# Supplementary material for: Antiretroviral exposure and comorbidities in an aging HIV-infected population: The challenge of geriatric patients
Source: PLoS One. 2018 Sep 21;13(9):e0203895. doi: 10.1371/journal.pone.0203895 (PMC6150468; doi:10.1371/journal.pone.0203895)
Supplement: S1 Dataset — (XLS) [file pone.0203895.s001.xls]

## Sheet: Feuil1
Numero	AGE	YEAR_incare	SITUATION	CAT_DEATH	PROFIL	HEPATITIS	LENGTH_HIV	RISKFACTOR	SEX	CDC	AIDS	SITUATION_ARV	LENGHT_ARV	COUNTRY_BIRTH	AREA_GEO	LAST_HIVRNA	LAST_HIVARN_LOG	CD4	CD4_P	CD8	CD8P	RATIO_CD4_CD8	LAST_VITD	LAST_ALB	LAST_MDRD	TOBACCO	OH	IVDU	HBP	Diabetes	Libido	Lipids	FibrosisLiver	Neoplasia	Osteoporosis	Stroke	KidneyDisease	Cardio	Depression	BMI	NB_MEDIC	CD4_DEPISTAGE	NADIR	TYPE_HIV		LAST_ARV		SCHEDULE_LAST_ARV	LAST_CMV
1	73	2001	Dead	Undetermined	HIV		30	Bisexual	M	C3	AIDS	STOP	27	ITALIE	Others Area	28	1.45	234	8	1746	63	0.13	31	40.7	41.33	Smoker 11 to 20	No Drinker	No	0	0	0	0	0	0	0	0	0	1	1	20.7008	11		55	HIV1		Epivir + Isentress + Reyataz		1N+1IP+1II	1
2	76	2003	Dead	HIV-related	HIV		11	Heterosexual	M	C3	AIDS	STOP	8	no data	no data	0		280.8	18	1029.6	66	0.27	7	34	96.72	No Smoker	Drinker > 80 g/d	No	0	0	0	0	0	1	0	0	0	0	0	24.6181	2	572.9	56.9	HIV1		Isentress + Truvada		2N+1II	1
3	62	2001	Dead	Other	HIV		27	MSM	M	C3	AIDS	STOP	19	MADAGASCAR	Eastern Africa and Australia	20	1.3	367	33				47	29	79.75	Ex-Smoker			0	0	0	0	0	1	0	0	0	0	0	28.2828	9		45	HIV1		Kivexa + Viramune		2N+1NN	1
4	61	1991	Follow-up		HIV		24	Unknown	F	B2	NoAIDS	ON_GOING	23	no data	no data	40	1.6	753	23.8	1659	52.4	0.45		41.1	119.77	Smoker <=10	Drinker <20 g/d ( ~ 2 verres / jour)	Active	0	0	0	1	0	0	1	0	0	0	1	19.721	5	790	205	HIV1		Eviplera		2N+1NN	1
5	60	1993	Follow-up		HIV		22	MSM	M	B2	NoAIDS	ON_GOING	21	no data	no data	40	1.6	731	27.5	872	32.9	0.84		44.7	51.54	No Smoker	Occasional	No	0	0	0	1	0	0	0	0	0	0	0	19.1001	3		230	HIV1		Edurant + Tivicay		1NN+1II	1
6	51	2001	Follow-up		HIV		14	Unknown	F	B3	NoAIDS	ON_GOING	14	no data	no data	44	1.6	1255	33.2	1194	31.6	1.05	15.3	39.9	91.29	Smoker 21 to 30	Occasional	No	0	0	0	0	0	0	0	0	0	0	0	21.1553	3	56.2	56.2	HIV1		Tivicay + Truvada		2N+1II	1
7	54	2004	Follow-up		HIV		11	MSM	M	A2	NoAIDS	ON_GOING	5	no data	no data	40	1.6	740	46.3	592	37	1.25		47	110.2	Ex-Smoker	Drinker <20 g/d ( ~ 2 verres / jour)		0	0	0	0	0	0	0	0	0	0	0	20.8117	2	567	223	HIV1		Stribild		2N+1II	1
8	53	2011	Follow-up		HIV		4	MSM	M	B3	NoAIDS	ON_GOING	4	FRANCE	FRANCE	40	1.6	216	12.3	858	48.8	0.25		41	105.68	No Smoker	No Drinker		1	1	0	0	0	0	0	0	0	1	0	26.5832	7	76.2	76.2	HIV1		Eviplera		2N+1NN	2
9	59	2002	Follow-up		HIV&HEP	HCV	13	IVDU	M	C3	AIDS	ON_GOING	13	ALGÉRIE	MIDDLE-EAST AND MAGHREB	20	1.3	229	25	331	36	0.69	25	50	111.18	Smoker 21 to 30	No Drinker	Former	0	0	0	0	1	0	0	0	0	1	0	25.3086	9	2	2	HIV1		Intelence + Truvada		2N+1NN	1
10	51	2008	Follow-up		HIV		7	MSM	M	A2	NoAIDS	ON_GOING	6	CHINE	ASIA AND PACIFIC	20	1.3	403	30	623	46	0.65	46		81.43	No Smoker		No	0	0	0	0	0	0	0	0	0	0	0	22.1526	2	379	344	HIV1		Triumeq		2N+1II	1
11	54	2009	Follow-up		HIV&HEP	HCV	10	MSM	M	A1	NoAIDS	ON_GOING	6	FRANCE	FRANCE	20	1.3	686	16	1072	25	0.64		44	80.41	No Smoker	Drinker <20 g/d ( ~ 2 verres / jour)	No	0	0	0	0	0	0	0	0	0	0	0	22.6585	2	657	563	HIV1		Edurant + Kivexa		2N+1NN	1
12	69	1992	Follow-up		HIV		25	MSM	M	C3	AIDS	ON_GOING	22	ARGENTINA	SOUTH AMERICA	20	1.3	1032	34				125.4	39	54.19				0	0	0	0	0	0	0	0	0	1	1	21.3859	11		262	HIV1		Intelence + Norvir + Prezista + Tivicay		1NN+1IPb+1II	1
13	54	1993	Follow-up		HIV&HEP	HCV	27	IVDU	M	A3	NoAIDS	ON_GOING	21	no data	no data	20	1.3	1315	33	1566	40	0.84		41	117.5				0	0	0	1	0	0	0	1	0	0	0	23.3844	5		322	HIV1		Sustiva + Truvada		2N+1NN
14	56	1999	Follow-up		HIV		16	MSM	M	C2	AIDS	ON_GOING	16	no data	no data	20	1.3	637	30	961	45	0.66	97.1		74.76	No Smoker	No Drinker	No	1	0	0	0	0	0	0	0	0	0	0	28.7319	8	421	331	HIV1		Atripla		2N+1NN	1
15	51	1999	Follow-up		HIV		16	MSM	M	A2	NoAIDS	ON_GOING	16	no data	no data	20	1.3	511	24	1322	57	0.39	86.1	43.9	80.08	No Smoker	No Drinker	No	0	0	0	0	0	0	0	0	0	0	0	24.4898	5	243	186	HIV1		Kivexa + Norvir + Reyataz		2N+1IPb	1
16	56	2001	Follow-up		HIV		27	MSM	M	A1	NoAIDS	ON_GOING	19	FRANCE	FRANCE	20	1.3	857	28	1715	56	0.5	64.3	48.6	83.1	No Smoker	Occasional	No	0	0	0	0	0	0	0	0	0	0	0	24.9372	7		617	HIV1		Isentress + Truvada		2N+1II	1
17	57	2000	Follow-up		HIV&HEP	HCV	28	MSM	M	B2	NoAIDS	ON_GOING	15	no data	no data	0		728.6	28	1379.1	53	0.53	36	45	96.15	Ex-Smoker			0	0	0	0	0	0	0	0	0	0	0	38.4615	5		383.9	HIV1		Lamivudine (Epivir) + Norvir + Prezista + Viread		2N+1IPb	1
18	51	2000	Follow-up		HIV		25	Heterosexual	F	A3	NoAIDS	ON_GOING	15	no data	no data	0		385.9	17				23	46	119.36	No Smoker	No Drinker	No	0	0	0	0	0	0	0	0	0	0	0	19.7711	5	281	171	HIV1		Norvir + Prezista + MK-0518 (Raltegravir) + TMC 125 (Etravirine)		1NN+1IPb+1II	1
19	56	2000	Follow-up		HIV		15	MSM	M	A2	NoAIDS	ON_GOING	15	no data	no data	21	1.3	530.4	30	1043.1	59	0.51	62	43	100.59	Ex-Smoker			0	0	0	0	0	0	0	0	0	0	0	24.4646	2	358.3	286.6	HIV1		Tivicay + Truvada		2N+1II	1
20	54	2000	Follow-up		HIV		25	MSM	M	C2	AIDS	ON_GOING	15	no data	no data	0		484.6	29	752	45	0.64	33	46	111.62	No Smoker	No Drinker	No	0	0	0	0	0	1	0	0	0	0	0	21.6333	5		386.6	HIV1		Isentress + Truvada		2N+1II	1
21	50	2000	Follow-up		HIV		22	MSM	M	C3	AIDS	ON_GOING	21	no data	no data	0		360.7	17	1379.3	65	0.26	39	45	108.05	Smoker 11 to 20	No Drinker		0	0	0	0	0	1	0	0	0	0	1	21.6049	4		101.9	HIV1		Triumeq		2N+1II	1
22	69	2001	Follow-up		HIV		29	MSM	M	A3	NoAIDS	ON_GOING	24	FRANCE	FRANCE	0		205	10	1271	62	0.16	21	42	98.96	Ex-Smoker	Drinker <20 g/d ( ~ 2 verres / jour)	No	0	0	0	0	0	0	0	0	0	0	0	20.1956	4		136	HIV1		Triumeq		2N+1II	2
23	53	2001	Follow-up		HIV		18	MSM	M	A2	NoAIDS	ON_GOING	18	no data	no data	118	2.1	294					15	46	129.2	Smoker 11 to 20			0	0	0	0	0	0	0	0	0	0	0	21.6197	5	294	200	HIV1		Intelence + Isentress		1NN+1II	2
24	81	2002	Follow-up		HIV		13	Heterosexual	M	A3	NoAIDS	ON_GOING	13	no data	no data	0		233.5	23	558.3	55	0.42	22	49	62.39	No Smoker	No Drinker	No	1	0	0	0	0	0	0	0	0	0	0	32.4219	2	34.2	34.2	HIV1		Kivexa + Viramune		2N+1NN	1
25	54	2003	Follow-up		HIV		13	Heterosexual	M	C3	AIDS	ON_GOING	11	no data	no data	121	2.1	284.1	21.8	1023	78.5	0.28	15	41	114.58	Smoker 11 to 20	Drinker 20 to 50 g/d	No	0	0	0	0	0	0	1	0	0	0	0	19.8839	5		13.9	HIV1		Triumeq		2N+1II	1
26	66	2003	Follow-up		HIV		12	Heterosexual	M	A3	NoAIDS	ON_GOING	9	no data	no data	0		706.4	28	1084.9	43	0.65	17	45	39.85	No Smoker	No Drinker		0	0	0	0	0	0	0	0	0	0	0	25.8264	2	635.2	430.6	HIV1		Triumeq		2N+1II	1
27	67	2004	Follow-up		HIV		11	Heterosexual	M	A2	NoAIDS	ON_GOING	10	no data	no data	20	1.3	474.1	19	1571.9	63	0.3	8	46	70.05	No Smoker	Drinker <20 g/d ( ~ 2 verres / jour)	No	0	0	0	0	0	0	0	0	0	0	0	28.2477	1	435.5	380	HIV1		Atripla		2N+1NN	1
28	61	2006	Follow-up		HIV		9	Bisexual	M	A2	NoAIDS	ON_GOING	6	FRANCE	FRANCE	20	1.3	455.3	26	911	52	0.5	15	46	118.61				0	0	0	0	0	0	0	0	0	0	0	23.5898	2	414.4	336	HIV1		Atripla		2N+1NN	1
29	72	2007	Follow-up		HIV		8	MSM	M	C3	AIDS	ON_GOING	8	no data	no data	20	1.3	3.9	1	291.8	75	0.01	28	49	62.91	No Smoker	Drinker <20 g/d ( ~ 2 verres / jour)	No	0	0	0	0	0	1	0	0	0	0	0	20.5556	5	3.9	3.9	HIV1		Norvir + Prezista + Truvada		2N+1IPb	1
30	51	2011	Dead	Suicide	HIV		4	MSM	M	C2	AIDS	STOP	4	no data	no data	0		879	30	1201.3	41	0.73	19	48	90.93	No Smoker	No Drinker	No	0	0	0	1	0	0	0	0	0	0	0	25.7276	6		309.3	HIV1		Kivexa + Norvir + Reyataz		2N+1IPb
31	51	2006	Follow-up		HIV		14	Heterosexual	F	A3	NoAIDS	ON_GOING	14	CAMEROUN	WESTERN AND CENTRAL AFRICA	20	1.3	109	12	336	37	0.32	27	44	79.5	No Smoker	No Drinker	No	0	0	0	0	0	0	0	0	0	0	0	28.7347	1		55.9	HIV1		Eviplera		2N+1NN	1
32	50	2012	Follow-up		HIV		19	Heterosexual	F	A2	NoAIDS	ON_GOING	17	CAMEROUN	WESTERN AND CENTRAL AFRICA	0		1037.3	47	684.2	31	1.52	21	46	76.71	Smoker 11 to 20	Drinker <20 g/d ( ~ 2 verres / jour)	No	0	0	0	0	0	0	1	0	0	0	1	26.398	4		897.4	HIV1		Truvada + Viramune		2N+1NN	1
33	62	2010	Follow-up		HIV		22	Unknown	M	A2	NoAIDS	ON_GOING	22	FRANCE	FRANCE	0		631.4	35	847.9	47	0.74	30	44	86.36	Smoker <=10	No Drinker		0	0	0	0	0	0	0	0	0	0	0	27.7551	3		498.3	HIV1		Isentress + Reyataz + Truvada		2N+1IP+1II	1
34	69	2013	Follow-up		HIV		11	Unknown	F	A3	NoAIDS	ON_GOING	11	REPUBLIQUE DOMINICAINE	CARAÏBES	46	1.7	664.8	25	1302.9	49	0.51	14		74.38				0	1	0	1	0	0	0	0	0	0	1	26.0375	8		664.8	HIV1		Epivir + Intelence + Norvir + Prezista		1N+1NN+1IPb
35	52	2014	Follow-up		HIV&HEP	HCV	30	IVDU	F	C1	AIDS	ON_GOING	18	FRANCE	FRANCE	0		787.9	27	1575.7	54	0.5			98.84	Ex-Smoker	Ex-Drinker	Former	0	0	0	0	0	0	0	0	0	0	0	22.6409	1		548	HIV1		Triumeq		2N+1II	1
36	52	2014	Follow-up		HIV		1	Unknown	F	A1	NoAIDS	ON_GOING	0	PORTUGAL	Others Area	137	2.1	884.3	34	832.3	32	1.06	28		59.19				1	0	0	0	0	0	0	1	0	0	1	35.4917	5		700.9	HIV1		Norvir + Reyataz + Truvada		2N+1IPb
37	67	2007	Follow-up		HIV		10	Heterosexual	M	A3	NoAIDS	ON_GOING	9	COTE D'IVOIRE	WESTERN AND CENTRAL AFRICA	20	1.3	310	13.85	1287	57.5	0.24	55		79.73	No Smoker	No Drinker	No	1	1	0	0	0	0	0	0	0	0	0	21.6721	9		90	HIV1		Kivexa + Névirapine (Viramune)		2N+1NN	1
38	60	1996	Follow-up		HIV		29	MSM	M	C3	AIDS	ON_GOING	19	no data	no data	20	1.3	277	20.16	959	69.79	0.28	53		105.93	Ex-Smoker	Drinker 20 to 50 g/d	No	0	0	0	0	0	0	0	0	0	0	0	20.679	7		3	HIV1		Epivir + Intelence + Isentress		1N+1NN+1II	1
39	64	2006	Follow-up		HIV		9	Heterosexual	M	A2	NoAIDS	ON_GOING	5	COTE D'IVOIRE	WESTERN AND CENTRAL AFRICA	20	1.3	576	32.95	784	44.85	0.73	66		65.01	Smoker 11 to 20	Drinker > 80 g/d	No	0	0	0	0	0	0	0	0	0	0	0	24.4418	9	379	339	HIV1		Kivexa + Norvir + Reyataz		2N+1IPb	1
40	54	2008	Follow-up		HIV&HEP	HCV	7	IVDU	M	B3	NoAIDS	ON_GOING	5	FRANCE	FRANCE	20	1.3	348	27.18	480	37.5	0.72	20	27	108.35	Smoker 11 to 20	Ex-Drinker	Former	0	0	0	0	0	0	0	0	0	0	0	29.7722	14	676	312	HIV1		Norvir + Prezista + Viread + Ziagen		2N+1IPb	1
41	50	2008	Follow-up		HIV		7	Heterosexual	F	A2	NoAIDS	ON_GOING	7	FRANCE	FRANCE	20	1.3	362	20.59	889	50.56	0.4			81.74			no data	0	0	0	0	0	0	0	0	0	0	0		2	299	299	HIV1		Sustiva + Truvada		2N+1NN	1
42	61	2011	Follow-up		HIV		4	MSM	M	A2	NoAIDS	ON_GOING	3	FRANCE	FRANCE	20	1.3	592	30.65	738	38.21	0.8	10		105.56	No Smoker	Drinker <20 g/d ( ~ 2 verres / jour)	No	0	0	0	0	0	0	0	0	0	0	0	35.0765	1	537	342	HIV1		Atripla		2N+1NN	1
43	50	1995	Follow-up		HIV		20	MSM	M	C3	AIDS	ON_GOING	14	no data	no data	20	1.3	184	8.12	1551	68.5	0.11	14		75.96	No Smoker	No Drinker	No	0	0	0	0	0	1	0	1	0	0	0	20.0617	11	253	6	HIV1		Intelence + Isentress + Norvir + Prezista + Viread		1N+1NN+1IPb+1II	1
44	50	2000	Follow-up		HIV		15	Bisexual	M	C3	AIDS	ON_GOING	15	no data	no data	20	1.3	435	40.05	545	50.18	0.79	47		96.16	Smoker 21 to 30	Drinker 20 to 50 g/d	No	0	0	0	0	0	1	0	0	0	0	0	20.0177	2	110	110	HIV1		Atripla		2N+1NN	1
45	56	1997	Follow-up		HIV&HEP	HBV	18	Heterosexual	M	A3	NoAIDS	ON_GOING	18	no data	no data	20	1.3	674	14.65	3440	74.81	0.19	21		82.79	Smoker <=10	Drinker <20 g/d ( ~ 2 verres / jour)	No	0	0	0	0	0	1	0	0	0	0	0	24.0569	8	31	0	HIV1		Emtriva + Norvir + Reyataz + Viread		2N+1IPb	1
46	53	2003	Follow-up		HIV&HEP		14	Heterosexual	M	A2	NoAIDS	ON_GOING	11	no data	no data	20	1.3	1018	33.38	1107	36.3	0.91			84.09			no data	0	0	0	0	0	0	0	0	0	0	0	30.2469	4	446	331	HIV1		Efavirenz (Sustiva) + Kivexa		2N+1NN	1
47	52	2002	Follow-up		HIV		13	Heterosexual	M	B2	NoAIDS	ON_GOING	11	no data	no data	20	1.3	648	31.54	1058	51.5	0.61	38		126.91	Smoker >30	Drinker <20 g/d ( ~ 2 verres / jour)	No	0	0	0	1	0	0	0	0	0	0	0	21.7776	4		266	HIV1		Eviplera		2N+1NN	1
48	51	2004	Follow-up		HIV		11	MSM	M	A3	NoAIDS	ON_GOING	10	no data	no data	20	1.3	447	25.68	566	32.52	0.78	36	44	108.79	Smoker 21 to 30	Occasional	Former	1	0	0	0	0	0	0	0	0	0	0	24.6914	6	295	191	HIV1		Eviplera		2N+1NN	1
49	65	1992	Follow-up		HIV		24	Bisexual	M	A3	NoAIDS	ON_GOING	15	FRANCE	FRANCE	0	0	432	26.03	612	36.87	0.71	22.3	47.5	109.93	Ex-Smoker	Drinker 20 to 50 g/d	No	1	0	0	0	0	0	0	0	0	0	0	20.5882	2		168	HIV1		Eviplera		2N+1NN	1
50	53	1993	Follow-up		HIV		22	MSM	M	A3	NoAIDS	ON_GOING	22	FRANCE	FRANCE	0	0	272	11.25	1614	66.78	0.17	21.4	49.1	103.38	No Smoker	No Drinker	No	0	0	0	0	0	0	0	0	0	0	0	22.9219	6	156	12	HIV1		Isentress + Norvir + Prezista + Truvada		2N+1IPb+1II	1
51	51	1994	Follow-up		HIV		21	Heterosexual	F	A3	NoAIDS	ON_GOING	19	FRANCE	FRANCE	20	1.3	559	41.5	465	34.58	1.2	17.6	39.7	73.27	No Smoker	Occasional	No	0	0	0	0	0	0	0	0	0	0	0	21.875	2	589	28	HIV1		Truvada + Viramune		2N+1NN	2
52	57	1993	Follow-up		HIV		27	Heterosexual	F	C3	AIDS	ON_GOING	19	FRANCE	FRANCE	0	0	767	52.4	358	24.5	2.14	16.5	42	80.22	No Smoker	No Drinker	no data	1	0	0	0	0	0	0	0	0	0	0	21.2306	7		3	HIV1		Atripla		2N+1NN	2
53	59	1998	Follow-up		HIV		17	Heterosexual	F	B2	NoAIDS	ON_GOING	10	FRANCE	FRANCE	20	1.3	1049	50.44	550	26.42	1.91	11.3		107.83	Smoker >30	No Drinker	No	1	0	0	1	0	0	0	0	0	0	0	19.9219	6	918	261	HIV1		Eviplera		2N+1NN	1
54	60	2001	Follow-up		HIV&HEP	HBV	14	MSM	M	C3	AIDS	ON_GOING	14	LAOS	ASIA AND PACIFIC	39	1.59	893	31.37	1290	45.31	0.69	5.8	55.4	53.9	No Smoker	No Drinker	No	1	1	0	0	0	0	0	0	1	1	0	24.0653	12	25	25	HIV1		Kivexa + Névirapine (Viramune)		2N+1NN	1
55	54	2002	Follow-up		HIV&HEP	HBV	20	MSM	M	A3	NoAIDS	ON_GOING	18	FRANCE	FRANCE	20	1.3	299	31.1	439	45.6	0.68	37.2		76.62	Smoker 11 to 20	Drinker <20 g/d ( ~ 2 verres / jour)	No	0	0	0	0	0	0	0	0	0	0	1	29.668	6		142	HIV1		Norvir + Prezista + Truvada		2N+1IPb	1
56	57	2010	Follow-up		HIV		21	MSM	M	C2	AIDS	ON_GOING	21	PORTUGAL	Others Area	0	0	276	19.45	360	25.33	0.77	33.4		105.59	Ex-Smoker	Drinker <20 g/d ( ~ 2 verres / jour)	No	0	0	0	0	0	0	0	0	0	0	0	23.8087	3		235	HIV1		Edurant + Lamivudine (Epivir) + Tivicay		1N+1NN+1II	1
57	55	2010	Follow-up		HIV		5	Unknown	M	A2	NoAIDS	ON_GOING	5	FRANCE	FRANCE	0	0	875	51.1	540	31.5	1.62	23.3	27	97.96	Smoker 21 to 30	Drinker <20 g/d ( ~ 2 verres / jour)	No	0	0	0	0	0	0	0	0	0	0	0	22.1003	2	406	342	HIV1		Eviplera		2N+1NN	2
58	55	2007	Follow-up		HIV		19	MSM	M	A2	NoAIDS	ON_GOING	19	FRANCE	FRANCE	0	0	609	33.29	741	40.55	0.82	42.2		104.66	Smoker 21 to 30	Occasional	Former	0	0	0	0	0	0	0	0	0	0	0	22.9543	6		421	HIV1		Kivexa + Viramune		2N+1NN	1
59	62	1995	Follow-up		HIV&HEP	HCV	20	Heterosexual	M	C3	AIDS	ON_GOING	19	FRANCE	FRANCE	40	1.6	523	28	803	43	0.65	26.5	38	71.56	Smoker >30	No Drinker	No	0	0	0	0	1	0	0	0	0	0	0	30.095	1	24	24	HIV1		Atripla		2N+1NN	1
60	56	1997	Follow-up		HIV&HEP	HCV	28	IVDU	M	B2	NoAIDS	ON_GOING	18	FRANCE	FRANCE	40	1.6	930	13	4576	64	0.2	24	43	111.38	Smoker >30	Drinker <20 g/d ( ~ 2 verres / jour)	Former	0	0	0	0	0	0	1	0	0	0	0	21.9138	5		232	HIV1		Norvir + Prezista + Triumeq		2N+1IPb+1II	1
61	54	1997	Follow-up		HIV&HEP	HCV	29	IVDU	M	A2	NoAIDS	ON_GOING	23	FRANCE	FRANCE	40	1.6	415.5	28	549.1	37	0.76	11.4	39	89.15	Ex-Smoker	Drinker <20 g/d ( ~ 2 verres / jour)	Former	0	0	0	0	1	0	0	0	0	0	1	26.8406	4		216	HIV1		Isentress + Kivexa		2N+1II	1
62	55	2000	Follow-up		HIV		22	Heterosexual	M	C2	AIDS	ON_GOING	18	FRANCE	FRANCE	40	1.6	563	26	996	46	0.57	33.9	39.9	80.9	No Smoker	Occasional	No	0	0	0	1	0	1	0	0	0	0	1	33.8345	5		407	HIV1		Isentress + Truvada		2N+1II	1
63	51	2008	Follow-up		HIV		7	Heterosexual	F	A2	NoAIDS	ON_GOING	5	CAMEROUN	WESTERN AND CENTRAL AFRICA	40	1.6	480	30	768	48	0.63	36		60.95	No Smoker		no data	0	0	0	0	0	0	0	0	0	0	0	28.3266	5	583	420	HIV1		Kivexa + Norvir + Reyataz		2N+1IPb	1
64	61	2008	Follow-up		HIV		8	Bisexual	M	B2	NoAIDS	ON_GOING	7	FRANCE	FRANCE	40	1.6	315	14	1192.5	53	0.26	30.6		119.03	Smoker 11 to 20	Drinker <20 g/d ( ~ 2 verres / jour)	no data	1	0	0	0	0	0	0	0	0	0	1	24.0741	16		253	HIV1		Kivexa + Viramune		2N+1NN	1
65	58	2012	Follow-up		HIV		3	Heterosexual	M	A3	NoAIDS	ON_GOING	3	CAP-VERT	Eastern Africa and Australia	260	2.41	56.8	7.1	424	53	0.13	38.6		65.54	No Smoker	No Drinker	no data	0	0	0	0	0	0	0	0	0	0	0	24.4745	8	3	1	HIV1		Celsentri + Norvir + Prezista + Tivicay + Viread		1N+1IPb+1II+1IE	1
66	81	2012	Follow-up		HIV		25	Heterosexual	F	A2	NoAIDS	ON_GOING	19	ALGÉRIE	MIDDLE-EAST AND MAGHREB	40	1.6	574	41	476	34	1.21	44.1		94.24	No Smoker	Drinker <20 g/d ( ~ 2 verres / jour)	No	0	0	0	1	0	0	0	0	0	1	1	19.5918	6		216	HIV1		Isentress + Kivexa		2N+1II	1
67	51	2006	Follow-up		HIV		29	MSM	M	C3	AIDS	ON_GOING	20	no data	no data	40	1.6	300	15	1100	55	0.27	43.3	37	88.1	No Smoker	Drinker <20 g/d ( ~ 2 verres / jour)	no data	0	0	0	1	0	1	0	0	0	1	0	24.2587	6		5	HIV1		Aptivus + Celsentri + Intelence + Norvir + Tivicay + Truvada		2N+1NN+1IPb+1II+1IE	1
68	64	2001	Follow-up		HIV&HEP	HBV	26	MSM	M	B3	NoAIDS	ON_GOING	18	no data	no data	40	1.6	344	22.1	831	53.4	0.41	17	44.1	92.53	Ex-Smoker	Drinker <20 g/d ( ~ 2 verres / jour)	No	1	1	0	1	0	0	0	0	1	0	1	29.3962	9		123	HIV1		Isentress + Truvada		2N+1II	1
69	61	2001	Follow-up		HIV&HEP	HCV	23	IVDU	M	C3	AIDS	ON_GOING	23	FRANCE	FRANCE	40	1.6	867	23.5	2240	60.8	0.39	47	48	81.29	Smoker 21 to 30	Drinker <20 g/d ( ~ 2 verres / jour)	Former	1	0	1	0	1	0	1	0	1	0	1	23.6562	8	30	1	HIV1		Intelence + Isentress + Truvada		2N+1NN+1II	1
70	50	2001	Follow-up		HIV&HEP	HCV&HBV	29	IVDU	F	B2	NoAIDS	ON_GOING	22	FRANCE	FRANCE	40	1.6	670	43.8	457	29.9	1.47	52	44.9	108.93	Ex-Smoker	Drinker <20 g/d ( ~ 2 verres / jour)	Former	0	0	0	0	0	0	1	0	0	0	0	19.9594	6		222	HIV1		Intelence + Kivexa		2N+1NN	1
71	58	2001	Follow-up		HIV&HEP	HBV	30	MSM	M	B3	NoAIDS	ON_GOING	22	no data	no data	40	1.6	461	32.7	434	30.8	1.06	19	46.4	103.9	Ex-Smoker	Occasional	No	0	0	0	1	0	0	0	0	0	0	0	20.679	10		148	HIV1		Eviplera		2N+1NN	1
72	50	2001	Follow-up		HIV&HEP	HBV	22	MSM	M	A2	NoAIDS	ON_GOING	18	FRANCE	FRANCE	40	1.6	1207	49.7	727	29.9	1.66	26	45.4	74.5	Smoker 21 to 30	No Drinker	No	0	0	0	1	0	0	0	0	0	0	0	21.1389	3		309	HIV1		Eviplera		2N+1NN	1
73	54	2001	Follow-up		HIV&HEP	HCV	25	Heterosexual	F	B2	NoAIDS	ON_GOING	17	no data	no data	40	1.6	1336	49.4	669	24.8	2	23	41	83.26	Smoker 21 to 30	Occasional	no data	0	0	0	0	0	0	1	0	0	0	1	20.7031	7		233	HIV1		Combivir		2N	1
74	52	2001	Follow-up		HIV&HEP	HCV&HBV	20	Heterosexual	M	B3	NoAIDS	ON_GOING	20	FRANCE	FRANCE	40	1.6	776	49.2	604	38.3	1.28	37	42.3	119.12	Ex-Smoker	Occasional	Former	0	0	0	0	0	0	0	0	0	0	0	24.6914	6	596	185	HIV1		Eviplera		2N+1NN	1
75	70	2005	Follow-up		HIV		18	Heterosexual	F	A2	NoAIDS	ON_GOING	18	FRANCE	FRANCE	40	1.6	1045	47.7	630	28.8	1.66	27	46.2	78.99	Ex-Smoker	Drinker <20 g/d ( ~ 2 verres / jour)	No	1	0	1	1	0	0	0	0	0	0	1	24.2424	6	481	358	HIV1		Isentress + TMC 125 + Truvada		2N+1NN+1II	1
76	69	2005	Follow-up		HIV&HEP	HBV	18	Heterosexual	M	C3	AIDS	ON_GOING	18	FRANCE	FRANCE	40	1.6	892	46.4	542	28.2	1.65	36	41.9	66.87	No Smoker	Drinker <20 g/d ( ~ 2 verres / jour)	No	1	0	0	1	0	1	0	0	0	0	0	25.4325	9	151	151	HIV1		Intelence + Isentress		1NN+1II	1
77	53	2010	Follow-up		HIV&HEP	HBV	11	MSM	M	A3	NoAIDS	ON_GOING	11	SENEGAL	WESTERN AND CENTRAL AFRICA	40	1.6	642	40.2	566	35.4	1.13	26	44.4	73.29	No Smoker	Drinker 20 to 50 g/d	No	0	0	0	0	0	0	0	0	0	0	0	24.6531	3	225	152	HIV1		Isentress + Truvada		2N+1II	1
78	67	2011	Follow-up		HIV		25	MSM	M	A3	NoAIDS	ON_GOING	20	FRANCE	FRANCE	40	1.6	471	30.9	704	46.2	0.67	70	50	75.77	Smoker <=10	No Drinker	No	0	0	0	1	0	0	0	0	0	0	0	18.0427	6		96	HIV1		Emtriva + Isentress + Viramune		1N+1NN+1II	1
79	55	2011	Follow-up		HIV&HEP	HCV	23	Heterosexual	M	A3	NoAIDS	ON_GOING	21	FRANCE	FRANCE	46	1.7	1063	44.9	765	32.4	1.39	44	48	61.58	Ex-Smoker	Occasional	Former	1	1	0	0	1	0	0	0	0	0	0	21.9713	4		187	HIV1		Celsentri + Tivicay + Truvada		2N+1II+1IE	2
80	57	2013	Follow-up		HIV&HEP	HBV	5	MSM	M	C2	AIDS	ON_GOING	5	no data	no data	40	1.6	738	38.1	618	31.9	1.19	6	43.9	138.86	Smoker 21 to 30	No Drinker	No	0	0	0	0	0	0	0	0	0	0	1	22.2041	6	227	204	HIV1		Isentress + Kivexa + Norvir + Prezista		2N+1IPb+1II	1
81	57	2013	Follow-up		HIV&HEP	HBV	5	MSM	M	C2	AIDS	ON_GOING	5	no data	no data	40	1.6	738	38.1	618	31.9	1.19	6	43.9	138.86	Smoker 21 to 30	No Drinker	No	0	0	0	0	0	0	0	0	0	0	1	22.5306	6	227	204	HIV1		Isentress + Kivexa + Norvir + Prezista		2N+1IPb+1II	1
82	52	2014	Follow-up		HIV		1	MSM	M	A2	NoAIDS	ON_GOING	1	ITALIE	Others Area	40	1.6	651	43.5	396	26.5	1.64	53		86.23	No Smoker	Occasional	No	0	0	0	0	0	0	0	0	0	0	0	21.5029	7	329	329	HIV1		Eviplera		2N+1NN	1
83	56	2001	Follow-up		HIV&HEP	HBV	26	MSM	M	B3	NoAIDS	ON_GOING	23	no data	no data	40	1.6	276	16.2					45.1	78.87	Ex-Smoker	Drinker <20 g/d ( ~ 2 verres / jour)		0	0	0	1	0	0	0	0	0	0	0	22.6422	8		186	HIV1		Isentress + Norvir + Prezista + Truvada		2N+1IPb+1II
84	74	2000	Follow-up		HIV		17	Unknown	M	C3	AIDS	ON_GOING	17	no data	no data	2858	3.46	463						41.7	99.09	Ex-Smoker	Drinker <20 g/d ( ~ 2 verres / jour)		0	0	0	0	0	0	0	0	0	0	0	28.3848	5	30	24	HIV1		Norvir + Reyataz + Truvada		2N+1IPb
85	52	2003	Follow-up		HIV		12	Heterosexual	F	A1	NoAIDS	ON_GOING	12	RWANDA	Eastern Africa and Australia	3043	3.48	738	42	685	39					No Smoker	No Drinker	No	1	0	0	0	0	0	0	0	0	0	0	30.5556	1	591	502	HIV1		Triumeq		2N+1II	1
86	68	2005	Follow-up		HIV		10	Heterosexual	M	C3	AIDS	ON_GOING	10	no data	no data	40	1.6	711	30	806	34		24	39.1	76.24	No Smoker	No Drinker		1	1	0	1	0	0	0	0	0	1	0	32.8125	13	86	54	HIV1		Kivexa + Viramune		2N+1NN
87	78	1989	Follow-up		HIV		26	Heterosexual	M	C3	AIDS	ON_GOING	26	TUNISIE	MIDDLE-EAST AND MAGHREB	40	1.6	306					41	35.4	70.13	No Smoker	No Drinker	No	1	1	0	0	1	1	0	0	1	1	0	17.7154	11	585	101	HIV1		Intelence + Isentress + Ziagen		1N+1NN+1II
88	60	1989	Follow-up		HIV		26	Heterosexual	M	A2	NoAIDS	ON_GOING	26	no data	no data	40	1.6	863						41.9	83.52	No Smoker	Drinker <20 g/d ( ~ 2 verres / jour)	No	1	0	0	1	0	1	0	0	1	1	0	22.3081	14	957	400	HIV1		Isentress + Kivexa		2N+1II	1
89	51	2006	Follow-up		HIV		9	Heterosexual	F	A2	NoAIDS	ON_GOING	7	FRANCE	FRANCE	40	1.6	457	20	1179	52	0.39		40	85.27	Smoker 11 to 20	Occasional	No	0	0	0	0	0	0	0	0	0	0	1	23.4375	6	452	300	HIV1		Eviplera		2N+1NN	1
90	67	2008	Follow-up		HIV		29	Bisexual	M	B2	NoAIDS	ON_GOING	20	no data	no data	40	1.6	209	16	810	62				73.7	Smoker >30	No Drinker	No	0	0	0	1	0	1	1	0	0	0	0	21.7993	8		209	HIV1		Isentress + Kivexa + Norvir + Prezista		2N+1IPb+1II	1
91	52	1991	Follow-up		HIV&HEP	HCV	28	IVDU	M	C3	AIDS	ON_GOING	24	FRANCE	FRANCE	40	1.6	920	45.89	494	24.66	1.86	70.5	47.2	94.01	Smoker 11 to 20	No Drinker	Former	0	1	0	0	0	0	0	0	0	0	1	23.7196			36	HIV1		Eviplera		2N+1NN
92	72	1993	Follow-up		HIV		27	MSM	M	B2	NoAIDS	ON_GOING	23	FRANCE	FRANCE	20	1.3	628.2	32	1309	66.7	0.48	17	41	62.19	Ex-Smoker	Drinker <20 g/d ( ~ 2 verres / jour)	No	0	0	0	1	0	0	0	0	0	0	1	25.0033	7		234	HIV1		Intelence + Isentress + Truvada		2N+1NN+1II	1
93	66	1993	Follow-up		HIV		22	Bisexual	M	C2	AIDS	ON_GOING	20	FRANCE	FRANCE	20	1.3	689	33	1169.3	56	0.59	27	39	72.98	No Smoker	No Drinker	No	0	0	0	1	0	0	0	0	0	0	0	22.6394	7	280	252	HIV1		Intelence + Norvir + Prezista		1NN+1IPb	1
94	51	1993	Follow-up		HIV		29	MSM	M	C3	AIDS	ON_GOING	19	FRANCE	FRANCE	23	1.36	523	39	469.4	35	1.11	34	37	55.71	Smoker <=10	No Drinker	No	0	0	0	1	0	1	0	0	0	0	0	18.433	8		0	HIV1		Reyataz + Triumeq		2N+1IP+1II	1
95	58	2010	Follow-up		HIV&HEP	HCV	23	MSM	M	A2	NoAIDS	ON_GOING	20	FRANCE	FRANCE	20	1.3	1130.2	46	933.7	38	1.21	30	43	106.78	No Smoker	No Drinker	No	1	0	0	1	0	0	0	0	0	0	1	20.0474	7		282.6	HIV1		Triumeq		2N+1II	1
96	69	2007	Follow-up		HIV		8	Bisexual	M	A2	NoAIDS	ON_GOING	0	FRANCE	FRANCE	2301	3.36	603.2	34	904.7	51	0.67	28	42	123.12	Ex-Smoker	No Drinker		0	0	0	0	0	0	0	0	0	0	0	30.9917	7	558.6	451.8	HIV1		Isentress + Kivexa		2N+1II	1
97	50	2012	Follow-up		HIV		3	Bisexual	M	A3	NoAIDS	ON_GOING	2	FRANCE	FRANCE	20	1.3	625.1	27	1064.9	46	0.59		44	65.43				0	0	0	0	0	0	0	0	0	0	0	25.763	2	392.9	392.9	HIV1		Eviplera		2N+1NN	1
98	51	1991	Follow-up		HIV		24	MSM	M	A2	NoAIDS	ON_GOING	2	no data	no data	40	1.6	416	19.3	1244	57.6	0.33	30.3	41.7	100.93	Smoker >30	No Drinker	No	0	0	0	0	0	0	0	0	0	0	1	27.1664	1	497	233	HIV1		Triumeq		2N+1II	1
99	59	1991	Follow-up		HIV		24	Heterosexual	F	B2	NoAIDS	ON_GOING	19	no data	no data	45	1.65	852	32.2	1152	43.5	0.74	22.5	38.8	125.55	Smoker 11 to 20	Drinker <20 g/d ( ~ 2 verres / jour)	No	0	0	0	0	0	0	0	1	0	0	0	20.3074	5	760.4	207.3	HIV1		Celsentri + Norvir + Reyataz + Viread		1N+1IPb+1IE	1
100	57	1992	Follow-up		HIV		23	MSM	M	C2	AIDS	ON_GOING	23	no data	no data	40	1.6	831	36	715	31	1.16	34.6	45	85.79	No Smoker	Drinker <20 g/d ( ~ 2 verres / jour)	No	0	0	0	0	0	1	0	0	0	0	0	18.7109	4	450	240	HIV1		Edurant + Tivicay		1NN+1II	1
101	51	1996	Follow-up		HIV		22	MSM	M	B3	NoAIDS	ON_GOING	22	ALLEMAGNE	Others Area	40	1.6	702	35.6	852	43.2	0.82	30.3	45	105.06	Smoker <=10	Drinker <20 g/d ( ~ 2 verres / jour)	No	0	0	1	1	0	0	0	0	0	0	1	18.1154	2		56	HIV1		Eviplera		2N+1NN	1
102	54	2001	Follow-up		HIV		25	Heterosexual	F	A2	NoAIDS	ON_GOING	14	no data	no data	40	1.6	824	39.3	677	32.3	1.22	34.2	43.2	76.16	Smoker 11 to 20	Drinker <20 g/d ( ~ 2 verres / jour)	No	0	0	0	0	0	0	0	0	1	0	0	19.487	3		203	HIV1		Kivexa + Viramune		2N+1NN	2
103	54	2001	Follow-up		HIV&HEP	HCV	28	Heterosexual	M	C3	AIDS	ON_GOING	17	FRANCE	FRANCE	20	1.3	261	21	658	53	0.4		43	141.48	Smoker 11 to 20	Drinker 20 to 50 g/d		0	0	0	0	1	0	0	0	0	0	0	25.6896	7		80	HIV1		Norvir + Reyataz + Truvada		2N+1IPb
104	62	1999	Follow-up		HIV		16	Heterosexual	M	C3	AIDS	ON_GOING	16	FRANCE	FRANCE	40	1.6	157	8.3	1296	68.5	0.12	5	34.3	71.13	Smoker >30	No Drinker	No	0	0	0	1	0	1	0	0	0	1	0	29.3031	4	57	27	HIV1		Norvir + Prezista + Truvada		2N+1IPb	1
105	57	2001	Follow-up		HIV		28	Bisexual	M	A2	NoAIDS	ON_GOING	19	FRANCE	FRANCE	20	1.3	778	28	1070	39	0.73	21		80.47	Smoker 21 to 30	Drinker 20 to 50 g/d		0	0	0	0	0	0	0	0	0	0	0	23.5666	6		413	HIV1		Invirase + Kivexa + Norvir		2N+1IPb
106	52	2001	Follow-up		HIV		16	MSM	M	A2	NoAIDS	ON_GOING	14	FRANCE	FRANCE	20	1.3	438	24	835	45	0.52			86.92	Smoker >30	Drinker <20 g/d ( ~ 2 verres / jour)	No	0	0	0	0	0	0	0	0	0	0	0	21.6788	1	438	300	HIV1		Atripla		2N+1NN	1
107	56	2001	Follow-up		HIV&HEP	HCV	28	IVDU	F	C3	AIDS	ON_GOING	14	FRANCE	FRANCE	20	1.3	278	15	1173	64	0.24	41	44	79.82	Ex-Smoker	Drinker 20 to 50 g/d	Former	0	0	0	0	0	0	0	0	0	0	0	21.3382	8		75	HIV1		Névirapine (Viramune) + Norvir + Prezista		1NN+1IPb	1
108	61	2011	Follow-up		HIV		4	Unknown	M	C3	AIDS	ON_GOING	4	CAMBODGE	ASIA AND PACIFIC	33	1.52	195	15	975	75	0.2	25	46.6	49.04	No Smoker	No Drinker		0	0	0	0	0	0	0	0	0	0	0	27.0538	11	187	157	HIV1		Emtriva + Tivicay		1N+1II
109	54	1999	Follow-up		HIV		16	Heterosexual	F	A2	NoAIDS	ON_GOING	16	CONGO (RDC, ex Zaïre)	WESTERN AND CENTRAL AFRICA	20	1.3	739	44	391	23	1.89	80.2	43	109.9				1	0	0	0	0	0	0	0	0	0	1	31.6032	2	364	317	HIV1		Norvir + Prezista		1IPb	1
110	51	2001	Follow-up		HIV		23	MSM	M	A2	NoAIDS	ON_GOING	20	FRANCE	FRANCE	20	1.3	525	40	302	23	1.74	26	45.6	86.57	No Smoker	Occasional	Former	0	0	0	0	0	0	0	0	0	0	0	23.546	6		256	HIV1		Norvir + Prezista		1IPb	1
111	50	1998	Follow-up		HIV		19	Heterosexual	F	A3	NoAIDS	ON_GOING	19	HAÏTI	CARAÏBES	24	1.4	736.9	29.5	1006.7	40.3	0.73	39.3	38	67.19	No Smoker	Drinker <20 g/d ( ~ 2 verres / jour)	No	0	0	0	0	0	0	0	0	0	0	0	33.9125	4		215.5	HIV1		Norvir + Reyataz + Truvada		2N+1IPb	1
112	58	2000	Follow-up		HIV		15	Heterosexual	M	C3	AIDS	ON_GOING	15	FRANCE	FRANCE	20	1.3	432.7	25.2	719	41.9	0.6	46	40.5	71.69	Smoker 11 to 20	Drinker <20 g/d ( ~ 2 verres / jour)	No	0	0	0	0	0	0	0	0	0	0	0	90	5	148	18	HIV1		Kivexa + Norvir + Prezista		2N+1IPb	1
113	61	2000	Follow-up		HIV		21	Bisexual	M	A2	NoAIDS	ON_GOING	20	no data	no data	0		664.6	24.9	1361.2	51	0.49	51	46	94.07	No Smoker	Occasional	No	0	0	0	1	0	0	0	0	0	0	0	24.6755	4		348	HIV1		Tivicay + Truvada		2N+1II	1
114	50	2000	Follow-up		HIV		19	Heterosexual	M	A1	NoAIDS	ON_GOING	17	ALLEMAGNE	Others Area	0		994.6	28	2202.2	62	0.45	25	45	108.05	Smoker 11 to 20	Occasional	No	0	0	0	1	0	0	0	0	0	0	0	22.2569	5	855	547.4	HIV1		Norvir + Reyataz + Truvada		2N+1IPb
115	62	2000	Follow-up		HIV		27	Heterosexual	M	C3	AIDS	ON_GOING	19	no data	no data	0		333.2	17.3	1097.8	57	0.3	37	44	78.95	Smoker >30	Drinker <20 g/d ( ~ 2 verres / jour)	No	0	0	0	0	0	1	0	0	0	1	0	22.3954	6		158.3	HIV1		Stribild		2N+1II	2
116	56	1994	Follow-up		HIV		30	MSM	M	C3	AIDS	ON_GOING	14	MADAGASCAR	Eastern Africa and Australia	20	1.3	336.6	11	1591.2	52	0.21	22	49	84.94	No Smoker	Occasional	No	1	0	0	0	0	0	0	0	0	0	0	30.5556	5		5.7	HIV1		Tivicay + Truvada		2N+1II	1
117	55	2005	Dead	Other	HIV&HEP	HCV	29	IVDU	M	C3	AIDS	STOP	21	no data	no data	35	1.5	644	24.7				40	26	112.21	Smoker 21 to 30	Drinker > 80 g/d	Former	0	0	0	0	0	1	1	0	0	0	1	24.8971	3		43.1	HIV1		Isentress + Lamivudine (Epivir) + Reyataz		1N+1IP+1II	1
118	63	2014	Follow-up		HIV		1	MSM	M	B2	NoAIDS	ON_GOING	1	FRANCE	FRANCE	21	1.3	609.5	19	2117.3	66	0.29				Smoker 21 to 30	Drinker 20 to 50 g/d	Active	0	0	0	0	0	0	0	0	0	0	0	20.4529	2	352.7	352.7	HIV1		Eviplera		2N+1NN	1
119	56	1996	Follow-up		HIV&HEP	HBV	22	Heterosexual	F	B3	NoAIDS	ON_GOING	19	no data	no data	20	1.3	269	17.58	750	49.01	0.35	27	46.9	54.63	No Smoker	No Drinker	No	0	0	0	0	0	0	0	0	0	0	0	22.3183	6		14	HIV1		Triumeq		2N+1II	2
120	61	1995	Follow-up		HIV		26	Bisexual	M	A3	NoAIDS	ON_GOING	25	no data	no data	20	1.3	142	5.98	1896	79.96	0.07			59.87	No Smoker	Drinker <20 g/d ( ~ 2 verres / jour)	No	0	0	0	0	0	0	0	0	0	0	0	20.8756	17		6	HIV1		Isentress + Kivexa + Norvir + Prezista		2N+1IPb+1II	1
121	59	1995	Follow-up		HIV		25	Heterosexual	F	B3	NoAIDS	ON_GOING	21	no data	no data	20	1.3	374	22.42	1087	65.16	0.34	38.1		68.37	No Smoker	No Drinker	No	0	0	0	0	0	0	0	0	0	0	0	23.3844	11	448	128	HIV1		Invirase + Norvir + Viread + Ziagen		2N+1IPb	1
122	50	1996	Follow-up		HIV&HEP	HBV	28	IVDU	M	C3	AIDS	ON_GOING	20	no data	no data	20	1.3	552	22.96	1177	48.96	0.46	10		110.17	Smoker 11 to 20	Drinker 20 to 50 g/d	Former	0	0	0	0	0	0	0	0	0	0	0	22.4775	7		92	HIV1		Celsentri + Kalétra + Truvada		2N+1IPb+1IE	1
123	54	2001	Follow-up		HIV		14	Heterosexual	M	A2	NoAIDS	ON_GOING	5	no data	no data	21	1.32	746	31.12	1137	47.43	0.65	36	46	48.13	No Smoker	Drinker 20 to 50 g/d	No	1	1	0	0	0	0	0	0	1	0	0	29.0367	11	511	418	HIV1		Cobicistat + Elvitegravir + Emtriva + TAF (Pro Ténofovir )		2N+1II	1
124	56	2014	Follow-up		HIV		1	Heterosexual	M	A3	NoAIDS	ON_GOING	1	no data	no data	1462	3.16	697	36.64	769	40.43	0.9						no data	0	0	0	0	0	0	0	0	0	0	0		3	195	195	HIV1		Norvir + Prezista + Truvada		2N+1IPb	1
125	62	2000	Follow-up		HIV		20	MSM	M	B3	NoAIDS	ON_GOING	20	FRANCE	FRANCE	0	0	1019	31.95	1711	53.64	0.6	7.6	44.8	79.21	Smoker 11 to 20	Drinker <20 g/d ( ~ 2 verres / jour)	No	1	0	0	0	0	0	0	0	0	1	0	20.4152	7	196	196	HIV1		Truvada + Viramune		2N+1NN	1
126	66	2000	Follow-up		HIV		15	MSM	M	C2	AIDS	ON_GOING	13	FRANCE	FRANCE	0	0	720	29.77	943	39.01	0.76	32.5	44.6	76	No Smoker	Drinker <20 g/d ( ~ 2 verres / jour)	Active	0	0	0	0	0	0	0	0	0	0	0	21.5139	2	486	226	HIV1		GSK2619619 ( Triumeq )		2N+1II	1
127	58	2002	Follow-up		HIV		13	Heterosexual	M	C3	AIDS	ON_GOING	13	FRANCE	FRANCE	0	0	824	29.3	1126	40.05	0.73	29	45.8	122.09	Smoker 21 to 30	Drinker 20 to 50 g/d	No	0	0	0	0	0	0	0	0	0	0	0	20.5145	2	31	29	HIV1		Eviplera		2N+1NN	0
128	58	2009	Follow-up		HIV		15	Heterosexual	M	C3	AIDS	ON_GOING	15	FRANCE	FRANCE	0	0	829	34.85	941		0.88	21.4	44.7	51.89	No Smoker	No Drinker	No	0	0	0	0	0	1	0	0	0	0	0	24.6181	5	68	68	HIV1		Edurant + Kivexa		2N+1NN	1
129	50	2009	Follow-up		HIV		6	Heterosexual	F	A2	NoAIDS	ON_GOING	5	REPUBLIQUE CENTRAFRICAINE	WESTERN AND CENTRAL AFRICA	0	0	711	39.81	606	33.92	1.17	33.3	46.9	77.92	No Smoker	Drinker 20 to 50 g/d	no data	0	0	0	0	0	0	0	0	0	0	0	29.5848	2	412	303	HIV1		Eviplera		2N+1NN	1
130	53	2008	Follow-up		HIV		7	Heterosexual	F	A2	NoAIDS	ON_GOING	5	FRANCE	FRANCE	0	0	504	40.06	223	17.69	2.26	45.7	40.7	79.51	No Smoker	No Drinker	No	0	0	0	0	0	0	0	0	0	0	1	21.2183	3	552	366	HIV1		Eviplera		2N+1NN	2
131	50	1998	Follow-up		HIV		17	MSM	M	A1	NoAIDS	ON_GOING	17	FRANCE	FRANCE	20	1.3	1010	30	1313	39	0.77	43.2	38	76.28	Smoker 21 to 30	Drinker <20 g/d ( ~ 2 verres / jour)	No	1	0	0	0	1	0	0	0	1	0	1	17.7086	3	545	502	HIV1		Triumeq		2N+1II	1
132	60	2001	Follow-up		HIV&HEP	HCV	26	IVDU	F	C3	AIDS	ON_GOING	8	FRANCE	FRANCE	40000	4.6	132	11	540	45	0.24			119.77			no data	0	0	0	0	0	0	0	0	0	0	1	16.937	5		49	HIV1		Edurant + Tivicay		1NN+1II
133	50	2001	Follow-up		HIV&HEP	HCV	29	Transfusion	M	A3	NoAIDS	ON_GOING	15	no data	no data	40	1.6	255	17	810	54	0.31	30.1	36.4	99.57		Occasional	no data	0	0	0	0	0	0	0	0	0	0	0	25.7959	2		44	HIV1		Norvir + Prezista		1IPb
134	54	2011	Follow-up		HIV&HEP	HCV	25	Heterosexual	M	C3	AIDS	ON_GOING	8	ALGÉRIE	MIDDLE-EAST AND MAGHREB	96	1.98	255	15	1054	62	0.24	5.8	38	91.7	Smoker >30	Drinker <20 g/d ( ~ 2 verres / jour)	no data	0	0	0	0	1	0	0	0	0	0	0	17.301	9		140	HIV1		Tivicay + Truvada		2N+1II
135	50	2001	Follow-up		HIV		23	Heterosexual	F	B3	NoAIDS	ON_GOING	21	TUNISIE	MIDDLE-EAST AND MAGHREB	40	1.6	616	36.7	589	35.1	1.05	25	39.1	105.81	No Smoker	No Drinker	No	0	0	0	0	0	1	0	0	0	0	0	17.5781	3	713	81	HIV1		Stribild		2N+1II	1
136	59	2001	Follow-up		HIV		26	Heterosexual	F	B3	NoAIDS	ON_GOING	23	no data	no data	40	1.6	1488	41.4	1464	40.7	1.02	16	48.4	71.82	No Smoker	No Drinker	No	0	0	0	0	0	0	0	0	0	0	1	20.061	10		79	HIV1		Kivexa + Norvir + Reyataz		2N+1IPb	1
137	55	1998	Follow-up		HIV&HEP	HCV&HBV	29	IVDU	F	B3	NoAIDS	ON_GOING	19	FRANCE	FRANCE	40	1.6	209	25.6	493	60.3	0.42	25	42.8	82.95	Smoker 11 to 20	Occasional	Substituted	0	1	0	0	1	0	1	0	0	0	1	21.875	10		42	HIV1		Eviplera		2N+1NN	1
138	56	2001	Follow-up		HIV&HEP	HCV&HBV	24	Heterosexual	M	B3	NoAIDS	ON_GOING	20	no data	no data	40	1.6	876	27.3	1527	47.7	0.57	8	45.7	108.08	Smoker >30	No Drinker	Former	1	1	0	1	0	0	0	0	0	0	1	23.6713	15		131	HIV1		Kivexa + Viramune		2N+1NN	2
139	68	2001	Follow-up		HIV		18	Heterosexual	F	C3	AIDS	ON_GOING	18	FRANCE	FRANCE	153500	5.2	409	31.8	642	50	0.64	20	44.7	46.23	No Smoker	No Drinker	No	1	0	0	1	0	0	1	0	1	0	1	22.4059	4	10	10	HIV1		Kivexa + Tivicay		2N+1II	1
140	50	2001	Follow-up		HIV		17	Heterosexual	F	A3	NoAIDS	ON_GOING	16	no data	no data	40	1.6	551	43	302	23.6	1.82	17.2	40	72.79	Smoker 21 to 30	Drinker <20 g/d ( ~ 2 verres / jour)	No	0	0	0	1	0	0	0	0	0	1	1	19.6763	7	342	190	HIV1		Isentress + Truvada		2N+1II	1
141	54	2002	Follow-up		HIV&HEP	HCV&HBV	20	Hémophile	M	B3	NoAIDS	ON_GOING	19	no data	no data	185	2.3	721	41.5	767	44.2	0.94	19	45.3	148.12	Smoker 11 to 20	Drinker 20 to 50 g/d	Former	1	0	0	1	0	0	0	0	0	1	0	22.0386	9		1	HIV1		Isentress + Truvada		2N+1II	2
142	53	2006	Follow-up		HIV		17	Hémophile	M	C2	AIDS	ON_GOING	17	FRANCE	FRANCE	40	1.6	770	40.7	781	41.3	0.99	20	44	90.3	Smoker 11 to 20	Drinker 20 to 50 g/d	Active	1	0	1	1	0	0	0	0	0	0	0	25.6055	5		279	HIV1		Norvir + Reyataz + Truvada		2N+1IPb	1
143	50	1997	Follow-up		HIV&HEP	HCV	20	IVDU	M	A3	NoAIDS	ON_GOING	13	no data	no data	40	1.6	453					43		134.82	Smoker <=10	Drinker > 80 g/d	Former	0	0	1	1	0	0	0	0	0	0	0	21.9713	5		137	HIV1		Kivexa + Sustiva		2N+1NN	1
144	51	2004	Follow-up		HIV		11	Heterosexual	M	A3	NoAIDS	ON_GOING	10	FRANCE	FRANCE	40	1.6	194	8	1539	65	0.13		41.5	87.28	Smoker >30	No Drinker	No	0	0	0	0	0	0	0	0	0	0	0	22.46	2	346	132	HIV1		Tivicay + Truvada		2N+1II	1
145	57	2012	Follow-up		HIV		3	Heterosexual	M	C3	AIDS	ON_GOING	3	no data	no data	40	1.6	254	9	1635	58	0.16		31.8	124.83	No Smoker	No Drinker	No	1	1	1	1	0	0	0	0	0	0	1	34.6021	11	72	39	HIV1		Isentress + Kivexa		2N+1II	2
146	63	2013	Follow-up		HIV&HEP	HBV	2	Heterosexual	F	C3	AIDS	ON_GOING	2	CAMEROUN	WESTERN AND CENTRAL AFRICA	7575	3.88	473	22	541	25	0.87		40.7		No Smoker	No Drinker		0	0	0	0	0	0	0	0	0	0	0	32.4622	6	297	153	HIV1		Kivexa + Norvir + Prezista		2N+1IPb	1
147	50	2004	Follow-up		HIV		11	Unknown	M	C3	AIDS	ON_GOING	11	CAMEROUN	WESTERN AND CENTRAL AFRICA	40	1.6	502	36.4	371	26.9	1.35	24.7		95.27	Ex-Smoker	No Drinker	No	0	0	0	1	0	0	0	0	0	0	0	23.1481	3	20	20	HIV1		Triumeq		2N+1II	1
148	54	2001	Follow-up		HIV&HEP	HCV	26	Other	F	C3	AIDS	ON_GOING	25	CONGO (REPUBLIQUE DU)	WESTERN AND CENTRAL AFRICA	20	1.3	178	12	762	52	0.23	21	38	20.73	No Smoker	No Drinker	No	1	1	0	0	1	1	1	0	0	0	1	34.375	1	206	116	HIV1		Intelence + Isentress		1NN+1II	1
149	59	2004	Follow-up		HIV		17	Heterosexual	M	C3	AIDS	ON_GOING	16	FRANCE	FRANCE	20	1.3	152	15	582	57	0.26	31	38	95.42	Smoker >30	No Drinker	No	0	0	0	0	0	0	1	0	0	0	0	20.0617	6	41	41	HIV1		Norvir + Prezista		1IPb	2
150	60	2010	Follow-up		HIV		5	MSM	M	A3	NoAIDS	ON_GOING	5	FRANCE	FRANCE	20	1.3	164	19				34	44	82.72	Ex-Smoker	Drinker <20 g/d ( ~ 2 verres / jour)	Former	0	0	0	0	0	0	0	0	0	0	0	22.1297	3	164	122	HIV1		Eviplera		2N+1NN	1
151	54	2008	Follow-up		HIV&HEP	HCV	14	Heterosexual	M	A2	NoAIDS	ON_GOING	9	BRÉSIL	SOUTH AMERICA	20	1.3	740	29	1020	40	0.73		41	73.59	Smoker <=10			0	0	0	0	0	0	0	0	0	0	0	25.565	2		454	HIV1		Intelence + Truvada		2N+1NN	1
152	63	1993	Follow-up		HIV		26	Heterosexual	M	C3	AIDS	ON_GOING	22	SRI LANKA	ASIA AND PACIFIC	20	1.3	482	27					50	75.34	Ex-Smoker	No Drinker	No	1	1	0	0	0	0	0	0	0	0	0	22.1453	3		167	HIV1		Isentress + Norvir + Reyataz		1IPb+1II
153	54	2002	Follow-up		HIV		13	Heterosexual	M	C3	AIDS	ON_GOING	12	COTE D'IVOIRE	WESTERN AND CENTRAL AFRICA	20	1.3	466	26	855		0.55		40	74.46	No Smoker	Drinker <20 g/d ( ~ 2 verres / jour)	No	0	0	0	0	0	0	0	0	0	0	0	20.2865	5	167	167	HIV1		Stribild		2N+1II
154	50	2011	Follow-up		HIV		15	Unknown	M	A2	NoAIDS	ON_GOING	7	ANGOLA	WESTERN AND CENTRAL AFRICA	20	1.3	363	27	725	54	0.5	28			Smoker 11 to 20	Drinker <20 g/d ( ~ 2 verres / jour)	No	0	0	0	0	0	0	0	0	0	0	0	24.9796	4		235	HIV1		Atripla		2N+1NN	1
155	68	1988	Follow-up		HIV		28	Heterosexual	M	B3	NoAIDS	ON_GOING	24	FRANCE	FRANCE	20	1.3	766.6	35.1	672	30.8	1.14	57.2		75.77	Ex-Smoker	Drinker <20 g/d ( ~ 2 verres / jour)	No	0	0	0	0	0	0	0	0	0	0	0	23.939	2		99	HIV1		Atripla		2N+1NN	1
156	79	1992	Follow-up		HIV		23	Heterosexual	F	B3	NoAIDS	ON_GOING	21	FRANCE	FRANCE	1002	3	577.3	22.8	1251	49.4	0.46	38.5	49.3	53.04	No Smoker	No Drinker	No	1	0	0	1	0	0	0	0	0	0	0	27.3909	6	589	118	HIV1		Kivexa + Norvir + Reyataz		2N+1IPb	1
157	51	1999	Follow-up		HIV&HEP	HCV	27	IVDU	M	A2	NoAIDS	ON_GOING	16	FRANCE	FRANCE	20	1.3	962.6	37.6	954	37.3	1.01		49.2	88.83	Ex-Smoker	Drinker <20 g/d ( ~ 2 verres / jour)	Former	0	0	0	0	0	0	0	0	0	0	1	25.1559	2		202	HIV1		Eviplera		2N+1NN	1
158	64	2004	Follow-up		HIV&HEP	HCV	11	Heterosexual	F	A3	NoAIDS	ON_GOING	11	FRANCE	FRANCE	20	1.3	538.8	43	704	56.2	0.77	19	39.4	64.11	Smoker <=10	No Drinker	No	0	1	0	0	0	0	0	0	0	1	0	32.0204	8	26	21.1	HIV1		Isentress + Kivexa		2N+1II	1
159	71	2004	Follow-up		HIV		11	Heterosexual	F	C3	AIDS	ON_GOING	10	FRANCE	FRANCE	20	1.3	548	24.9	459	20.9	1.19	43	38.09	61.72	No Smoker	No Drinker	No	1	1	0	1	0	0	0	0	0	0	0	31.7418	5	35	16	HIV1		Atripla		2N+1NN	1
160	50	2011	Follow-up		HIV		4	Unknown	M	C3	AIDS	ON_GOING	4	FRANCE	FRANCE	20	1.3	594.3	22.3	1182	44.4	0.5	34	52.5	94.48	Smoker 11 to 20	Ex-Drinker	No	0	0	0	1	0	0	0	0	0	0	0	27.3356	5	15	15	HIV1		Norvir + Prezista + Truvada		2N+1IPb	1
161	50	2000	Follow-up		HIV		19	MSM	M	C3	AIDS	ON_GOING	19	no data	no data	0		505.4	26	777.6	40	0.65	44	2.43	146.19	Ex-Smoker	Drinker <20 g/d ( ~ 2 verres / jour)	No	1	0	0	0	0	1	0	0	0	0	0	16.609	5	14	2	HIV1		Eviplera		2N+1NN	2
162	59	2000	Follow-up		HIV&HEP	HBV	29	MSM	M	C3	AIDS	ON_GOING	25	no data	no data	40	1.6	347	36	462.7	48	0.75	19	43	101.55	Smoker <=10	Drinker 20 to 50 g/d	Active	1	0	0	0	0	1	0	0	0	0	1	22.4088	3		27.6	HIV1		Norvir + Prezista + Truvada		2N+1IPb	1
163	54	2000	Follow-up		HIV		25	Heterosexual	F	A3	NoAIDS	ON_GOING	19	no data	no data	20	1.3	225.3	25	324.4	36	0.69	20	45	90.33	Ex-Smoker	Drinker 20 to 50 g/d	No	0	0	0	0	0	0	0	0	0	0	0	22.6474	3		169.9	HIV1		Eviplera		2N+1NN	1
164	65	2004	Follow-up		HIV		11	MSM	M	B2	NoAIDS	ON_GOING	11	no data	no data	0		611.9	29	1097.2	52	0.56	50	43	107.64	No Smoker	Drinker <20 g/d ( ~ 2 verres / jour)	No	0	0	0	0	0	0	0	0	0	0	0	19.5918	3	237.4	236.7	HIV1		Kivexa + Norvir + Reyataz		2N+1IPb	1
165	66	2005	Follow-up		HIV		10	Heterosexual	M	C3	AIDS	ON_GOING	10	no data	no data	0		161.7	13	783.7	63	0.21		2.8	80.76	Ex-Smoker	Drinker 20 to 50 g/d	No	0	0	0	0	0	0	0	0	0	0	0	29.7211	3	35	35	HIV1		Kivexa + Viramune		2N+1NN	1
166	67	2005	Follow-up		HIV		10	Heterosexual	F	A2	NoAIDS	ON_GOING	6	no data	no data	20	1.3	969.6	48	585.8	29	1.66		44	81.82	No Smoker	No Drinker	No	1	0	0	0	0	0	0	0	0	0	0	21.3675	6	656	339.9	HIV1		Isentress + Viramune + Viread		1N+1NN+1II	2
167	52	2006	Follow-up		HIV		25	Heterosexual	M	A2	NoAIDS	ON_GOING	18	FRANCE	FRANCE	20	1.3	905.6	32	1075.4	38	0.84	27	49	103.8	Smoker 11 to 20	Drinker 20 to 50 g/d	No	0	0	0	1	0	0	0	0	0	0	1	22.835	7		350	HIV1		Norvir + Reyataz + Truvada		2N+1IPb	1
168	50	1997	Follow-up		HIV		29	Heterosexual	F	A3	NoAIDS	ON_GOING	21	FRANCE	FRANCE	20	1.3	237.3	19	736.9	59	0.32	49	41	114.18	Ex-Smoker	Drinker <20 g/d ( ~ 2 verres / jour)	No	0	0	0	0	0	0	0	0	0	0	0	19.5312	1		73.7	HIV1		Atripla		2N+1NN	1
169	77	2010	Follow-up		HIV		26	Heterosexual	M	C3	AIDS	ON_GOING	20	FRANCE	FRANCE	40	1.6	317.9	21	741.9	49	0.43	38	39	33.74	No Smoker	Drinker <20 g/d ( ~ 2 verres / jour)		1	1	0	0	0	1	0	0	0	1	0	25.8166	6		50	HIV1		Triumeq		2N+1II	1
170	52	2010	Follow-up		HIV&HEP	HCV	18	IVDU	F	A3	NoAIDS	ON_GOING	5	FRANCE	FRANCE	0		123.6	14	503.3	57	0.25	11	38	105.81	Smoker >30	No Drinker	Former	0	0	0	0	1	0	0	0	0	0	0	21.2312	3		107.5	HIV1		Norvir + Prezista + Truvada		2N+1IPb
171	66	2009	Follow-up		HIV		16	Heterosexual	M	A2	NoAIDS	ON_GOING	16	FRANCE	FRANCE	0		513.9	30	856.5	50	0.6	18	60	46.5	Ex-Smoker	Drinker 20 to 50 g/d	No	0	1	0	0	0	0	0	0	0	0	0	28.0816	4		462.5	HIV1		Norvir + Prezista		1IPb
172	59	2012	Follow-up		HIV&HEP	HBV	17	Heterosexual	M	C3	AIDS	ON_GOING	17	no data	no data	0		105.7	5.1	1762	85.15	0.06	32		88.18	Ex-Smoker			1	0	0	0	0	0	0	0	0	0	0	22.3214	3		9	HIV1		Isentress + Norvir + Prezista		1IPb+1II	1
173	50	2009	Follow-up		HIV		15	Bisexual	M	A2	NoAIDS	ON_GOING	5	ALLEMAGNE	Others Area	20	1.3	519	25.84	748	37.25	0.69	40		94.96	Smoker >30	Drinker <20 g/d ( ~ 2 verres / jour)	No	0	0	1	0	0	0	0	0	0	0	0	20.6575	2		386	HIV1		Stribild		2N+1II	1
174	56	2002	Follow-up		HIV		13	Bisexual	M	C3	AIDS	ON_GOING	13	no data	no data	20	1.3	181	14.62	601	48.54	0.3	18	46	93.14			no data	0	0	0	0	0	1	0	0	0	0	0	20.9573	8	10	10	HIV1		Norvir + Reyataz + Truvada		2N+1IPb	1
175	61	2003	Follow-up		HIV		12	MSM	M	A2	NoAIDS	ON_GOING	12	no data	no data	20	1.3	675	26.37	1061	41.46	0.63	42		92.15	No Smoker	Drinker 20 to 50 g/d	No	0	0	0	0	0	0	0	0	0	0	0	25.9259	11	432	297	HIV1		Kivexa + Viramune		2N+1NN	1
176	56	2005	Follow-up		HIV		10	Heterosexual	M	A2	NoAIDS	ON_GOING	10	no data	no data	20	1.3	610	36.09	538	31.83	1.13	36	39	92.8	No Smoker	Occasional	Former	0	0	0	0	0	0	0	0	0	0	0	25.6489	7	389	304	HIV1		Celsentri + Quad TAF ( GS 9350)		2N+1IE+1II	1
177	53	2014	Follow-up		HIV		1	Heterosexual	M	A2	NoAIDS	ON_GOING	1	no data	no data	1608	3.2	620	23.19	1424	53.27	0.43	7	42				no data	0	0	0	0	0	0	0	0	0	0	0		9	393	393	HIV1		Norvir + Prezista + Truvada		2N+1IPb	2
178	53	1990	Follow-up		HIV		27	Heterosexual	F	B3	NoAIDS	ON_GOING	26	FRANCE	FRANCE	0	0	299	25.5				32.3	48	71.34	No Smoker	No Drinker	No	1	0	0	0	0	0	0	0	0	0	0	18.4021	9		95	HIV1		Edurant + Emtriva + Kivexa + TAF		3N+1NN	2
179	54	1995	Follow-up		HIV&HEP	HBV	27	MSM	M	C3	AIDS	ON_GOING	24	FRANCE	FRANCE	0	0	658	21.8	1839	60.93	0.36	21.7	44.5	86.41	Smoker 11 to 20	Occasional	No	1	0	0	0	0	0	0	1	0	0	0	23.8498	8		67	HIV1		Norvir + Prezista + Truvada		2N+1IPb	1
180	54	1996	Follow-up		HIV		19	MSM	M	B2	NoAIDS	ON_GOING	19	FRANCE	FRANCE	0	0	882	30.11	1569	53.55	0.56	30	42	95.78	No Smoker	Drinker <20 g/d ( ~ 2 verres / jour)	No	0	0	0	0	0	0	0	0	0	0	1	23.6958	3		311	HIV1		Kivexa + Viramune		2N+1NN	1
181	67	2000	Follow-up		HIV		15	Heterosexual	M	A2	NoAIDS	ON_GOING	15	FRANCE	FRANCE	0	0	694	33.33	878	42.17	0.79	35.6		68.04	No Smoker	Drinker <20 g/d ( ~ 2 verres / jour)	No	1	0	0	1	0	0	0	0	0	0	0	23.3844	6	206	206	HIV1		GSK2619619 ( Triumeq )		2N+1II	1
182	51	2007	Follow-up		HIV		8	Heterosexual	M	A2	NoAIDS	ON_GOING	8	TOGO	WESTERN AND CENTRAL AFRICA	0	0	581	30.09	530	27.44	1.1	18.8	41.8	98.35	No Smoker	Drinker <20 g/d ( ~ 2 verres / jour)	Former	0	0	0	0	0	0	0	0	0	0	0	25.2493	4	346	233	HIV1		Kivexa + Norvir + Reyataz		2N+1IPb	1
183	52	2008	Follow-up		HIV		7	Heterosexual	F	C3	AIDS	ON_GOING	7	FRANCE	FRANCE	0	0	577	23.55	1314	53.62	0.44			76.4	No Smoker	No Drinker	No	0	0	0	0	0	0	0	0	0	0	0	27.6888	1	18	7	HIV1		Stribild		2N+1II	1
184	50	2013	Follow-up		HIV		2	MSM	M	B1	NoAIDS	ON_GOING	2	FRANCE	FRANCE	20	1.3	933	34.45	1121	41.4	0.83	7.9	51.4	82.48	Smoker 21 to 30	Occasional	No	0	0	0	0	0	0	0	0	0	0	1	21.6216	5	969	732	HIV1		Eviplera		2N+1NN	0
185	52	2014	Follow-up		HIV		1	MSM	M	A2	NoAIDS	ON_GOING	1	FRANCE	FRANCE	35263	4.55	683	42.86	551	34.57	1.24	23.7		96.51	Smoker <=10	Occasional	No	0	0	0	0	0	0	0	0	0	0	0	21.7776	1	376	376	HIV1		Eviplera		2N+1NN	1
186	60	1996	Follow-up		HIV&HEP	HCV	29	IVDU	F	B3	NoAIDS	ON_GOING	25	FRANCE	FRANCE	40	1.6	167	11	943	62	0.18	44.1	38.6	46.14	Smoker 11 to 20	Drinker 50 to 80 g/d	no data	0	0	0	0	0	0	1	0	0	1	0	20.202	7		89	HIV1		Norvir + Reyataz		1IPb	1
187	60	1996	Follow-up		HIV&HEP	HCV&HBV	31	IVDU	M	C3	AIDS	ON_GOING	19	FRANCE	FRANCE	40	1.6	129	15	535	62	0.24	10.9	44	82.65	Smoker <=10	No Drinker	Former	0	0	0	0	1	0	0	0	0	0	0	20.1771	8		10	HIV1		Norvir + Prezista + Truvada		2N+1IPb	1
188	52	1996	Follow-up		HIV&HEP	HCV	26	Heterosexual	M	A3	NoAIDS	ON_GOING	20	FRANCE	FRANCE	40	1.6	51	3.7				43.5	49	80.79	Smoker 11 to 20	Drinker <20 g/d ( ~ 2 verres / jour)	Active	0	0	0	0	0	0	0	0	1	1	0	19.8352	8		51	HIV1		Norvir + Prezista + Truvada		2N+1IPb	1
189	56	1996	Follow-up		HIV&HEP	HCV	29	IVDU	M	C3	AIDS	ON_GOING	23	FRANCE	FRANCE	40	1.6	171	18	504	53	0.34	26.5	39.6	142.28	Smoker 11 to 20	Drinker <20 g/d ( ~ 2 verres / jour)	Former	0	0	0	0	1	1	1	0	0	0	0	17.5056	22		36	HIV1		Edurant + Reyataz + Tivicay		1NN+1IP+1II	1
190	52	1996	Follow-up		HIV&HEP	HCV	30	Other	M	C2	AIDS	ON_GOING	18	no data	no data	40	1.6	362	19	1087	57	0.33	8.2	42	96.51	Ex-Smoker	Drinker <20 g/d ( ~ 2 verres / jour)	Former	1	1	0	1	1	0	0	0	0	1	0	32.8466	19		213	HIV1		Celsentri + Edurant + Tivicay		1NN+1II+1IE
191	57	1996	Follow-up		HIV&HEP	HCV	30	IVDU	M	A3	NoAIDS	ON_GOING	19	FRANCE	FRANCE	40	1.6	639	37	657	38	0.97	50.2	44	95.07	Ex-Smoker	No Drinker	Substituted	0	0	0	0	0	0	0	0	0	1	0	23.8754	5		58	HIV1		Celsentri + Isentress		1II+1IE	1
192	57	1997	Follow-up		HIV		28	Heterosexual	F	C3	AIDS	ON_GOING	18	FRANCE	FRANCE	40	1.6	49	3.4	698	49	0.07	26.5	44	105.96	Smoker 11 to 20	Ex-Drinker	no data	1	0	0	0	0	0	1	0	0	0	0	27.4077	4		12	HIV1		Norvir + Prezista		1IPb	1
193	57	1997	Follow-up		HIV		28	Heterosexual	F	C3	AIDS	ON_GOING	18	FRANCE	FRANCE	40	1.6	257	18	698	49	0.37	26.5	44	105.96	Smoker 11 to 20	Ex-Drinker	no data	1	0	0	0	0	0	1	0	0	0	0	27.4077	4		12	HIV1		Norvir + Prezista		1IPb	1
194	57	1997	Follow-up		HIV		28	Heterosexual	F	C3	AIDS	ON_GOING	18	FRANCE	FRANCE	40	1.6	305	16	933	49	0.33	26.5	44	105.96	Smoker 11 to 20	Ex-Drinker	no data	1	0	0	0	0	0	1	0	0	0	0	27.4077	4		12	HIV1		Norvir + Prezista		1IPb	1
195	50	2001	Follow-up		HIV&HEP	HCV	29	IVDU	M	C3	AIDS	ON_GOING	10	MAROC	MIDDLE-EAST AND MAGHREB	40	1.6	600	25	1752	73	0.34	8	33	7.08	Ex-Smoker	Occasional	Former	0	0	1	1	0	0	0	0	1	1	0	25.8806	5		152	HIV1		Efavirenz (Sustiva) + Lamivudine (Epivir) + Ziagen		2N+1NN	1
196	58	2001	Follow-up		HIV&HEP	HCV	30	IVDU	M	B3	NoAIDS	ON_GOING	14	FRANCE	FRANCE	40	1.6	476.5	38	388.7	31	1.23	36.1	48.3	69.27	Ex-Smoker	Drinker > 80 g/d	Former	0	0	1	1	1	1	0	0	0	1	1	23.0546	11		117	HIV1		Isentress + Kivexa		2N+1II	1
197	58	2004	Follow-up		HIV&HEP	HCV	27	IVDU	M	A3	NoAIDS	ON_GOING	11	FRANCE	FRANCE	40	1.6	256	16				6.2	46	85.79	Smoker 11 to 20	No Drinker	Substituted	0	0	0	0	1	0	0	0	0	0	0	16.8855	1		150	HIV1		Stribild		2N+1II	2
198	57	2013	Follow-up		HIV&HEP	HCV	30	IVDU	M	C3	AIDS	ON_GOING	22	FRANCE	FRANCE	40	1.6	144	24	306	51	0.47	6.9	46	83.52	Smoker <=10	No Drinker	Former	1	0	0	0	1	0	0	0	0	0	0	19.4874	5		108	HIV1		Norvir + Telzir + Truvada		2N+1IPb	1
199	50	2001	Follow-up		HIV		22	MSM	M	A2	NoAIDS	ON_GOING	18	FRANCE	FRANCE	40	1.6	748	47.4	463	29.3	1.62	25	48.1	77.19	No Smoker	Drinker <20 g/d ( ~ 2 verres / jour)	No	1	0	0	1	0	0	0	0	0	0	0	21.2228	6	416	373	HIV1		Truvada + Ziagen		3N	1
200	54	2001	Follow-up		HIV		18	Heterosexual	M	B2	NoAIDS	ON_GOING	16	ALGÉRIE	MIDDLE-EAST AND MAGHREB	40	1.6	803	39.5	702	34.6	1.14	9	47.5	84.44	No Smoker	Drinker <20 g/d ( ~ 2 verres / jour)	No	0	0	0	0	0	0	0	0	0	0	1	29.3878	5	599	337	HIV1		Norvir + Telzir + Truvada		2N+1IPb	1
201	52	1990	Follow-up		HIV		29	Bisexual	M	B3	NoAIDS	ON_GOING	24	no data	no data	20	1.3	38					126	45.5	82.88	Smoker 11 to 20	Occasional	Active	0	0	1	1	0	0	1	0	0	0	1	17.6745	8		6	HIV1		Isentress + Norvir + Prezista		1IPb+1II	2
202	54	1990	Follow-up		HIV&HEP	HBV	25	Bisexual	M	C3	AIDS	ON_GOING	21	no data	no data	40	1.6	122						25.9	55.22	Smoker 11 to 20	No Drinker	No	0	0	0	0	1	0	0	0	1	0	1	18.726	7		8	HIV1		Intelence + Isentress + Truvada		2N+1NN+1II	1
203	54	2013	Follow-up		HIV		17	Unknown	M	C3	AIDS	ON_GOING	8	no data	no data	40	1.6	667	37	649	36	1.03		37.2		Smoker 11 to 20			0	0	0	0	0	0	0	0	0	0	0	21.551	2		126	HIV1		Triumeq		2N+1II
204	63	1998	Follow-up		HIV		17	Heterosexual	M	C3	AIDS	STOP	17	FRANCE	FRANCE	3228	3.51	106	7	1087	72	0.1		33	75.53	No Smoker	Drinker <20 g/d ( ~ 2 verres / jour)	No	0	0	0	0	1	0	0	0	1	0	1	24.1517	9	65	28	HIV1		Retrovir		1N	1
205	61	1999	Follow-up		HIV		16	Heterosexual	M	A2	NoAIDS	ON_GOING	15	FRANCE	FRANCE	20	1.3	538.8	43	476.1	38	1.13	24	42	83.82	No Smoker	No Drinker	No	0	0	0	1	0	0	0	0	0	0	0	20.227	2	579	259	HIV1		Eviplera		2N+1NN	1
206	56	1994	Follow-up		HIV		21	Heterosexual	F	A3	NoAIDS	ON_GOING	21	no data	no data	22257	4.3	290	33	390	44.6	0.74		31.9	164.21				0	0	0	0	0	0	0	0	0	0	1	22.6757	3	580	197	HIV1		Norvir + Prezista + Truvada		2N+1IPb	1
207	54	2012	Follow-up		HIV		3	Heterosexual	M	C3	AIDS	ON_GOING	3	FRANCE	FRANCE	1344	3.1	189.3	10.4	1237.6	68	0.15	44.2	39.9	77.41	Ex-Smoker	Ex-Drinker	Former	0	0	0	0	0	0	0	0	0	0	0	22.8374	10	9.9	9.9	HIV1		Kalétra + Lamivudine (Epivir) + Ziagen		2N+1IPb	1
208	68	1989	Follow-up		HIV		28	Heterosexual	M	C2	AIDS	ON_GOING	9	FRANCE	FRANCE	432	2.6	472	31.4	521	34.7	0.91	10.3	40.2	35.13	Ex-Smoker	Occasional	No	1	1	0	1	0	0	0	0	0	1	0	29.3524	14		253.5	HIV1		Isentress + Kivexa		2N+1II	2
209	55	2001	Follow-up		HIV&HEP	HCV	28	IVDU	M	A2	NoAIDS	ON_GOING	19	FRANCE	FRANCE	20	1.3	762	23				18	43	111.62	Ex-Smoker	No Drinker	Former	0	0	0	0	0	0	0	0	0	1	0	24.1633	6		251	HIV1		Eviplera		2N+1NN
210	72	2001	Follow-up		HIV		24	Heterosexual	F	A3	NoAIDS	ON_GOING	21	FRANCE	FRANCE	20	1.3	281	13	665	31	0.42	42	41.7	72.73	No Smoker			0	0	0	0	0	0	0	0	0	0	0	20.7031	6		191	HIV1		Celsentri + Isentress		1II+1IE
211	73	2007	Follow-up		HIV		29	MSM	M	C2	AIDS	ON_GOING	19	FRANCE	FRANCE	20	1.3	245	19	608	48	0.4			69.03				0	0	0	0	0	0	0	0	0	0	0	26.2976	4		245	HIV1		Reyataz + Tivicay		1IP+1II	1
212	51	2011	Follow-up		HIV&HEP	HCV	20	IVDU	M	A2	NoAIDS	ON_GOING	4	FRANCE	FRANCE	29262	4.47	297	22	930	68	0.32	10	41	91.7	Smoker 11 to 20			0	0	0	0	1	0	0	0	0	0	0	23.1481	8		202	HIV1		Norvir + Prezista + Truvada		2N+1IPb	1
213	64	2010	Follow-up		HIV&HEP	HCV	5	Heterosexual	F	C3	AIDS	ON_GOING	5	FRANCE	FRANCE	175	2.24	13	3	277	60	0.05	15	44	81.5	No Smoker	Drinker <20 g/d ( ~ 2 verres / jour)	No	0	0	0	0	0	0	0	0	0	0	0	22.0386	9	13	13	HIV1		Norvir + Prezista + Truvada		2N+1IPb	1
214	54	2013	Follow-up		HIV		2	Unknown	F	A3	NoAIDS	ON_GOING	2	GHANA	WESTERN AND CENTRAL AFRICA	20	1.3	880	30	1240	43	0.71		42	88.04			no data	1	0	0	0	0	0	0	0	0	0	0	29.3878	6	241	241	HIV1		Norvir + Prezista + Viread		1N+1IPb
215	66	2011	Follow-up		HIV		14	Heterosexual	M	A3	NoAIDS	ON_GOING	5	no data	no data	40	1.6	531	20	1030	39	0.52	75.6	42	59.31				1	0	0	0	0	0	0	0	1	1	0	35.9085	10		325	HIV2		Norvir + Prezista + Truvada		2N+1IPb
216	53	2013	Follow-up		HIV		8	MSM	M	C3	AIDS	ON_GOING	8	FRANCE	FRANCE	20	1.3	279	11	737	29	0.38	80.3	46	57.06	No Smoker			0	0	0	0	0	1	0	0	0	1	0	24.5693	6	31	31	HIV1		Isentress + TAF (Pro Ténofovir ) + Truvada		2N+1II	1
217	60	2009	Follow-up		HIV		23	IVDU	M	A3	NoAIDS	ON_GOING	22	FRANCE	FRANCE	50	1.7	660	27.5	1371	57	0.48	30	45	104.5	Ex-Smoker	Drinker > 80 g/d	Former	1	1	0	0	0	1	1	0	0	0	0	27.9904	12		134	HIV1		Celsentri + Intelence + Norvir + Prezista + Tivicay + Truvada		2N+1NN+1IPb+1II+1IE	1
218	80	2000	Dead	Other cardiovasc. disease	HIV		16	Heterosexual	F	C3	AIDS		3	FRANCE	FRANCE	364188	5.6	176.2	21	474	56.5	0.37	42	32	38.89	No Smoker	No Drinker	No	1	0	0	0	0	0	0	0	0	1	0	19.5312	9		39.1	HIV1		Kivexa + Tivicay		2N+1II	1
219	67	2003	Follow-up		HIV		12	Heterosexual	M	A2	NoAIDS	ON_GOING	2	FRANCE	FRANCE	20	1.3	593.1	30.2	574	29.2	1.03	100	27	48.26	No Smoker	Drinker <20 g/d ( ~ 2 verres / jour)	Former	1	0	0	0	0	0	1	0	1	0	1	27.7778	4	448	316.2	HIV1		Kivexa + Norvir + Prezista		2N+1IPb	1
220	58	2006	Follow-up		HIV		9	Bisexual	M	A3	NoAIDS	ON_GOING	9	FRANCE	FRANCE	20	1.3	601.9	31.3	604	31.4	1	39.6		100.31	No Smoker	Occasional	No	0	0	0	0	0	0	0	0	0	0	0	23.7228	3	206	168.7	HIV1		Eviplera		2N+1NN	1
221	57	2000	Follow-up		HIV&HEP	HBV	17	Unknown	M	C3	AIDS	ON_GOING	17	no data	no data	20	1.3	573.3	30	516	27	1.11	31	43	112.21	No Smoker	Drinker 20 to 50 g/d	No	0	0	0	0	1	1	0	0	0	0	0	26.6698	2	130	116.8	HIV1		Isentress + Truvada		2N+1II	1
222	57	2000	Follow-up		HIV		28	MSM	M	C3	AIDS	ON_GOING	24	no data	no data	20	1.3	700.5	25.1	1563	56	0.45	27	46	83.33	No Smoker	Drinker <20 g/d ( ~ 2 verres / jour)	No	0	0	0	0	0	1	0	0	0	0	1	22.8571	5		157	HIV1		Lamivudine (Epivir) + Norvir + Reyataz		1N+1IPb	2
223	58	2000	Follow-up		HIV		17	MSM	M	A3	NoAIDS	ON_GOING	17	no data	no data	0		432.3	30	763.7	53	0.57	19	49	99.84	No Smoker	No Drinker	No	1	1	0	0	0	0	0	0	0	0	0	23.3234	6	111	111	HIV1		Sustiva + Truvada		2N+1NN	2
224	55	2000	Follow-up		HIV		25	MSM	M	A2	NoAIDS	ON_GOING	8	no data	no data	20	1.3	393	16	1743.8	71	0.23	34	41	125.79	Ex-Smoker	Occasional	No	0	0	0	0	0	0	0	0	0	0	0	23.8884	2		253.4	HIV1		Stribild		2N+1II
225	51	2000	Follow-up		HIV&HEP	HBV	25	MSM	M	A3	NoAIDS	ON_GOING	22	no data	no data	20	1.3	550					30	43	86.57	Smoker <=10	Ex-Drinker	No	0	0	0	1	1	0	0	0	0	0	0	24.7245	3		90	HIV1		Tivicay + Truvada		2N+1II	1
226	56	2000	Follow-up		HIV		29	Heterosexual	F	B2	NoAIDS	ON_GOING	18	no data	no data	40	1.6	1234	45.1	1040.1	38	1.19	27	45	65.66	No Smoker	Occasional	No	0	0	0	0	0	0	0	0	0	0	0	22.2222	3	1316	255.2	HIV1		Kivexa + Névirapine (Viramune)		2N+1NN	1
227	54	2003	Follow-up		HIV		32	Heterosexual	M	C2	AIDS	ON_GOING	19	no data	no data	20	1.3	840	30	1204	43	0.7	22		71.34	Ex-Smoker			0	0	0	0	0	1	0	0	0	0	0	24.0741	4		442.3	HIV1		Kivexa + Norvir + Telzir		2N+1IPb	1
228	62	2004	Follow-up		HIV		12	Heterosexual	F	C3	AIDS	ON_GOING	11	CONGO (REPUBLIQUE DU)	WESTERN AND CENTRAL AFRICA	0		283.1	21	444.8	33	0.64	33	43	41.77	No Smoker	No Drinker	No	0	1	0	0	0	0	0	0	0	1	0	26.4463	8	6.2	4.3	HIV1		Efavirenz (Sustiva) + Tivicay		1NN+1II	1
229	64	2012	Follow-up		HIV		10	MSM	M	A2	NoAIDS	ON_GOING	10	FRANCE	FRANCE	20	1.3	353.1					30		59.91	Smoker 21 to 30	Occasional	No	0	0	0	0	0	0	0	0	0	0	1	24.9337	6	527.8	297	HIV1		Lamivudine (Epivir) + Névirapine (Viramune) + Viread		2N+1NN
230	64	2013	Follow-up		HIV		2	Heterosexual	M	C3	AIDS	ON_GOING	2	FRANCE	FRANCE	20	1.3	258.2	14	1272.4	69	0.2	26		38.17	No Smoker	No Drinker		1	0	0	0	0	1	0	0	1	1	0	19.3792	8	7.9	7.9	HIV1		Triumeq		2N+1II	2
231	53	1996	Follow-up		HIV		19	MSM	M	B2	NoAIDS	ON_GOING	19	no data	no data	20	1.3	1272	33.94	1333	35.57	0.95	36		125.42	No Smoker	No Drinker	No	0	0	0	0	0	0	0	0	0	0	0	24.1115	4	552	495	HIV1		Celsentri + Truvada		2N+1IE	1
232	57	2013	Follow-up		HIV		19	Bisexual	M	A3	NoAIDS	ON_GOING	19	no data	no data	20	1.3	557	22.58	1455	59	0.38	19		105.93	Smoker 11 to 20	Occasional	No	0	0	0	0	0	1	0	0	0	0	0	23.2438	10		47	HIV1		Isentress + Norvir + Prezista + Viread		1N+1IPb+1II	1
233	53	1991	Follow-up		HIV		24	Heterosexual	F	A2	NoAIDS	ON_GOING	24	FRANCE	FRANCE	0	0	1459	50.39	783	27.03	1.86	33.7	48.7	53.55	No Smoker	No Drinker		0	0	0	0	0	0	0	0	0	0	0	21.0477	5	779	223	HIV1		GSK2619619 ( Triumeq )		2N+1II	2
234	61	1991	Follow-up		HIV		24	Heterosexual	M	C3	AIDS	ON_GOING	23	FRANCE	FRANCE	0	0	1252	31.97	1672	42.68	0.75	8.3	41.8	99.29	Smoker >30	Drinker <20 g/d ( ~ 2 verres / jour)	No	0	0	0	0	0	0	0	0	0	1	0	19.8177	8		9	HIV1		Kivexa + Viramune		2N+1NN	1
235	51	1998	Follow-up		HIV&HEP	HBV	17	Heterosexual	M	A3	NoAIDS	ON_GOING	14	FRANCE	FRANCE	20	1.3	351	31.98	594	54.13	0.59	24.5	43.2	119.59	Smoker 11 to 20	Ex-Drinker	No	0	0	0	0	0	0	0	0	0	0	0	20.2812	3		167	HIV1		Truvada + Viramune		2N+1NN	1
236	56	2001	Follow-up		HIV&HEP	HCV&HBV	30	IVDU	M	B3	NoAIDS	ON_GOING	24	FRANCE	FRANCE	51	1.7	198	18.4	665	61.8	0.3	21	44.4	84.94	No Smoker	Drinker <20 g/d ( ~ 2 verres / jour)	Former	0	0	0	0	0	0	1	0	0	1	1	21.7993	4		152	HIV1		Eviplera		2N+1NN	2
237	77	2001	Follow-up		HIV&HEP	HBV	16	MSM	M	B3	NoAIDS	ON_GOING	16	no data	no data	40	1.6	193	34.3	215	38.3	0.9	21	43	66.32	No Smoker	No Drinker	No	1	1	0	0	0	1	0	0	0	0	1	26.1246	7	151	151	HIV1		Truvada + Ziagen		3N	1
238	59	2001	Follow-up		HIV		14	Heterosexual	M	C3	AIDS	ON_GOING	14	no data	no data	40	1.6	319	24.4	472	36.1	0.68	47.6	0	70.4	Smoker <=10	Ex-Drinker	no data	0	0	0	0	0	0	0	0	0	1	1	23.3844	7	8	8	HIV1		Intelence + Reyataz		1NN+1IP	1
239	60	2009	Follow-up		HIV&HEP	HBV	6	Heterosexual	M	A3	NoAIDS	ON_GOING	6	FRANCE	FRANCE	40	1.6	601	35.4	637	37.6	0.94	25	44.1	77.02	Smoker >30	Occasional	No	0	0	0	1	0	0	0	0	1	1	1	25.3515	9	160	137	HIV1		Kivexa + Névirapine (Viramune)		2N+1NN	1
240	60	2009	Follow-up		HIV&HEP	HBV	6	Heterosexual	M	A3	NoAIDS	ON_GOING	6	FRANCE	FRANCE	40	1.6	601	35.4	637	37.6	0.94	25	44.1	77.02	Smoker >30	Occasional	No	0	0	0	1	0	0	0	0	1	1	1	25.6896	9	160	137	HIV1		Kivexa + Névirapine (Viramune)		2N+1NN	1
241	51	2009	Follow-up		HIV&HEP	HCV&HBV	29	IVDU	F	C1	AIDS	ON_GOING	7	FRANCE	FRANCE	40	1.6	956	29.7	1258	39.1	0.76	24	42.3	84.23	Smoker 11 to 20	No Drinker	Former	0	0	0	0	0	1	0	0	0	0	1	19.8413	16		529	HIV1		Isentress + Truvada		2N+1II	1
242	59	2008	Follow-up		HIV&HEP	HBV	12	MSM	M	A3	NoAIDS	ON_GOING	12	Polynésie française	ASIA AND PACIFIC	40	1.6	682	39.7	598	34.9	1.14	40	43.1	81.97	No Smoker	Drinker <20 g/d ( ~ 2 verres / jour)	No	0	0	0	1	0	0	0	0	0	0	0	23.03	5		185	HIV1		Trizivir		3N	1
243	53	2012	Follow-up		HIV		3	Bisexual	M	A3	NoAIDS	ON_GOING	3	FRANCE	FRANCE	40	1.6	374	37	263	26	1.42		42.4	73.3	Ex-Smoker	Drinker <20 g/d ( ~ 2 verres / jour)	No	0	0	0	1	0	0	0	0	0	0	0	27.4348	6	136	136	HIV1		Kivexa + Norvir + Prezista		2N+1IPb	1
244	68	2014	Follow-up		HIV&HEP	HCV	1	Heterosexual	M	C3	AIDS	ON_GOING	1	THAILANDE	ASIA AND PACIFIC	68	1.83	63								Ex-Smoker	Drinker > 80 g/d	No	1	1	0	0	0	1	0	0	0	1	0	22.2291	6	63	63	HIV1		Isentress + Truvada		2N+1II	1
245	52	2008	Follow-up		HIV		7	Unknown	M	B3	NoAIDS	ON_GOING	7	FRANCE	FRANCE	20	1.3	464	40	475.6	41	0.98	24	40	67.82	Smoker 11 to 20	Drinker <20 g/d ( ~ 2 verres / jour)	No	0	0	0	0	0	0	0	0	0	0	1	21.8776	1	51	51	HIV1		Eviplera		2N+1NN	1
246	52	2006	Follow-up		HIV		25	MSM	M	A2	NoAIDS	ON_GOING	16	FRANCE	FRANCE	20	1.3	545.8	18	1576.6	52	0.35	28	41.7	120.83	Smoker 21 to 30	Drinker 50 to 80 g/d	No	0	0	0	0	0	0	1	0	0	0	0	21.1389	9		305	HIV1		Intelence + Norvir + Prezista + Truvada		2N+1NN+1IPb	1
247	62	2002	LFU		HIV		12	IVDU	M	C3	AIDS	ON_GOING	12	FRANCE	FRANCE	47360	4.7	1081.5	34.3	883	28	1.22	47.5	30	89.76	Smoker >30	Drinker > 80 g/d	No	0	0	0	0	0	0	0	0	0	0	1	17.8565	5	14	5.4	HIV1		Kivexa + Norvir + Reyataz		2N+1IPb	1
248	56	1994	Dead	Other	HIV		27	Unknown	M	C3	AIDS	STOP	23	no data	no data	40	1.6	281	35.7	298	37.8	0.94	26.7	48	12.53	No Smoker	No Drinker	No	1	0	0	1	0	1	0	0	1	0	0	22.913	7		0	HIV1		Kalétra + Lamivudine (EPIVIR) + Ziagen		2N+1IPb	2
249	53	1994	Follow-up		HIV		29	Heterosexual	F	B3	NoAIDS	ON_GOING	21	no data	no data	40	1.6	841	33.6	986	39.4	0.85		40.6	129.76	No Smoker	Drinker <20 g/d ( ~ 2 verres / jour)	No	0	0	0	0	0	0	0	0	0	0	0	21.9076	6		15	HIV1		Isentress + Norvir + Prezista		1IPb+1II	2
250	53	1997	Follow-up		HIV		18	MSM	M	A2	NoAIDS	ON_GOING	18	FRANCE	FRANCE	40	1.6	803	42.2	420	22.1	1.91	21.5	47.1	127.75	No Smoker	No Drinker	No	1	0	0	0	0	0	0	0	0	0	0	23.7654	8	401	291	HIV1		Atripla		2N+1NN	1
251	57	2010	Follow-up		HIV		5	MSM	M	A2	NoAIDS	ON_GOING	4	FRANCE	FRANCE	40	1.6	1148	41.4	860	31	1.33		39.8	83.66	No Smoker	No Drinker	No	0	0	0	0	0	0	0	0	0	0	0	22.5981	3	625.7	493	HIV1		Kivexa + Viramune		2N+1NN	1
252	59	2002	Follow-up		HIV		28	MSM	M	A3	NoAIDS	ON_GOING	27	FRANCE	FRANCE	20	1.3	230	14	842	52	0.27	23	48.7	66.3	No Smoker	Drinker <20 g/d ( ~ 2 verres / jour)	No	0	0	0	0	0	0	0	0	0	0	0	25.2493	4		85	HIV1		Isentress + Norvir + Prezista		1IPb+1II	1
253	60	2003	Follow-up		HIV		27	MSM	M	A2	NoAIDS	ON_GOING	19	FRANCE	FRANCE	138	2.14	744	24	1767	57	0.42	18	32	99.48	Smoker <=10	No Drinker		0	1	0	0	0	0	0	0	0	1	1	24.1633	7		348	HIV1		Kivexa + Reyataz		2N+1IP
254	64	2010	Follow-up		HIV&HEP	HCV	24	MSM	M	A2	NoAIDS	ON_GOING	7	PORTUGAL	Others Area	20	1.3	900	30	1590	53	0.57	14	44	74.42	No Smoker	No Drinker	Former	1	0	0	1	0	1	0	0	0	1	0	24.0484	19		258	HIV1		Isentress + Norvir + Prezista		1IPb+1II	1
255	54	2005	Follow-up		HIV&HEP	HCV	29	MSM	M	A3	NoAIDS	ON_GOING	26	SUISSE	Others Area	20	1.3	55	9	346	59	0.16	34	43	116.68	No Smoker	No Drinker	Former	0	0	0	0	1	0	0	0	0	0	0	21.9623	12		35	HIV1		Tivicay + Truvada		2N+1II	1
256	65	2009	Follow-up		HIV		6	MSM	M	C3	AIDS	ON_GOING	6	FRANCE	FRANCE	20	1.3	89	4	1750	82	0.05	28	39	89.46				0	0	0	0	0	0	0	0	0	0	0	26.0923	9	8	8	HIV1		Celsentri + Epivir + Isentress		1N+1II+1IE	1
257	52	2013	Dead	Other	HIV&HEP	HBV	24	Bisexual	M	C3	AIDS	STOP	19	MAROC	MIDDLE-EAST AND MAGHREB	47	1.67	261	22	651	56	0.4	16	33.1	62.53	Smoker >30		Former	0	0	0	0	0	1	0	0	1	0	0	22.5896	8		43	HIV1		Kivexa + Tivicay		2N+1II
258	58	2014	Follow-up		HIV		1	Unknown	M	A2	NoAIDS	ON_GOING	1	CONGO (REPUBLIQUE DU)	WESTERN AND CENTRAL AFRICA	634	2.8	597	20	1833	62	0.33	52	23	20.09				0	0	0	0	0	0	0	0	0	0	0	21.1592	15	276	202	HIV1		Lamivudine (Epivir) + Norvir + Prezista + Ziagen		2N+1IPb
259	50	1997	Follow-up		HIV&HEP	HCV	26	IVDU	M	B3	NoAIDS	ON_GOING	18	no data	no data	80	1.9	287	23	721	59	0.4	117.9	43	75.7	Smoker 11 to 20	No Drinker	Substituted	0	0	0	0	1	0	0	0	0	0	1	18.8324	4		148	HIV1		Norvir + Reyataz + Truvada		2N+1IPb	1
260	54	2001	Follow-up		HIV&HEP	HCV&HBV	27	IVDU	M	B3	NoAIDS	ON_GOING	21	FRANCE	FRANCE	20	1.3	810	33.5	1157	47.9	0.7	98.3	44	78.18	Smoker 11 to 20	Drinker <20 g/d ( ~ 2 verres / jour)	Former	0	0	0	1	0	0	0	0	0	0	0	21.7982	6		35	HIV1		Stribild		2N+1II	1
261	55	1993	Follow-up		HIV		26	MSM	M	C3	AIDS	ON_GOING	22	no data	no data	20	1.3	1343	34.2	1754	44.7	0.77	35	39.5	88.95	Smoker <=10	Drinker 20 to 50 g/d		1	0	0	0	0	1	0	0	0	0	1	17.1875	4		11	HIV1		Isentress + Kivexa + Norvir + Prezista		2N+1IPb+1II	1
262	58	2013	Follow-up		HIV		2	MSM	M	A3	NoAIDS	ON_GOING	2	AUTRICHE	Others Area	20	1.3	219	16	793	58	0.28	42	41.1	74.29	Ex-Smoker	Occasional	No	0	0	0	0	0	0	0	0	0	0	0	25.8601	3	189	92	HIV1		Eviplera		2N+1NN	1
263	62	1994	Follow-up		HIV		25	Heterosexual	M	A3	NoAIDS	ON_GOING	18	HAÏTI	CARAÏBES	20	1.3	230.9	17.6	676	51.5	0.34	35.2	42	100.53	No Smoker	No Drinker	No	1	0	0	0	0	0	0	0	0	0	0	29.4118	7		27	HIV1		Kivexa + Norvir + Reyataz		2N+1IPb	1
264	53	1999	Follow-up		HIV		16	Heterosexual	F	B2	NoAIDS	ON_GOING	16	FRANCE	FRANCE	20	1.3	537.4	30.5	740	42	0.73	25		75.23	No Smoker	Occasional	No	0	0	0	0	0	0	0	0	0	0	0	22.1003	6	368	290.2	HIV1		Norvir + Prezista		1IPb	1
265	53	2000	Follow-up		HIV		16	Heterosexual	F	A3	NoAIDS	ON_GOING	15	FRANCE	FRANCE	143333	5.2	88.1	34.1	83.5	32.3	1.06	45.3		98.45	Ex-Smoker	No Drinker	No	0	0	0	0	0	0	0	0	0	0	0	30.7958	3		23	HIV1		Kivexa + Norvir + Prezista		2N+1IPb	1
266	56	1994	Follow-up		HIV		21	Heterosexual	M	A2	NoAIDS	ON_GOING	11	FRANCE	FRANCE	20	1.3	1346.2	42.2	1105	34.6	1.22	69		61.36	Smoker <=10	Drinker <20 g/d ( ~ 2 verres / jour)	Former	0	0	0	0	0	0	0	0	0	0	0	19.9184	1	840	361.6	HIV1		Stribild		2N+1II	1
267	51	2014	Follow-up		HIV		1	Heterosexual	F	A2	NoAIDS	ON_GOING	1	REPUBLIQUE DOMINICAINE	CARAÏBES	383	2.6	733	23.8	1258	40.8	0.58				No Smoker	No Drinker	No	0	0	0	0	0	0	0	0	0	0	0	21.875	4	257.4	257.4	HIV1		Norvir + Reyataz + Truvada		2N+1IPb	1
268	57	2000	Follow-up		HIV&HEP	HCV	27	MSM	M	A3	NoAIDS	ON_GOING	22	no data	no data	0		358.5	15	1386.2	58	0.26	22	44	97.21	Ex-Smoker	No Drinker	No	0	0	0	0	0	0	0	0	0	0	1	25.4694	1	920	60	HIV1		Triumeq		2N+1II
269	61	2001	Follow-up		HIV&HEP	HCV	25	Bisexual	M	A3	NoAIDS	ON_GOING	20	no data	no data	0		405.6	20	993.7	49	0.41	25	29	82.13	Ex-Smoker	No Drinker	No	0	0	0	0	1	0	0	0	0	0	0	25.0135	1		105.2	HIV1		Triumeq		2N+1II	1
270	75	2000	Follow-up		HIV		21	Bisexual	M	C3	AIDS	ON_GOING	21	no data	no data	0		213	27	347.2	44	0.61	21	47	82.26	No Smoker	No Drinker	No	1	0	0	1	0	1	0	0	0	0	0	24.6755	6	47.7	9.3	HIV1		Epivir + Viramune		1N+1NN	2
271	50	2000	Follow-up		HIV&HEP	HCV	29	MSM	M	C2	AIDS	ON_GOING	17	FRANCE	FRANCE	20	1.3	536.8	23	653.5	28	0.82	30		113.49	Smoker 11 to 20	Drinker <20 g/d ( ~ 2 verres / jour)	No	0	0	0	0	0	0	0	0	0	0	0	23.1206	3		216	HIV1		Atripla		2N+1NN
272	53	2000	Follow-up		HIV		24	Heterosexual	F	A2	NoAIDS	ON_GOING	7	BELGIQUE	Others Area	0		354.6	31	549.1	48	0.65	24	42	98.45	Smoker 21 to 30	Occasional	No	0	0	0	0	0	0	0	0	0	0	0	20.4382	2		315.5	HIV1		Efavirenz (Sustiva) + Kivexa		2N+1NN
273	57	2003	Follow-up		HIV		23	Heterosexual	F	C2	AIDS	ON_GOING	20	no data	no data	20	1.3	1080	40	1080	40	1	22		92.8	Smoker >30	Ex-Drinker	No	0	0	0	0	0	1	0	0	0	0	0	18.564	4		444.8	HIV1		Kivexa + Névirapine (Viramune)		2N+1NN	2
274	61	2004	Follow-up		HIV&HEP	HCV	11	Bisexual	M	C3	AIDS	ON_GOING	11	FRANCE	FRANCE	0		45.8	5	530.7	58	0.09	14	38	74.29	Smoker >30	Drinker <20 g/d ( ~ 2 verres / jour)	No	0	0	0	0	1	1	0	0	0	0	0	22.913	7	17.1	0.5	HIV1		Intelence + Lamivudine (Epivir) + Norvir + Prezista		1N+1NN+1IPb	1
275	65	2008	Follow-up		HIV		15	MSM	M	A3	NoAIDS	ON_GOING	15	no data	no data	0		470.6	23	1166.2	57	0.4		43	75.09	No Smoker	Drinker <20 g/d ( ~ 2 verres / jour)	No	0	0	0	0	0	0	0	0	0	1	0	26.9896	3		351.1	HIV1		Isentress + Kivexa		2N+1II	1
276	51	2013	Follow-up		HIV		27	Heterosexual	M	C3	AIDS	ON_GOING	13	OUGANDA	Eastern Africa and Australia	41	1.6	616.4	27	1187.2	52	0.52	16		41.56				1	0	0	0	0	0	0	0	0	0	0	20.9366	4		456	HIV1		Isentress + Kivexa		2N+1II	1
277	63	2013	Follow-up		HIV		2	Bisexual	M	C3	AIDS	ON_GOING	2	no data	no data	0		396.5	25	808.9	51	0.49		36		Ex-Smoker	Drinker <20 g/d ( ~ 2 verres / jour)		0	0	0	0	0	1	0	0	0	1	0	23.8291	2	401.2	255.2	HIV1		Isentress + Kivexa		2N+1II	1
278	59	1998	Follow-up		HIV&HEP		17	Heterosexual	F	B2	NoAIDS	ON_GOING	17	no data	no data	20	1.3	1245	51.68	564	23.41	2.2	28		78.89	No Smoker	No Drinker	No	1	0	0	0	0	0	1	0	0	0	0	22.6003	4	256	250	HIV1		Norvir + Prezista		1IPb	1
279	50	2013	Follow-up		HIV		9	MSM	M	A3	NoAIDS	ON_GOING	2	no data	no data	20	1.3	165	6.35	1285	49.46	0.12	51		94.96	Smoker 11 to 20	Occasional	No	0	0	0	0	0	0	0	0	0	0	0	17.1753	2		21	HIV1		Triumeq		2N+1II	1
280	56	2004	Follow-up		HIV		12	MSM	M	A2	NoAIDS	ON_GOING	10	no data	no data	20	1.3	339	18.85	818	45.49	0.41	22		82.48	Smoker 11 to 20	No Drinker	No	0	0	0	0	0	0	0	0	0	0	0	20.4529	3	566	278	HIV1		Kivexa + Norvir + Reyataz		2N+1IPb	1
281	51	1992	Follow-up		HIV		22	Heterosexual	F	A3	NoAIDS	ON_GOING	21	FRANCE	FRANCE	0	0	670	36.76	644	35.35	1.04	47			Ex-Smoker	Drinker <20 g/d ( ~ 2 verres / jour)	No	0	0	0	0	0	0	0	0	0	0	0	22.5827	3	272	74	HIV1		Efavirenz (Sustiva) + Kivexa		2N+1NN	1
282	65	1995	Follow-up		HIV		20	Heterosexual	M	A2	NoAIDS	ON_GOING	18	FRANCE	FRANCE	20	1.3	804	33.96	759	32.08	1.06	37.4		93.92	No Smoker	Occasional	No	0	0	0	0	0	0	0	0	0	0	0	22.9555	1	626	252	HIV1		Triumeq		2N+1II	1
283	51	1996	Follow-up		HIV&HEP	HCV	28	IVDU	M	C2	AIDS	ON_GOING	23	ESPAGNE	Others Area	0	0	755	41.76	611	33.79	1.24	7.6	45	101.38	Smoker 11 to 20	Occasional	No	0	0	0	0	0	0	0	0	0	0	0	21.4171	3		283	HIV1		Intelence + Truvada		2N+1NN	1
284	57	2003	Follow-up		HIV		15	Heterosexual	M	C3	AIDS	ON_GOING	15	FRANCE	FRANCE	0	0	214	20.32	616	58.53	0.35	25.6	36.2	66.49	Ex-Smoker	Drinker <20 g/d ( ~ 2 verres / jour)	No	0	0	0	0	0	0	0	0	0	0	0	21.3669	5	58	58	HIV1		Triumeq		2N+1II	1
285	75	2011	Follow-up		HIV		5	MSM	M	A2	NoAIDS	ON_GOING	4	FRANCE	FRANCE	20	1.3	948	44.24	889	41.45	1.07	30.6	45.8	68.85	No Smoker	Occasional	No	0	0	0	0	0	0	0	0	0	0	0	25.763	3	496	435	HIV1		Stribild		2N+1II	1
286	68	2013	Dead	HIV-related	HIV		1	Unknown	M	C3	AIDS	STOP	1	ITALIE	Others Area	20	1.3	106	9.77	901	83.33	0.12	13.9	18.2	69.42	Ex-Smoker	Drinker <20 g/d ( ~ 2 verres / jour)	No	0	0	0	1	0	1	0	0	1	1	0	24.7843	13	39	37	HIV1		Celsentri + Isentress + Kivexa		2N+1II+1IE	2
287	51	1996	Follow-up		HIV&HEP	HCV	26	Heterosexual	M	C3	AIDS	ON_GOING	16	FRANCE	FRANCE	40	1.6	278	21	769	58	0.36			112.53	Smoker 21 to 30	Drinker <20 g/d ( ~ 2 verres / jour)	No	0	0	0	0	0	0	0	0	0	0	0	23.3747	2		147	HIV1		Triumeq		2N+1II	2
288	51	1996	Follow-up		HIV&HEP	HCV	22	IVDU	M	C3	AIDS	ON_GOING	21	FRANCE	FRANCE	40	1.6	836	41	816	40	1.02	14.9	40.4	87.75	Ex-Smoker	Ex-Drinker	Former	1	0	0	0	0	0	0	0	0	0	0	22.1453	8		65	HIV1		Isentress + Kalétra + Viramune		1NN+1IPb+1II	2
289	51	1996	Follow-up		HIV&HEP	HCV	22	IVDU	M	C3	AIDS	ON_GOING	21	FRANCE	FRANCE	40	1.6	836	41	816	40	1.02	14.9	40.4	87.75	Ex-Smoker	Ex-Drinker	Former	1	0	0	0	0	0	0	0	0	0	0	22.4913	8		65	HIV1		Isentress + Kalétra + Viramune		1NN+1IPb+1II	2
290	55	1996	Follow-up		HIV&HEP	HCV	31	IVDU	M	B2	NoAIDS	ON_GOING	28	ITALIE	Others Area	40	1.6	1014	36	1042	37	0.97	27.5	35	58.61	Smoker 11 to 20		Substituted	1	1	0	1	1	0	0	0	0	0	1	18.8092	13		380	HIV1		Isentress + Kivexa		2N+1II
291	54	1997	Follow-up		HIV		20	Heterosexual	M	B2	NoAIDS	ON_GOING	20	FRANCE	FRANCE	40	1.6	603	24	1533	61	0.39	38.2		138.61	Ex-Smoker	Drinker <20 g/d ( ~ 2 verres / jour)	Active	0	0	0	1	0	0	0	0	0	0	0	25.1559	2		341	HIV1		Norvir + Prezista		1IPb	1
292	50	2003	Follow-up		HIV		29	Heterosexual	M	A1	NoAIDS	ON_GOING	17	FRANCE	FRANCE	40	1.6	630	30	1176	56	0.54	11		83.88	No Smoker	Occasional	no data	1	0	0	0	0	0	0	0	0	0	1	36.3322	4		384	HIV1		Edurant + Truvada		2N+1NN
293	50	2014	Follow-up		HIV&HEP	HBV	1	MSM	M	A2	NoAIDS	ON_GOING	1	FRANCE	FRANCE	40	1.6	476	34	700	50		49.8		104.19			no data	0	0	0	0	0	0	0	0	0	0	0	24.1517	2	418	418	HIV1		Isentress + Truvada		2N+1II	1
294	52	2014	Dead	HIV-related	HIV		0	Heterosexual	M	C3	AIDS	STOP	0	ROUMANIE	Western Europa and central Asia	2300	3.36	34	4.8	476	68	0.07						no data	0	0	0	0	0	0	0	0	0	0	0	21.9138	11	34	34	HIV1		Norvir + Prezista + Truvada		2N+1IPb	1
295	62	2014	Follow-up		HIV		1	Heterosexual	F	A3	NoAIDS	ON_GOING	1	no data	no data	210000	5.3	616	44	574	41		33.8			No Smoker	No Drinker	no data	0	0	0	1	0	0	1	0	0	0	1	19.6506	3	198	198	HIV1		Triumeq		2N+1II	1
296	59	2001	Follow-up		HIV		25	Heterosexual	F	A3	NoAIDS	ON_GOING	24	FRANCE	FRANCE	40	1.6	825	33.7	1164	47.6	0.71	42	48.4	61.16	Smoker <=10	Drinker <20 g/d ( ~ 2 verres / jour)	No	1	0	0	1	0	0	0	0	0	0	1	23.2858	27		175	HIV1		Intelence + Norvir + Truvada + GSK1349572 (Dolutégravir)		2N+1NN+1II	1
297	66	2001	Follow-up		HIV&HEP	HBV	20	MSM	M	B2	NoAIDS	ON_GOING	18	FRANCE	FRANCE	40	1.6	748	41.4	653	36.1	1.15	48	44	81.19	Smoker <=10	Drinker <20 g/d ( ~ 2 verres / jour)	No	1	0	0	1	0	0	0	0	0	0	0	23.9482	10		232	HIV1		Norvir + Reyataz + Truvada		2N+1IPb	1
298	53	2011	Follow-up		HIV&HEP	HCV&HBV	25	IVDU	M	B3	NoAIDS	ON_GOING	23	FRANCE	FRANCE	40	1.6	516	26.6	828	42.7	0.62	15	44.4	107.16	Smoker <=10	No Drinker	Substituted	0	0	0	0	1	1	0	0	0	0	1	22.0522	8		67	HIV1		Isentress + Truvada		2N+1II	1
299	50	2006	Follow-up		HIV&HEP	HCV	26	IVDU	M	C3	AIDS	ON_GOING	19	FRANCE	FRANCE	2526	3.4	137	12.8	723	67.4	0.19	48	43.3	112.07	Smoker 11 to 20	No Drinker	Former	0	0	0	1	1	1	0	0	0	0	0	19.4444	9		82	HIV1		Isentress + Trizivir		3N+1II	1
300	55	2011	Follow-up		HIV&HEP	HCV&HBV	4	IVDU	M	C3	AIDS	ON_GOING	4	FRANCE	FRANCE	73	1.9	256	41.5	262	42.4	0.98	49	43.4	117.77	No Smoker	Drinker <20 g/d ( ~ 2 verres / jour)	Former	0	0	0	0	1	0	0	0	0	0	1	23.6111	8	38	38	HIV1		Kivexa + Norvir + Prezista		2N+1IPb	2
301	56	2013	Follow-up		HIV		2	Heterosexual	M	A2	NoAIDS	ON_GOING	1	FRANCE	FRANCE	40	1.6	842	38.7	922	42.4	0.91	49	4.88	69.76	Smoker 11 to 20	Occasional	Former	0	0	1	1	0	0	0	0	0	0	0	25	1	378	378	HIV1		Stribild		2N+1II	1
302	56	1992	Dead	Other	HIV&HEP	HCV	32	IVDU	M	C3	AIDS	STOP	23	no data	no data	40	1.6	153					85	43.5	128.69	Smoker 11 to 20	Drinker > 80 g/d	Former	0	0	1	0	0	1	0	0	0	0	1	20.8756	5		74	HIV1		Stribild		2N+1II	2
303	54	1993	Follow-up		HIV&HEP	HCV	23	MSM	M	A2	NoAIDS	ON_GOING	19	no data	no data	20	1.3	744						45.6	73.6	No Smoker	Drinker <20 g/d ( ~ 2 verres / jour)	No	0	0	0	1	0	0	0	0	0	0	0	23.0864	2		253	HIV1		Triumeq		2N+1II	1
304	60	1990	Follow-up		HIV&HEP	HBV	25	Bisexual	M	C3	AIDS	ON_GOING	12	no data	no data	40	1.6	239		1123				42.8	119.03	Smoker >30	Drinker <20 g/d ( ~ 2 verres / jour)	No	0	0	1	1	0	1	1	0	0	0	1	28.982	8	501	72	HIV1		Intelence + Isentress + Norvir + Prezista + Truvada		2N+1NN+1IPb+1II	1
305	58	1998	Follow-up		HIV		17	MSM	M	A2	NoAIDS	ON_GOING	17	no data	no data	40	1.6	532		1676					61.76	Smoker <=10	Drinker <20 g/d ( ~ 2 verres / jour)	No	0	0	0	1	0	0	0	0	0	0	0	23.2998	3	532	480	HIV1		Norvir + Prezista + Tivicay		1IPb+1II
306	58	1992	Follow-up		HIV		23	Heterosexual	M	A3	NoAIDS	ON_GOING	14	no data	no data	47	1.67	560	27						98.33	Smoker >30	No Drinker	No	0	0	0	1	0	0	0	0	0	0	0	25.8166	4	1220	54	HIV1		Norvir + Reyataz + Viread + Ziagen		2N+1IPb	1
307	56	2005	Follow-up		HIV		20	MSM	M	C3	AIDS	ON_GOING	10	no data	no data	40	1.6	322	25						102.16	Smoker 11 to 20	Occasional	No	1	0	0	1	0	0	1	0	0	1	0	25.4055	11		44	HIV1		Truvada + Viramune		2N+1NN	1
308	63	2006	Follow-up		HIV		21	Heterosexual	M	A2	NoAIDS	ON_GOING	21	FRANCE	FRANCE	40	1.6	422	28	904	60	0.47	62		79.21	Smoker 11 to 20	Drinker <20 g/d ( ~ 2 verres / jour)	No	1	0	0	0	0	0	0	0	0	0	0	24.1517	4		256	HIV1		Isentress + Truvada		2N+1II	1
309	52	2006	Dead	Other	HIV		22	Heterosexual	F	C3	AIDS	STOP	12	FRANCE	FRANCE	407	2.61	289	17	817	48		104	29	57.6	Ex-Smoker	Drinker <20 g/d ( ~ 2 verres / jour)	Former	0	0	0	1	0	0	1	0	0	0	0	23.1473	2		75	HIV1		Kivexa + Reyataz		2N+1IP	1
310	63	1999	Follow-up		HIV		17	MSM	M	A2	NoAIDS	ON_GOING	16	FRANCE	FRANCE	20	1.3	832	61	327	24	2.54	48	42	54.37	Ex-Smoker	Drinker <20 g/d ( ~ 2 verres / jour)	No	1	0	0	1	0	0	0	0	0	0	1	26.2164	3	627	424.6	HIV1		Triumeq		2N+1II	1
311	63	2001	Follow-up		HIV		14	MSM	M	A2	NoAIDS	ON_GOING	14	FRANCE	FRANCE	20	1.3	489.1	38	424.7	33	1.15	17	38	110.23	No Smoker	Drinker <20 g/d ( ~ 2 verres / jour)	No	0	0	0	0	0	0	0	0	0	0	0	23.728	2	328.5	328.5	HIV1		Atripla		2N+1NN	1
312	50	2004	Follow-up		HIV		24	Bisexual	M	A3	NoAIDS	ON_GOING	19	FRANCE	FRANCE	20	1.3	742	40	649.3	35	1.14		31	80.41	Smoker >30	No Drinker	Former	1	0	0	0	0	0	0	0	0	0	1	24.8016	3		261.8	HIV1		Stribild		2N+1II	1
313	52	2012	Follow-up		HIV&HEP	HCV	29	Heterosexual	M	A3	NoAIDS	ON_GOING	18	FRANCE	FRANCE	20	1.3	685.4	46	373	25	1.84	22	37	111				0	0	0	0	0	0	0	0	0	0	0	22.2041	6		684.2	HIV1		Intelence + Isentress + Norvir + Prezista		1NN+1IPb+1II	2
314	67	2013	Follow-up		HIV		2	Heterosexual	M	A3	NoAIDS	ON_GOING	2	MAROC	MIDDLE-EAST AND MAGHREB	20	1.3	442	29	883.9	58	0.5		33	52.23			no data	0	0	0	0	0	0	0	0	0	0	0	33.0579	4	211	173	HIV1		Intelence + Kivexa + Norvir + Prezista		2N+1NN+1IPb	2
315	53	2014	Follow-up		HIV		2	Unknown	M	A2	NoAIDS	ON_GOING	0	FRANCE	FRANCE	100000	5	328.1	18.7	1080	61.6	0.3				No Smoker	Ex-Drinker	No	1	1	0	0	0	0	0	0	0	0	0	51.2397	13		250	HIV1		Lamivudine (Epivir) + Norvir + Prezista + Ziagen		2N+1IPb
316	50	1992	Follow-up		HIV		23	Bisexual	M	B3	NoAIDS	ON_GOING	23	FRANCE	FRANCE	40	1.6	740	23.3	1544	48.6	0.48	22.7	44.4	157.64	Smoker >30	Occasional	Active	1	1	0	1	0	0	0	0	0	0	1	27.4725	10	579.5	82	HIV1		Intelence + Isentress		1NN+1II	1
317	53	1994	Follow-up		HIV		23	MSM	M	C3	AIDS	ON_GOING	20	FRANCE	FRANCE	73	1.86	498	24	1241	59.8	0.4	24.2	47.2	132.69	Ex-Smoker	Occasional	No	0	0	0	1	0	0	0	0	0	1	0	25.2493	8		149	HIV1		Norvir + Prezista + Viramune		1NN+1IPb	1
318	54	1996	Follow-up		HIV		19	Heterosexual	F	C3	AIDS	ON_GOING	18	ALGÉRIE	MIDDLE-EAST AND MAGHREB	57751	4.76	169	7.2	1320	56.4	0.13	11.5	42	128.94	Smoker 21 to 30	No Drinker	No	0	0	0	0	0	0	0	0	0	0	0	31.975	7	900	4	HIV1		Invirase + Kivexa + Norvir + Tivicay		2N+1IPb+1II	1
319	62	1996	Follow-up		HIV		19	Bisexual	M	B3	NoAIDS	ON_GOING	19	FRANCE	FRANCE	40	1.6	386	20.2	707	37	0.55	26.9	46	147.06	No Smoker	Drinker <20 g/d ( ~ 2 verres / jour)	No	1	1	0	1	0	0	0	0	0	0	0	23.4493	10	12	12	HIV1		Aptivus + Intelence + Isentress + Norvir		1NN+1IPb+1II	1
320	55	2013	Follow-up		HIV		2	MSM	M	C3	AIDS	ON_GOING	2	no data	no data	100	2	680	29.6	881	38.3	0.77	32.6	36	83.88	Smoker 11 to 20			0	0	0	0	0	0	0	0	0	0	0	24.7252	1	117	76	HIV1		Eviplera		2N+1NN	2
321	54	2006	Follow-up		HIV&HEP	HCV	14	Heterosexual	F	C3	AIDS	ON_GOING	14	CAMEROUN	WESTERN AND CENTRAL AFRICA	40	1.6	319	34.9	190	20.8	1.68	21.3	43	61.99	Ex-Smoker	No Drinker	No	1	0	0	1	0	0	0	1	0	0	0	26.2917	7	7	3	HIV1		Kivexa + Tivicay		2N+1II	1
322	53	2013	Follow-up		HIV		4	Bisexual	M	C3	AIDS	ON_GOING	2	FRANCE	FRANCE	40	1.6	223	13.4	805	48.4	0.28	5.4	32.2	109.42	Smoker 11 to 20	Drinker > 80 g/d	No	0	0	0	1	0	0	0	0	0	0	0	22.835	2		11.8	HIV1		Eviplera		2N+1NN	1
323	61	2014	Follow-up		HIV		12	MSM	M	C3	AIDS	ON_GOING	12	FRANCE	FRANCE	40	1.6	1071	35.7	1114	37.2	0.96	5			Smoker 11 to 20	Drinker <20 g/d ( ~ 2 verres / jour)	No	0	0	0	1	0	0	0	0	0	0	1	25.9516	8	219.2	219.2	HIV1		Kivexa + Norvir + Reyataz		2N+1IPb	1
324	61	2001	Follow-up		HIV		28	MSM	M	A3	NoAIDS	ON_GOING	25	IRLANDE ou EIRE	Others Area	20	1.3	421	13	2281	69	0.18	21	37	109.83	Smoker 21 to 30	Drinker <20 g/d ( ~ 2 verres / jour)	No	0	0	0	0	0	0	0	0	0	1	0	23.939	5		19	HIV1		Tivicay + Truvada		2N+1II
325	58	2001	Follow-up		HIV		28	MSM	M	A3	NoAIDS	ON_GOING	22	FRANCE	FRANCE	20	1.3	346	14	1468	60	0.24	28	46	87.6	No Smoker		No	0	0	0	0	0	0	0	0	0	0	0	21.2963	5		78	HIV1		Celsentri + Intelence + Isentress		1NN+1II+1IE	1
326	52	2001	Follow-up		HIV&HEP	HCV	17	IVDU	M	C3	AIDS	ON_GOING	16	FRANCE	FRANCE	20	1.3	214	22	165	17	1.3	34	44	96.66	Smoker 21 to 30	No Drinker	Former	0	0	0	0	0	0	0	0	0	0	0	22.7904	9	41	8	HIV1		Norvir + Prezista + Truvada		2N+1IPb
327	53	2003	Follow-up		HIV		12	Heterosexual	M	C3	AIDS	ON_GOING	12	MALI	WESTERN AND CENTRAL AFRICA	40	1.6	139	11	709	58	0.2		37	70.09	No Smoker		no data	0	0	0	0	0	0	0	0	0	0	0	17.3061	10	196	65	HIV2		GSK1349572 + Norvir + Prezista + Viread		1N+1IPb+1II	1
328	53	2009	Follow-up		HIV&HEP	HCV	29	IVDU	M	C2	AIDS	ON_GOING	7	FRANCE	FRANCE	20	1.3	505	18	1001	35	0.5	16	35	79.74				0	1	0	0	0	0	0	0	0	1	0	26.1224	11		291	HIV1		Intelence + Isentress		1NN+1II	1
329	60	2006	Follow-up		HIV		27	Heterosexual	F	B2	NoAIDS	ON_GOING	22	FRANCE	FRANCE	20	1.3	413	31	547	41	0.76	44	42.5	74.96	No Smoker	No Drinker	no data	0	0	0	0	0	0	0	0	0	0	1	16.394	12		162	HIV1		Isentress + Norvir + Prezista		1IPb+1II
330	60	2004	Follow-up		HIV		25	Bisexual	M	A3	NoAIDS	ON_GOING	11	FRANCE	FRANCE	20	1.3	284	17	1070	65	0.27	41	40	84.05	Smoker <=10	Drinker <20 g/d ( ~ 2 verres / jour)	No	1	0	0	0	0	0	0	0	0	0	0	37.1875	7		130	HIV1		Tivicay + Truvada		2N+1II	1
331	64	2014	Follow-up		HIV		1	Heterosexual	M	A3	NoAIDS	ON_GOING	1	LIBAN	MIDDLE-EAST AND MAGHREB	20	1.3	93	22	203	48	0.46			91.47	Smoker 11 to 20		no data	1	0	0	0	0	0	0	0	0	0	0	23.8754	10	136	89	HIV1		Isentress + Lamivudine (Epivir) + Viread		2N+1II	1
332	51	2004	Follow-up		HIV		9	Heterosexual	F	C3	AIDS	ON_GOING	10	BELGIQUE	Others Area	20	1.3	231					11.2		72.19				0	0	0	1	0	0	0	1	0	0	0		6	205	31.3	HIV1		Norvir + Prezista + Truvada		2N+1IPb	1
333	61	1994	Follow-up		HIV		23	Heterosexual	F	A3	NoAIDS	ON_GOING	1	LIBERIA	WESTERN AND CENTRAL AFRICA	50	1.7	1150	40	1180	40	0.97	103.3	41.3	98.59	No Smoker	Ex-Drinker	No	1	0	0	0	0	0	0	0	0	0	0	25.2826	6		1	HIV2		Isentress + Truvada		2N+1II	1
334	65	2005	Follow-up		HIV		21	MSM	M	A3	NoAIDS	ON_GOING	19	no data	no data	50	1.7	1113	39	1056	37	1.05			82.4	No Smoker	No Drinker		0	0	0	0	0	0	0	0	0	0	0	27.9947	4		153	HIV1		Norvir + Prezista + Tivicay + Viread		1N+1IPb+1II
335	59	2010	Follow-up		HIV		5	Heterosexual	M	B3	NoAIDS	ON_GOING	5	FRANCE	FRANCE	20	1.3	496.4	30.4	688	42.1	0.72	38	48.4	78.47	Ex-Smoker	Occasional	No	0	0	0	0	0	0	0	0	0	0	0	19.4444	4	37	21.4	HIV1		Norvir + Prezista + Truvada		2N+1IPb	1
336	54	2000	Follow-up		HIV		30	MSM	M	C3	AIDS	ON_GOING	15	FRANCE	FRANCE	20	1.3	730.2	32	981.3	43	0.74	22	44	91.7	Smoker >30	Drinker 20 to 50 g/d	No	0	0	0	0	0	1	0	0	0	0	0	26.1224	6	328	182.1	HIV1		Lamivudine (Epivir) + Norvir + Prezista + Viread		2N+1IPb	1
337	51	2000	Follow-up		HIV&HEP	HCV	25	IVDU	M	C3	AIDS	ON_GOING	20	ITALIE	Others Area	0		218.4	8.8	1191.4	48	0.18	22	46	135.38	No Smoker	No Drinker	Former	0	0	0	0	0	1	0	0	0	0	0	24.9135	1		57	HIV1		Eviplera		2N+1NN	2
338	71	2000	Follow-up		HIV		28	MSM	M	A3	NoAIDS	ON_GOING	20	no data	no data	29	1.5	443.6	27	673.6	41	0.66	37	43	66.87	Ex-Smoker	Occasional	No	1	1	0	1	0	0	0	0	0	0	0	23.9512	9		235.9	HIV1		Isentress + Kivexa		2N+1II
339	50	2000	Follow-up		HIV		26	Heterosexual	F	A2	NoAIDS	ON_GOING	21	no data	no data	0		518.2	31.6	508.4	31	1.02	23	40	128.57	No Smoker	No Drinker	No	0	0	0	0	0	0	0	0	0	0	0	24.5578	4	760	299.7	HIV1		Eviplera		2N+1NN	2
340	51	2000	Follow-up		HIV		23	MSM	M	A2	NoAIDS	ON_GOING	23	no data	no data	0		261	15	1113.6	64	0.23	24	46	116.91	Smoker 11 to 20	Drinker 20 to 50 g/d	No	0	0	0	0	0	0	0	0	0	0	0	21.6049	4	310	216	HIV1		Norvir + Prezista + Truvada		2N+1IPb
341	54	2000	Follow-up		HIV		28	Bisexual	M	A3	NoAIDS	ON_GOING	20	FRANCE	FRANCE	20	1.3	444.8	19.9	1184.6	53	0.38	42	42	101.38	Smoker 21 to 30	Drinker 20 to 50 g/d	No	0	0	0	1	0	0	0	0	0	0	0	17.2081	3		172	HIV1		Kivexa + Sustiva		2N+1NN
342	68	1998	Follow-up		HIV		27	MSM	M	B3	NoAIDS	ON_GOING	25	FRANCE	FRANCE	0		321.2	22	963.6	66	0.33	34	48	52.55	Ex-Smoker	Drinker 20 to 50 g/d		0	0	0	1	0	0	0	0	0	0	1	23.9995	3		168	HIV1		Kivexa + Norvir + Prezista		2N+1IPb	1
343	58	2001	Follow-up		HIV&HEP	HCV	21	IVDU	M	B3	NoAIDS	ON_GOING	21	no data	no data	0		362.8	11	2275.6	69	0.16	23	43	101.78	Smoker 11 to 20	Drinker 20 to 50 g/d	Former	0	0	0	0	0	0	0	0	0	0	0	30.2992	5		49.4	HIV1		Norvir + Reyataz + Sustiva + Viread		1N+1NN+1IPb
344	55	2001	Follow-up		HIV		16	Heterosexual	F	B2	NoAIDS	ON_GOING	3	FRANCE	FRANCE	0		487.4	41.2	437.7	37	1.11	30	46	99.66	No Smoker	Occasional	No	0	0	0	0	0	0	0	0	0	0	0	23.4375	3		251.4	HIV1		Norvir + Prezista + Truvada		2N+1IPb	2
345	55	2003	Follow-up		HIV		27	Heterosexual	M	A1	NoAIDS	ON_GOING	12	no data	no data	0		838.3	28	1287	43	0.65	24	43	56.41	Smoker <=10	Drinker 20 to 50 g/d	Former	0	1	0	0	0	0	0	0	0	0	1	22.1158	8		553.3	HIV1		Isentress + Kivexa		2N+1II
346	51	2005	Follow-up		HIV		26	Other	M	C3	AIDS	ON_GOING	17	no data	no data	20	1.3	297.1	16	947.1	51	0.31	8	44	83.21	No Smoker	Drinker <20 g/d ( ~ 2 verres / jour)	No	0	0	0	0	0	0	0	0	0	0	0	23.4818	4		38.1	HIV1		Kivexa + Norvir + Prezista		2N+1IPb	1
347	53	2008	Follow-up		HIV		9	Heterosexual	M	C3	AIDS	ON_GOING	6	FRANCE	FRANCE	20	1.3	10	4.25	203	86.38	0.04	18		241.12	Smoker <=10	Drinker <20 g/d ( ~ 2 verres / jour)	No	0	0	0	0	0	0	0	0	0	1	0	22.4813	15		2	HIV1		Isentress + Kalétra + Ziagen		1N+1IPb+1II	1
348	57	2012	Follow-up		HIV		3	MSM	M	B3	NoAIDS	ON_GOING	3	FRANCE	FRANCE	20	1.3	238	17.02	523	37.41	0.45	5		123.58	Smoker 11 to 20	Drinker 20 to 50 g/d	No	0	0	0	0	0	0	0	0	0	0	0	20.4152	3	13	13	HIV1		Isentress + Truvada		2N+1II	1
349	59	1993	Follow-up		HIV		23	MSM	M	B3	NoAIDS	ON_GOING	22	no data	no data	20	1.3	198	15.95	595	47.94	0.33		42	105.56	Smoker <=10	Drinker <20 g/d ( ~ 2 verres / jour)	No	0	0	0	0	0	0	0	0	0	0	0	19.4444	5	136	75	HIV1		Intelence + Isentress + Truvada		2N+1NN+1II	2
350	74	1996	Follow-up		HIV&HEP	HBV	19	MSM	M	C3	AIDS	ON_GOING	19	no data	no data	20	1.3	129	9.83	578	44.08	0.22			77.87	No Smoker	No Drinker	No	1	0	0	0	0	0	0	0	0	0	0	21.3039	12	137	39	HIV1		Truvada + Viramune		2N+1NN	1
351	55	1995	Follow-up		HIV		27	Bisexual	M	C2	AIDS	ON_GOING	20	no data	no data	20	1.3	590	28.97	916	44.99	0.64	42	47.4	107.51	No Smoker	No Drinker	Former	1	1	0	1	0	0	0	0	0	0	0	22.4813	10	716	338	HIV1		Norvir + Prezista + Tivicay		1IPb+1II	1
352	62	1999	Follow-up		HIV		16	MSM	M	C3	AIDS	ON_GOING	16	FRANCE	FRANCE	20	1.3	775	36.85	1010	48.02	0.76	40		59.47	No Smoker	No Drinker	No	0	1	0	0	0	1	0	0	0	0	0	24.3824	7	132	132	HIV1		Intelence + Truvada		2N+1NN	1
353	63	2001	Dead	Other	HIV		14	Heterosexual	M	B3	NoAIDS	STOP	13	no data	no data	20	1.3	382	32.59	541	46.16	0.7	26	40	80.77	No Smoker	No Drinker	No	1	1	0	0	0	1	0	0	0	0	1	23.1206	13	334	71	HIV1		Norvir + Prezista		1IPb	1
354	52	1996	Follow-up		HIV&HEP	HCV	20	MSM	M	B2	NoAIDS	ON_GOING	20	no data	no data	20	1.3	733	24.14	1472	48.48	0.49			108.79	No Smoker	Drinker <20 g/d ( ~ 2 verres / jour)	No	0	0	0	0	0	0	0	0	0	0	0	18.6851	5	352	234	HIV1		Isentress + Truvada		2N+1II	1
355	56	2002	Follow-up		HIV		13	Heterosexual	F	B2	NoAIDS	ON_GOING	12	no data	no data	20	1.3	509	20.79	1371	56	0.37	40		110.35	No Smoker	No Drinker	No	1	0	0	0	0	0	0	0	0	0	0	26.2188	8	404	294	HIV1		Intelence + Kivexa		2N+1NN	1
356	52	2005	Follow-up		HIV		15	Heterosexual	M	A2	NoAIDS	ON_GOING	13	no data	no data	20	1.3	419	25.81	592	36.47	0.7	38	33	83.43	No Smoker	Occasional	No	0	0	0	0	0	0	0	1	0	0	0	28.3951	4	249	220	HIV1		Stribild		2N+1II	1
357	78	2013	Follow-up		HIV		2	Heterosexual	M	A3	NoAIDS	ON_GOING	2	no data	no data	275105	5.43	225	14.25	824	52.21	0.27	24	38	56.76				0	1	0	0	0	0	0	0	0	0	0	23.1481	9	114	114	HIV1		Norvir + Prezista + Truvada		2N+1IPb	1
358	59	1988	Follow-up		HIV		28	MSM	M	B2	NoAIDS	ON_GOING	15	FRANCE	FRANCE	0	0	996	34.95	1387	48.69	0.72	15.4	44.9	92.34	Smoker 11 to 20	Drinker <20 g/d ( ~ 2 verres / jour)	No	1	0	0	0	0	0	0	0	0	0	0	21.9136	4		253	HIV1		Atripla		2N+1NN	2
359	63	1989	Follow-up		HIV&HEP	HCV	26	IVDU	M	B2	NoAIDS	ON_GOING	16	FRANCE	FRANCE	0	0	685	31.75	793	36.77	0.86	30.3	44.3	108.75	Smoker 21 to 30	Drinker <20 g/d ( ~ 2 verres / jour)		0	0	0	0	0	0	1	0	0	0	0	18.6149	1	286	286	HIV1		GSK2619619 ( Triumeq )		2N+1II	1
360	57	1992	Follow-up		HIV		23	Bisexual	M	C3	AIDS	ON_GOING	17	MADAGASCAR	Eastern Africa and Australia	28	1.45	418	22.07	748	39.55	0.56	7.7	41	71.08	Ex-Smoker	Drinker <20 g/d ( ~ 2 verres / jour)	No	0	0	0	0	0	0	0	0	0	0	0	25.8333	5	403	28	HIV1		Norvir + Prezista + Truvada		2N+1IPb	1
361	51	1993	Follow-up		HIV&HEP	HCV	29	IVDU	M	A3	NoAIDS	ON_GOING	19	FRANCE	FRANCE	20	1.3	1008	35.56	1023	36.09	0.99	13.1	42	128.68	No Smoker	Drinker <20 g/d ( ~ 2 verres / jour)	Former	0	0	0	0	0	0	0	0	0	0	0	20.4844	5		118	HIV1		Isentress + Norvir + Prezista		1IPb+1II	2
362	60	1995	Follow-up		HIV&HEP	HBV	20	IVDU	M	B2	NoAIDS	ON_GOING	19	FRANCE	FRANCE	0	0	479	30.05	721	45.28	0.66	8.1	32.5	73.78	Smoker >30	Drinker <20 g/d ( ~ 2 verres / jour)		0	0	0	0	0	0	0	0	0	0	0	19.8914	4	469	200	HIV1		Kivexa + Névirapine (Viramune)		2N+1NN	1
363	64	1995	Follow-up		HIV		20	Heterosexual	F	B2	NoAIDS	ON_GOING	12	FRANCE	FRANCE	20	1.3	698	29.62	1178	49.95	0.59	9.5		59.74	No Smoker	No Drinker	No	1	0	0	0	0	0	0	0	0	0	0	34.4496	3	1037	237	HIV1		Stribild		2N+1II	1
364	54	1996	Follow-up		HIV		29	MSM	M	A3	NoAIDS	ON_GOING	25	FRANCE	FRANCE	0	0	782	26.98	852	29.42	0.92	29.9	37.5	109.78	No Smoker	No Drinker	No	0	0	0	0	0	0	0	0	0	0	0	20.5037	9		30	HIV1		Epivir + Norvir + Prezista + Viramune		1N+1NN+1IPb	1
365	51	2001	Follow-up		HIV&HEP	HBV	14	Bisexual	M	A3	NoAIDS	ON_GOING	14	FRANCE	FRANCE	20	1.3	1144	31	1919	52	0.6	28	45.4	66.56	Smoker 21 to 30	Occasional	No	0	0	0	0	0	0	0	0	0	0	0	22.4088	2	82	82	HIV1		Truvada + Viramune		2N+1NN	1
366	50	2008	Follow-up		HIV		7	Heterosexual	M	C3	AIDS	ON_GOING	7	FRANCE	FRANCE	0	0	223	14.13	1090	69.18	0.2			90.44	Smoker 21 to 30	Drinker <20 g/d ( ~ 2 verres / jour)	No	0	0	0	0	0	0	0	0	0	0	0	20.2484	2	78	78	HIV1		Isentress + Truvada		2N+1II	2
367	55	2010	Follow-up		HIV&HEP	HCV	10	IVDU	M	B3	NoAIDS	ON_GOING	10	FRANCE	FRANCE	0	0	713	37.01	643	33.36	1.11		45	79.87	Smoker 11 to 20	Drinker <20 g/d ( ~ 2 verres / jour)	Former	0	0	0	0	0	0	0	0	0	0	0	26.1493	3	94	94	HIV1		Isentress + Truvada		2N+1II	2
368	66	1995	Follow-up		HIV		25	MSM	M	C3	AIDS	ON_GOING	23	ALGÉRIE	MIDDLE-EAST AND MAGHREB	40	1.6	713	22	2203	68	0.32	30.3	44	84.95	Smoker <=10		no data	0	0	0	1	0	0	1	0	0	1	0	21.0498	13		159	HIV1		Celsentri + Norvir + Prezista + Tivicay		1IPb+1II+1IE	1
369	52	1997	Follow-up		HIV&HEP	HCV	31	IVDU	M	A3	NoAIDS	ON_GOING	21	TUNISIE	MIDDLE-EAST AND MAGHREB	40	1.6	289	12	1059	44	0.27	23.3	39.8	117.04	Smoker >30	No Drinker	Former	1	1	1	0	1	1	0	0	0	0	1	28.4091	19		32	HIV1		Edurant + Isentress + Norvir + Prezista		1NN+1IPb+1II	1
370	51	2005	Follow-up		HIV		21	MSM	M	A3	NoAIDS	ON_GOING	14	SUÉDE	Others Area	40	1.6	709	30	1252	53	0.57	36.2		103.8	Smoker 11 to 20	No Drinker	No	0	0	0	0	0	0	0	0	0	0	1	22.0932	3		120	HIV1		Norvir + Prezista + Truvada		2N+1IPb	1
371	54	2012	Follow-up		HIV&HEP	HCV	17	MSM	M	C2	AIDS	ON_GOING	4	FRANCE	FRANCE	40	1.6	518							74.16			Active	0	0	0	0	0	1	0	0	0	0	0	25.3815	3		278	HIV1		Epivir + Intelence + Isentress		1N+1NN+1II
372	74	2013	Follow-up		HIV		2	MSM	M	A2	NoAIDS	ON_GOING	2	FRANCE	FRANCE	49	1.69	558	31	666	37	0.84	24.9		61.06	No Smoker	Drinker <20 g/d ( ~ 2 verres / jour)	no data	0	0	0	0	0	0	0	0	0	0	0	24.1751	2	280	280	HIV1		Triumeq		2N+1II	1
373	59	2009	Follow-up		HIV		6	MSM	M	A2	NoAIDS	ON_GOING	5	FRANCE	FRANCE	40	1.6	475	25	1064	56	0.45	20.9	46	67.73	Smoker 11 to 20	Drinker 20 to 50 g/d	No	1	0	1	1	0	0	1	0	0	0	0	23.8754	1	576	360	HIV1		Quad		2N+1II	1
374	57	2005	Follow-up		HIV&HEP	HBV	29	MSM	M	C3	AIDS	ON_GOING	17	FRANCE	FRANCE	40	1.6	492	10	2412	49	0.2	40.5	41	112.9	No Smoker	No Drinker	no data	0	0	0	1	0	0	0	0	0	0	0	23.2687	3		63	HIV1		Eviplera + Isentress		2N+1NN+1II	1
375	70	2001	Follow-up		HIV		24	Heterosexual	M	C3	AIDS	ON_GOING	23	ALGÉRIE	MIDDLE-EAST AND MAGHREB	40	1.6	817	47.9	408	23.9	2	23	45.8	155.37	Ex-Smoker	Drinker <20 g/d ( ~ 2 verres / jour)	No	1	1	0	1	0	0	1	0	0	0	0	30.4053	20		0	HIV1		Kivexa + Viramune		2N+1NN	2
376	70	2001	Follow-up		HIV		24	Heterosexual	M	C3	AIDS	ON_GOING	23	ALGÉRIE	MIDDLE-EAST AND MAGHREB	40	1.6	817	47.9	408	23.9	2	23	45.8	155.37	Ex-Smoker	Drinker <20 g/d ( ~ 2 verres / jour)	No	1	1	0	1	0	0	1	0	0	0	0	31.0735	20		0	HIV1		Kivexa + Viramune		2N+1NN	2
377	51	2001	Follow-up		HIV&HEP	HCV&HBV	28	IVDU	M	C3	AIDS	ON_GOING	25	FRANCE	FRANCE	40	1.6	1352	38.1	1524	43	0.89	31	38.7	35.99	Smoker 21 to 30	No Drinker	Former	0	0	0	1	0	0	1	0	1	0	1	21.0498	9		4	HIV1		Celsentri + Emtriva + Intelence		1N+1NN+1IE	1
378	51	2001	Follow-up		HIV		26	Heterosexual	F	B3	NoAIDS	ON_GOING	20	FRANCE	FRANCE	40	1.6	677	43.8	506	32.7	1.34	33	43.3	78.94			no data	0	0	0	0	0	0	0	0	0	0	0	24.2188	11		89	HIV1		Norvir + Reyataz + Viread		1N+1IPb	2
379	56	2001	Follow-up		HIV&HEP	HBV	31	Bisexual	M	A3	NoAIDS	ON_GOING	28	FRANCE	FRANCE	16763	4.2	602	9.7	3402	54.8	0.18	24	34.8	92.67	Ex-Smoker	No Drinker	No	0	0	0	1	0	0	0	0	0	1	0	27.102	10		115	HIV1		Lamivudine / Zidovudine (Combivir) + Norvir + Prezista		2N+1IPb	1
380	65	2008	Follow-up		HIV		7	Heterosexual	M	A2	NoAIDS	ON_GOING	7	FRANCE	FRANCE	40	1.6	636	6	459	4.4	1.39	31	46.6	95.05	Ex-Smoker	Drinker <20 g/d ( ~ 2 verres / jour)	No	0	0	0	1	0	1	0	0	0	0	0	30.4705	9	400	372	HIV1		Norvir + Reyataz + Truvada		2N+1IPb	1
381	51	2006	Follow-up		HIV		5	MSM	M	B3	NoAIDS	ON_GOING	5	FRANCE	FRANCE	40	1.6	456	34.7	487	37	0.94	11.6	48.3	104.59	No Smoker	Drinker <20 g/d ( ~ 2 verres / jour)	No	0	0	0	0	0	1	0	0	0	0	0	26.3656	6	330	198	HIV1		Triumeq		2N+1II	1
382	52	2012	Follow-up		HIV&HEP	HCV&HBV	25	IVDU	M	A2	NoAIDS	ON_GOING	6	FRANCE	FRANCE	40	1.6	511	29.5	567	32.7	0.9	15	47.2	70.48	Smoker 11 to 20	Drinker 20 to 50 g/d	Substituted	0	0	0	0	0	0	0	0	0	0	1	23.4075	3		206	HIV1		Atripla		2N+1NN	1
383	50	2006	Follow-up		HIV&HEP	HCV&HBV	29	IVDU	M	B2	NoAIDS	ON_GOING	15	no data	no data	40	1.6	943	32.6	1412	48.9	0.67	8	30.9	95.87	Smoker >30	Drinker <20 g/d ( ~ 2 verres / jour)	Substituted	1	0	0	1	0	0	0	0	0	0	0	21.9713	6		403	HIV1		Isentress + Truvada		2N+1II	1
384	51	2009	Follow-up		HIV		18	Heterosexual	F	B2	NoAIDS	ON_GOING	18	no data	no data	40	1.6	1004	47	427	20			42.4	108.93	No Smoker	No Drinker	No	0	0	1	1	0	0	0	0	0	0	1	29.271	7		466	HIV1		Triumeq		2N+1II	1
385	60	2002	Follow-up		HIV		21	Heterosexual	M	C3	AIDS	ON_GOING	13	FRANCE	FRANCE	40	1.6	678	27.71	1101	45	0.62			89.29	No Smoker	No Drinker	No	0	0	0	0	0	0	0	0	0	0	0	20.8611			6	HIV1		Atripla		2N+1NN	1
386	66	2011	Follow-up		HIV&HEP	HCV&HBV	8	Heterosexual	F	C3	AIDS	ON_GOING	8	BURUNDI	WESTERN AND CENTRAL AFRICA	40	1.6	118	8.86	989	74.46	0.12	29.2	27	61.12	No Smoker	No Drinker	No	1	0	0	0	0	1	0	0	1	0	0	28.3737			24	HIV1		Stribild		2N+1IIb	2
387	50	1992	Follow-up		HIV		23	MSM	M	B2	NoAIDS	ON_GOING	23	no data	no data	582	2.76	924	49.9	593	32	1.56	20.5	39.4	101.36	Smoker 21 to 30	Drinker <20 g/d ( ~ 2 verres / jour)	No	0	0	0	0	0	0	0	0	0	0	0	20.3816	3	270	200	HIV1		Norvir + Prezista + Truvada		2N+1IPb	1
388	62	2001	Follow-up		HIV		14	Heterosexual	M	B2	NoAIDS	ON_GOING	11	no data	no data	40	1.6	743	42.2	464	26.4	1.6	37.9	44.3	90.32	No Smoker	Occasional	No	1	0	0	1	0	0	0	0	0	0	0	36.5087	4	1099	249	HIV1		Truvada + Viramune		2N+1NN	1
389	50	2011	Follow-up		HIV		4	MSM	M	A2	NoAIDS	ON_GOING	4	FRANCE	FRANCE	40	1.6	481	31.5	712	46.6	0.68	31	45	118.22	No Smoker	Occasional	No	0	0	0	0	0	0	0	0	0	0	0	27.7389	4	244	244	HIV1		Kivexa + Norvir + Prezista		2N+1IPb	1
390	55	2001	Follow-up		HIV		21	Heterosexual	F	B3	NoAIDS	ON_GOING	19	CONGO (RDC, ex Zaïre)	WESTERN AND CENTRAL AFRICA	6215	3.79	435	21	984	48	0.44	18	44	121.6	No Smoker	No Drinker	No	1	1	0	0	0	0	0	0	0	0	0	24.6094	11		195	HIV1		Tivicay + Truvada		2N+1II
391	51	2001	Follow-up		HIV		20	MSM	M	A2	NoAIDS	ON_GOING	20	FRANCE	FRANCE	20	1.3	405	25	861	54	0.47	16		91.66	No Smoker	Drinker <20 g/d ( ~ 2 verres / jour)	No	1	0	0	0	0	0	0	0	0	0	0	24.0317	4	205	205	HIV1		Norvir + Reyataz + Truvada		2N+1IPb	1
392	51	2001	Follow-up		HIV		14	Heterosexual	M	C2	AIDS	ON_GOING	14	REPUBLIQUE CENTRAFRICAINE	WESTERN AND CENTRAL AFRICA	769	2.89	291	24	417	34	0.7	18		85.71			no data	0	0	0	0	0	0	0	0	0	0	0	20.2812	3	234	200	HIV1		Truvada + Viramune		2N+1NN	1
393	64	1988	Follow-up		HIV&HEP	HCV	29	Transfusion	F	B3	NoAIDS	ON_GOING	24	FRANCE	FRANCE	40	1.6	633	42.1	540	35.9	1.17	39.4	44	71.08	No Smoker	No Drinker	No	1	0	0	1	0	0	0	0	0	0	0	19.1467	5		140	HIV1		Kivexa + Tivicay		2N+1II	1
394	57	2003	Follow-up		HIV		12	Heterosexual	F	A3	NoAIDS	ON_GOING	12	CONGO (RDC, ex Zaïre)	WESTERN AND CENTRAL AFRICA	40	1.6	784	30.1	983	37.7	0.8	22.9		60.6	No Smoker	Occasional	No	1	0	0	0	0	0	0	0	0	0	0	28.3039	6	69	51	HIV1		Edurant + Tivicay		1NN+1II	1
395	51	2001	Follow-up		HIV&HEP	HCV	23	IVDU	M	C3	AIDS	ON_GOING	23	FRANCE	FRANCE	20	1.3	178	12	985	64	0.18	32	49	85.71	Smoker 21 to 30	Drinker <20 g/d ( ~ 2 verres / jour)	Former	0	0	0	0	0	0	0	0	0	0	0	21.6049	8		3	HIV1		Tivicay + Truvada		2N+1II
396	60	2001	Follow-up		HIV		24	Heterosexual	F	B3	NoAIDS	ON_GOING	19	ALGÉRIE	MIDDLE-EAST AND MAGHREB	20	1.3	476	29	636	39	0.75	39		107.83	Ex-Smoker	Drinker <20 g/d ( ~ 2 verres / jour)		0	0	0	0	0	0	0	0	0	0	0	25.3331	8		156	HIV1		Intelence + Isentress		1NN+1II	1
397	66	2001	Follow-up		HIV		19	MSM	M	A2	NoAIDS	ON_GOING	19	FRANCE	FRANCE	20	1.3	774	28	1762	63	0.44	19	31.4	114.94	Smoker <=10	Drinker <20 g/d ( ~ 2 verres / jour)		0	0	0	0	0	0	0	0	0	1	0	21.2953	16		309	HIV1		Isentress + Kivexa		2N+1II	1
398	54	1999	Follow-up		HIV&HEP	HCV	30	IVDU	M	B2	NoAIDS	ON_GOING	16	FRANCE	FRANCE	20	1.3	866	23	1619	43	0.53	34	40.7	148.12	Smoker 21 to 30	Drinker <20 g/d ( ~ 2 verres / jour)	Substituted	0	0	0	0	0	0	1	0	0	0	0	15.7808	4		336	HIV1		Kivexa + Viramune		2N+1NN	1
399	50	2013	Follow-up		HIV		3	MSM	M	A2	NoAIDS	ON_GOING	3	FRANCE	FRANCE	23	1.36	600	29	983	47	0.61	28		79.41	No Smoker	No Drinker	No	0	0	0	0	0	0	0	0	0	0	0	25.5369	3	257	257	HIV1		Intelence + Truvada		2N+1NN	1
400	56	2007	Follow-up		HIV		9	MSM	M	A3	NoAIDS	ON_GOING	8	FRANCE	FRANCE	20	1.3	1090	36	1000	33	1.09	92	44	78.48			no data	0	1	0	0	0	0	0	0	0	0	0	35.2355	4	434	233	HIV1		Stribild		2N+1II
401	56	2007	Follow-up		HIV		9	MSM	M	A3	NoAIDS	ON_GOING	8	FRANCE	FRANCE	20	1.3	1090	36	1000	33	1.09	92.1	44	78.48			no data	0	1	0	0	0	0	0	0	0	0	0	35.2355	4	434	233	HIV1		Stribild		2N+1II
402	64	2007	Follow-up		HIV		28	Heterosexual	F	A3	NoAIDS	ON_GOING	17	FRANCE	FRANCE	20	1.3	710	33	1210	55	0.59	42	39	67.33	Ex-Smoker			0	0	0	0	0	1	0	0	0	1	0	19.3821	5	336	154	HIV1		Névirapine (Viramune) + Truvada		2N+1NN	1
403	54	2009	Follow-up		HIV		6	Heterosexual	M	A3	NoAIDS	ON_GOING	6	SENEGAL	WESTERN AND CENTRAL AFRICA	20	1.3	199	10	1143	58	0.17		38	74.46	Smoker 11 to 20			0	0	0	0	0	0	0	0	0	0	0	20.3712	7	7	7	HIV1		Intelence + Norvir + Reyataz + Truvada		2N+1NN+1IPb	2
404	57	2011	elsewhere		HIV		20	MSM	M	A3	NoAIDS	ON_GOING	20	ALGÉRIE	MIDDLE-EAST AND MAGHREB	20	1.3	278.3	7	3034	76.3	0.09		38.7	102.63	Ex-Smoker	Occasional	Former	0	0	0	0	0	0	1	1	0	0	0	20.898	20	57	11	HIV1		Norvir + Reyataz + Truvada		2N+1IPb	2
405	52	2010	Follow-up		HIV		5	Heterosexual	M	B3	NoAIDS	ON_GOING	5	SAINTE-LUCIE	ASIA AND PACIFIC	91334	5	1.8	0.5	203	55.8	0.01	62	36.2	92.4	Smoker 21 to 30	Drinker > 80 g/d	Substituted	0	0	0	0	0	0	0	0	0	0	0	25.1559	7	22.1	1.2	HIV1		Kivexa + Norvir + Prezista		2N+1IPb	1
406	55	2000	Follow-up		HIV		20	MSM	M	A1	NoAIDS	ON_GOING	17	no data	no data	0		830.6	36.9	945.4	42	0.88	50	48	97.96	Smoker 11 to 20	Occasional	Active	0	0	0	0	0	0	0	0	0	0	1	23.5294	7		608	HIV1		Eviplera		2N+1NN
407	62	2000	Follow-up		HIV		31	MSM	M	B3	NoAIDS	ON_GOING	23	no data	no data	20	1.3	455.1	21	1105.2	51	0.41	29	45	117.79	Smoker <=10	No Drinker	No	0	1	0	0	0	1	0	0	0	0	0	23.9395	2		63.3	HIV1		Eviplera		2N+1NN
408	54	2000	Follow-up		HIV		24	MSM	M	C3	AIDS	ON_GOING	21	FRANCE	FRANCE	20	1.3	791.1	18	2724.9	62	0.29	34	46	99.84	No Smoker	Drinker 20 to 50 g/d	No	0	0	0	0	0	1	0	0	0	0	0	25.6971	5		60.5	HIV1		Kivexa + Viramune		2N+1NN	1
409	64	2001	Follow-up		HIV		26	Heterosexual	M	B3	NoAIDS	ON_GOING	24	FRANCE	FRANCE	0		590.1	21	1854.6	66	0.32	43	41	82.37	Smoker <=10	Ex-Drinker	No	0	0	1	1	0	0	0	0	0	1	0	23.1837	1	540	113	HIV1		Triumeq		2N+1II
410	57	2002	Follow-up		HIV		20	Heterosexual	M	C3	AIDS	ON_GOING	13	no data	no data	0		591.4	13	2683.9	59	0.22	15	43	102.21	Smoker 21 to 30	Drinker <20 g/d ( ~ 2 verres / jour)	No	0	0	0	0	0	0	0	0	0	0	0	16.8827	4		13.5	HIV1		Norvir + Reyataz + Truvada		2N+1IPb	2
411	55	2004	Follow-up		HIV&HEP	HCV	28	IVDU	F	B2	NoAIDS	ON_GOING	16	no data	no data	0		787.6	11	4654	65	0.17		47	119.64	Ex-Smoker	Drinker <20 g/d ( ~ 2 verres / jour)	Former	0	0	0	0	0	0	0	0	0	0	0	25.5036	3		484.6	HIV1		Truvada + Viramune		2N+1NN	1
412	58	2005	Follow-up		HIV		16	Bisexual	M	A3	NoAIDS	ON_GOING	16	no data	no data	0		443.2	28	664.9	42	0.67	27	41	98.33	No Smoker	Occasional	No	0	0	0	0	0	0	0	0	0	0	1	22.5914	2		162.2	HIV1		Stribild		2N+1II
413	63	2007	Follow-up		HIV		8	MSM	M	C3	AIDS	ON_GOING	8	FRANCE	FRANCE	33	1.5	275.2	18	963	63	0.29	48	35	98.09	Ex-Smoker	Drinker <20 g/d ( ~ 2 verres / jour)	No	0	0	0	0	0	0	0	0	0	0	0	25.3069	1	183.7	0.1	HIV1		Stribild		2N+1II
414	62	2010	Follow-up		HIV		5	MSM	M	A2	NoAIDS	ON_GOING	4	FRANCE	FRANCE	20	1.3	770.3	39	928.3	47	0.83	12	46	132.42	Smoker 21 to 30	Drinker <20 g/d ( ~ 2 verres / jour)	No	1	0	0	0	0	0	0	0	0	1	0	36.5052	4	1236.5	433.4	HIV1		Eviplera		2N+1NN	1
415	51	1996	Follow-up		HIV		28	IVDU	M	A3	NoAIDS	ON_GOING	5	no data	no data	20	1.3	593	34.98	728	42.94	0.81	19		109.24	Smoker >30	Ex-Drinker	No	1	0	0	0	0	0	0	0	0	0	1	35.9862	6		158	HIV1		Kivexa + Norvir + Reyataz		2N+1IPb	1
416	51	1996	Follow-up		HIV&HEP	HCV	27	IVDU	F	B2	NoAIDS	ON_GOING	10	no data	no data	20	1.3	843	29.05	1643	56.63	0.51	36	45	81.05	Smoker <=10	Occasional	Former	0	0	0	0	0	0	0	0	0	1	0	20.6852	6		254	HIV1		Celsentri + Intelence + Kivexa		2N+1NN+1IE	1
417	55	1986	Follow-up		HIV		29	MSM	M	C2	AIDS	ON_GOING	20	no data	no data	20	1.3	554	25.64	857	39.67	0.64	31		93.49	Smoker 11 to 20	Occasional	Former	0	0	0	0	0	0	1	0	0	0	0	19.7531	7		243	HIV1		Intelence + Kivexa		2N+1NN	1
418	56	2000	Follow-up		HIV		24	MSM	M	C3	AIDS	ON_GOING	20	no data	no data	34	1.5	219	22.01	535	53.76	0.4	25	38	55.74	Ex-Smoker	Occasional	No	0	0	0	0	0	1	0	0	0	0	0	26.0384	6		77	HIV1		Epivir + Intelence + Norvir + Reyataz		1N+1NN+1IPb	1
419	50	1995	Follow-up		HIV		21	Transfusion	F	B2	NoAIDS	ON_GOING	18	no data	no data	20	1.3	564	28.92	763	39.12	0.73	22		113.44	Smoker <=10	Drinker <20 g/d ( ~ 2 verres / jour)	No	1	0	0	0	0	0	0	0	0	0	0	28.3447	10		272	HIV1		Truvada + Viramune		2N+1NN	1
420	54	1986	Follow-up		HIV&HEP	HBV	29	MSM	M	C3	AIDS	ON_GOING	25	no data	no data	20	1.3	127	7.98	1033	64.96	0.12	51	48	56.36	Smoker 21 to 30	Occasional	Active	0	0	0	0	1	0	0	0	0	0	1	18.2857	8		46	HIV1		Isentress + Truvada		2N+1II	1
421	54	1996	Follow-up		HIV		26	Heterosexual	F	A2	NoAIDS	ON_GOING	1	no data	no data	20	1.3	616	34.07	749	41.42	0.82			113.44			no data	0	0	0	0	0	0	0	0	0	0	0	25.7117	1		285	HIV1		Eviplera		2N+1NN	2
422	50	2011	Follow-up		HIV		14	Heterosexual	M	C0	AIDS	ON_GOING	14	FRANCE	FRANCE	176108	5.24	627	32.75	407	21.26	1.54	18		110.17			no data	0	0	0	0	0	0	0	0	0	0	0	20.7612	2		457	HIV1		Atripla		2N+1NN	1
423	55	2002	Follow-up		HIV		13	Bisexual	M	C3	AIDS	ON_GOING	13	no data	no data	20	1.3	429	24.66	636	36.57	0.67	24	48	107.93	Smoker 11 to 20	Occasional	Former	0	0	0	1	0	0	0	0	0	0	0	24.4193	5	83	83	HIV1		Celsentri + Norvir + Prezista		1IPb+1IE	1
424	59	1996	LFU		HIV		23	Heterosexual	M	A3	NoAIDS	ON_GOING	20	FRANCE	FRANCE	40	1.6	392	40	372	38	1.05			104.27	Smoker 11 to 20		no data	0	0	0	0	0	0	0	0	0	1	0	29.4078	4		84	HIV1		Celsentri + Intelence + Norvir + Prezista		1NN+1IPb+1IE
425	54	1999	Follow-up		HIV&HEP	HCV	30	IVDU	M	B3	NoAIDS	ON_GOING	19	FRANCE	FRANCE	40	1.6	441	19				37.7	47	128.17	Smoker 21 to 30	Drinker 20 to 50 g/d	Former	0	0	0	0	0	0	1	0	0	0	1	22.8395	6		128	HIV1		Eviplera		2N+1NN	1
426	51	2001	Follow-up		HIV&HEP	HCV	19	Other	M	C2	AIDS	ON_GOING	6	no data	no data	40	1.6	558	31	954	53	0.58	8.5		116.42	Smoker 21 to 30	Occasional	Active	0	0	1	0	1	0	0	0	0	0	0	24.0741	5		245	HIV1		Norvir + Prezista + Truvada		2N+1IPb	2
427	51	2000	Follow-up		HIV&HEP	HCV	26	IVDU	M	A3	NoAIDS	ON_GOING	19	FRANCE	FRANCE	420	2.62	216					7.6	38.8	121.07		Drinker <20 g/d ( ~ 2 verres / jour)	Former	1	0	0	0	1	0	0	0	0	0	1	23.246	5		6	HIV1		Norvir + Reyataz + Viread + Ziagen		2N+1IPb
428	54	2002	Follow-up		HIV		19	MSM	M	A1	NoAIDS	ON_GOING	17	FRANCE	FRANCE	40	1.6	714	34	651	31	1.1	26.1		98.69	No Smoker		no data	0	0	0	0	0	0	0	0	0	0	0	23.3887	2		589	HIV1		Névirapine (Viramune) + Truvada		2N+1NN
429	74	2001	Follow-up		HIV		17	MSM	M	A1	NoAIDS	ON_GOING	17	FRANCE	FRANCE	40	1.6	740							94.8			no data	1	1	0	1	0	0	0	1	0	0	0	25.1429	4		510	HIV1		Norvir + Prezista + Truvada		2N+1IPb	1
430	72	2008	Follow-up		HIV		7	Heterosexual	M	A2	NoAIDS	ON_GOING	3	ITALIE	Others Area	40	1.6	418	19	1386	63	0.3	42.5	42	80.34	Ex-Smoker	No Drinker	no data	1	0	0	0	0	0	0	0	0	0	0	21.4844	5	368	300	HIV1		Kivexa + Névirapine (Viramune)		2N+1NN	1
431	65	2003	Follow-up		HIV		21	Heterosexual	F	A3	NoAIDS	ON_GOING	20	TUNISIE	MIDDLE-EAST AND MAGHREB	40	1.6	209	19	517	47	0.4	35.1	48	68.88	No Smoker	Drinker <20 g/d ( ~ 2 verres / jour)	no data	0	0	0	1	0	1	0	0	0	0	1	23.8087	9		68	HIV1		Norvir + Prezista + Truvada		2N+1IPb	1
432	69	2009	Follow-up		HIV		17	Heterosexual	M	C3	AIDS	ON_GOING	17	FRANCE	FRANCE	40	1.6	966	46	651	31	1.48			89.03			no data	0	0	0	0	0	0	0	0	0	0	0	27.6817	2		561	HIV1		Eviplera		2N+1NN
433	59	2006	Follow-up		HIV&HEP	HCV&HBV	26	IVDU	M	B3	NoAIDS	ON_GOING	8	no data	no data	40	1.6	577	33.1	764	43.8	0.76	44	44	104.85	Smoker 11 to 20	Drinker <20 g/d ( ~ 2 verres / jour)	Substituted	0	0	0	0	0	0	0	0	0	0	0	18.3129	8	712	132	HIV1		Edurant + Kivexa		2N+1NN	1
434	67	1997	Follow-up		HIV		27	Heterosexual	F	B2	NoAIDS	ON_GOING	27	no data	no data	40	1.6	987						44		Smoker 11 to 20	No Drinker		0	0	0	1	0	0	0	0	0	0	1	20.8324	2		251	HIV1		Eviplera		2N+1NN
435	51	2001	Follow-up		HIV		14	Heterosexual	M	A2	NoAIDS	ON_GOING	14	no data	no data	40	1.6	204		380			75			No Smoker	No Drinker		0	0	0	0	0	0	0	0	0	0	0	23.4568	1	204	204	HIV1		Triumeq		2N+1II	1
436	55	2004	Follow-up		HIV		11	Heterosexual	F	A3	NoAIDS	ON_GOING	7	no data	no data	40	1.6	665		574			70	42	94.74	Smoker 11 to 20	No Drinker	No	0	0	0	1	0	0	0	0	0	0	1	20.83	6	665	42.2	HIV1		Eviplera		2N+1NN	1
437	71	2006	Follow-up		HIV		9	Heterosexual	M	A2	NoAIDS	ON_GOING	6	no data	no data	40	1.6	634	25	1294	51			43.9	112.47	Ex-Smoker	Drinker <20 g/d ( ~ 2 verres / jour)	No	1	1	0	1	1	0	0	0	0	1	0	41.0973	10	415	362	HIV1		Isentress + Truvada		2N+1II	1
438	50	2008	Follow-up		HIV		8	MSM	M	A2	NoAIDS	ON_GOING	6	no data	no data	614	2.8	423	24	970	55		73	48.6	93.92	Smoker 21 to 30	Drinker <20 g/d ( ~ 2 verres / jour)	Former	0	0	1	1	0	0	0	0	0	0	1	19.7232	3	638	407	HIV1		Norvir + Reyataz + Truvada		2N+1IPb	1
439	52	2006	LFU		HIV		9	Heterosexual	M	B3	NoAIDS	ON_GOING	9	COTE D'IVOIRE	WESTERN AND CENTRAL AFRICA	478	2.68	315							85.77	No Smoker	No Drinker	No	0	0	0	0	0	0	0	0	0	0	1	24.858	5	182	182	HIV1		Norvir + Prezista + Truvada		2N+1IPb	1
440	51	2010	Follow-up		HIV		5	Heterosexual	F	A2	NoAIDS	ON_GOING	4	FRANCE	FRANCE	40	1.6	478	34	773	55		66	45.6	90.7	Smoker 11 to 20	Ex-Drinker		0	0	0	1	0	0	0	0	0	0	0	31.2386	3	510	309	HIV1		Celsentri + Truvada		2N+1IE	1
441	53	1993	Follow-up		HIV		22	Heterosexual	F	B2	NoAIDS	ON_GOING	21	FRANCE	FRANCE	20	1.3	1238	40	959.5	31	1.29	14	40	73.51	Smoker 11 to 20	No Drinker	No	0	0	0	1	0	0	0	0	0	0	1	21.8827	5	480	248	HIV1		Intelence + Norvir + Prezista		1NN+1IPb	1
442	60	1993	Follow-up		HIV		29	Heterosexual	F	B3	NoAIDS	ON_GOING	19	République Démocratique du Congo	WESTERN AND CENTRAL AFRICA	173	2.24	630	38	646.6	39	0.97	37	38	46.15	No Smoker	Drinker <20 g/d ( ~ 2 verres / jour)	No	0	0	0	0	0	0	0	0	0	0	0	25.6715	6		93	HIV1		Kivexa + Norvir + Prezista		2N+1IPb	1
443	59	2005	Follow-up		HIV&HEP	HCV	21	MSM	M	B2	NoAIDS	ON_GOING	8	FRANCE	FRANCE	20	1.3	717.1	38	1000.1	53	0.72	22	38	79.75	Smoker 11 to 20	No Drinker	No	0	0	0	0	0	1	0	0	0	0	0	24.4727	1		344.4	HIV1		Atripla		2N+1NN	1
444	51	2011	Follow-up		HIV		4	MSM	M	A2	NoAIDS	ON_GOING	1	FRANCE	FRANCE	20	1.3	799.1	56	442.4	31	1.81	16	41	80.29	No Smoker	No Drinker	No	0	0	0	0	0	0	0	0	0	0	0	22.4551	4	439.9	439.9	HIV1		Stribild		2N+1II	1
445	69	1995	Follow-up		HIV		20	Heterosexual	M	B3	NoAIDS	ON_GOING	20	FRANCE	FRANCE	20	1.3	352	27.1	566	43.6	0.62	26	40	62.12	No Smoker	Occasional	No	0	0	0	0	0	0	0	0	0	0	0	21.7181	6	604	175	HIV1		Lamivudine (Epivir) + Norvir + Reyataz		1N+1IPb	1
446	51	1990	Follow-up		HIV		24	MSM	M	B3	NoAIDS	ON_GOING	17	no data	no data	40	1.6	1046	43.7	709	29.6	1.48			123.85	No Smoker	No Drinker	No	0	0	0	1	0	0	0	0	0	0	0	23.1834	2	705	179	HIV1		Truvada + Viramune		2N+1NN	1
447	82	1997	Follow-up		HIV		17	Unknown	F	B3	NoAIDS	ON_GOING	17	no data	no data	40	1.6	422	36	289	24.6	1.46	13.1	43	87.14	No Smoker	No Drinker	No	0	0	0	1	0	0	0	0	0	0	0	26.6193	7	134	134	HIV1		Combivir + Sustiva		2N+1NN	1
448	62	2006	Follow-up		HIV		9	Heterosexual	F	B2	NoAIDS	ON_GOING	5	FRANCE	FRANCE	328	2.52	770	37.5	852	41.5	0.9	47.2	46	108.55	Smoker 21 to 30	Drinker <20 g/d ( ~ 2 verres / jour)	No	0	0	0	0	0	0	0	0	0	1	0	22.4996	6	1750	386	HIV1		Edurant + Tivicay		1NN+1II	1
449	55	2008	Follow-up		HIV		20	MSM	M	C3	AIDS	ON_GOING	18	FRANCE	FRANCE	403	2.61	545	23.4	1248	53.6	0.44	13.7	44		Smoker 21 to 30	Occasional	No	0	0	0	0	0	0	0	0	0	0	1	24.3141	4		97	HIV1		Kivexa + Tivicay		2N+1II	1
450	53	1998	Follow-up		HIV		17	Heterosexual	M	C3	AIDS	ON_GOING	17	SENEGAL	WESTERN AND CENTRAL AFRICA	40	1.6	408	27.7	686	46.5	0.59	42.7	39.9	66.11	Smoker 11 to 20	Drinker <20 g/d ( ~ 2 verres / jour)	No	0	0	0	0	0	0	0	0	0	0	1	21.4619	4	74	71	HIV1		Stribild		2N+1II	1
451	51	2000	Follow-up		HIV		24	Bisexual	M	B2	NoAIDS	ON_GOING	19	FRANCE	FRANCE	20	1.3	389		795		0.49	36	48	81.77	No Smoker	Drinker <20 g/d ( ~ 2 verres / jour)	No	0	0	0	0	0	0	0	0	0	0	0	22.3673	5		273	HIV1		Triumeq		2N+1II	1
452	65	2002	Follow-up		HIV		29	MSM	M	A3	NoAIDS	ON_GOING	24	FRANCE	FRANCE	20	1.3	389	34	406	36	0.96	20	45	102.48				0	0	0	0	0	0	0	0	0	0	0	27.8718	3		147	HIV1		Intelence + Isentress		1NN+1II
453	60	1994	Follow-up		HIV		24	Other	F	C3	AIDS	ON_GOING	23	FRANCE	FRANCE	20	1.3	180	8	1603	68	0.11	38		77.37				0	0	0	0	0	0	0	0	0	1	0	20.4294	1		23	HIV1		Intelence + Norvir + Prezista		1NN+1IPb
454	58	2001	Follow-up		HIV		18	Heterosexual	M	A1	NoAIDS	ON_GOING	18	FRANCE	FRANCE	20	1.3	882	44	589	30	1.5			93.02	Smoker 11 to 20			0	0	0	0	0	0	0	0	0	0	0	21.5611	2	674	599	HIV1		Névirapine (Viramune) + Truvada		2N+1NN	1
455	58	2001	Follow-up		HIV		18	Heterosexual	M	A1	NoAIDS	ON_GOING	18	FRANCE	FRANCE	20	1.3	882	44	589	30	1.5			93.02	Smoker 11 to 20			0	0	0	0	0	0	0	0	0	0	0	24.6097	2	674	599	HIV1		Névirapine (Viramune) + Truvada		2N+1NN	1
456	52	2010	Follow-up		HIV&HEP	HCV&HBV	30	Heterosexual	M	A2	NoAIDS	STOP	2	FRANCE	FRANCE	20	1.3	670	28	1036	44	0.65	18	41	105.89				0	0	0	0	0	0	0	0	0	0	0	20.1092	9		263	HIV1		Stribild		2N+1II	1
457	66	1999	Follow-up		HIV		21	Heterosexual	M	B3	NoAIDS	ON_GOING	16	no data	no data	10377	4	204	11	1261	71	0.16	16	38.8	69.42			no data	0	0	0	0	0	0	0	0	0	0	0	22.3765	6		104	HIV1		Kalétra + Truvada		2N+1IPb
458	66	1999	Follow-up		HIV		21	Heterosexual	M	B3	NoAIDS	ON_GOING	16	no data	no data	10377	4	204	11	1262	71	0.16	16	38.8	69.42			no data	0	0	0	0	0	0	0	0	0	0	0	22.3765	6		104	HIV1		Kalétra + Truvada		2N+1IPb
459	86	2001	Follow-up		HIV		14	MSM	M	A3	NoAIDS	ON_GOING	9	no data	no data	20	1.3	610	23	1270	48	0.48	75	33	73.47	Ex-Smoker	Drinker <20 g/d ( ~ 2 verres / jour)	No	1	0	0	0	0	1	0	0	0	0	1	23.3234	1	459	144	HIV1		Atripla		2N+1NN	1
460	52	2002	Follow-up		HIV&HEP	HCV	20	IVDU	M	A3	NoAIDS	ON_GOING	20	FRANCE	FRANCE	20	1.3	683	36.6	549	29.4	1.24	36	43.9	82.15	Smoker 11 to 20	Occasional	Former	0	0	0	0	0	0	0	0	0	0	0	23.7196	7		179	HIV1		Norvir + Prezista		1IPb	2
461	64	2010	Follow-up		HIV		23	MSM	M	C3	AIDS	ON_GOING	19	FRANCE	FRANCE	20	1.3	725	24.4	1875	63	0.39		40	57.57	Ex-Smoker	No Drinker	No	1	0	0	0	0	0	0	0	0	0	0	19.7133	3		132	HIV1		Kalétra + Kivexa		2N+1IPb
462	54	2009	Follow-up		HIV		22	MSM	M	A2	NoAIDS	ON_GOING	18	FRANCE	FRANCE	51	1.7	936	34				35		114.88	No Smoker	Drinker <20 g/d ( ~ 2 verres / jour)	No	0	0	0	0	0	0	0	0	0	0	0	23.329	6	493	366	HIV1		Norvir + Prezista		1IPb
463	54	1997	Follow-up		HIV&HEP	HCV	26	IVDU	M	C3	AIDS	ON_GOING	19	MADAGASCAR	Eastern Africa and Australia	20	1.3	557.8	19.9	1388	49.5	0.4	57.1	32.4	73.02	Smoker 21 to 30	Occasional	Former	0	0	0	0	0	0	0	0	0	0	0	25.3515	12		10	HIV1		Kivexa + Norvir + Prezista		2N+1IPb	1
464	54	1998	Follow-up		HIV		17	Bisexual	M	A2	NoAIDS	ON_GOING	6	FRANCE	FRANCE	20	1.3	926.6	29.9	1258	40.6	0.74	42		78.48	Smoker 11 to 20	No Drinker	Former	0	0	0	0	0	0	0	0	0	0	0	20.9042	5	562	277.7	HIV1		Atripla		2N+1NN	1
465	54	1998	Follow-up		HIV		17	MSM	M	A2	NoAIDS	ON_GOING	8	FRANCE	FRANCE	40	1.6	676.7	32.1	848	40.2	0.8	63.2		107.16	No Smoker	No Drinker	No	0	0	0	1	0	0	0	0	0	0	0	20.5499	2	748	209.2	HIV1		Atripla		2N+1NN	1
466	86	2003	Follow-up		HIV		23	MSM	M	A3	NoAIDS	ON_GOING	19	FRANCE	FRANCE	20	1.3	262.7	15.5	647	38.2	0.41	48.1	34	44.37	No Smoker	No Drinker	No	0	0	0	0	0	0	0	0	1	0	0	19.5682	11		48.2	HIV1		Kalétra + Kivexa		2N+1IPb	1
467	51	2007	Follow-up		HIV&HEP	HCV	29	Hémophile	M	A2	NoAIDS	ON_GOING	22	FRANCE	FRANCE	20	1.3	776.2	37.3	913.6	43.9	0.85	55	41.2	90.19	No Smoker	Drinker <20 g/d ( ~ 2 verres / jour)	No	1	1	0	0	0	0	0	0	0	0	0	21.4692	3		256.7	HIV1		Stribild		2N+1II	1
468	76	2014	Follow-up		HIV		1	Heterosexual	F	C3	AIDS	ON_GOING	1	HAÏTI	CARAÏBES	6658	3.8	285.9	10.1	1367.4	48.3	0.21	55		53.46	No Smoker	No Drinker	No	1	0	0	0	0	0	0	0	0	0	0	22.2656	4	18.2	18.2	HIV1		Eviplera		2N+1NN	1
469	59	2000	Follow-up		HIV		28	MSM	M	A3	NoAIDS	ON_GOING	20	no data	no data	0		617	36	737	43	0.84	32	46	88.5	Smoker 11 to 20	Occasional	No	1	0	0	1	0	0	0	0	0	0	1	26.0276	5		167	HIV1		Kivexa + Norvir + Reyataz		2N+1IPb
470	62	2000	Follow-up		HIV		16	Bisexual	M	C3	AIDS	ON_GOING	15	no data	no data	0		523.4	33	666.1	42	0.79	43	44	43.27	No Smoker	Occasional	No	0	1	0	1	0	0	0	0	0	0	0	26.7755	12	75	75	HIV1		Isentress + Kivexa + Norvir + Reyataz		2N+1IPb+1II
471	52	2000	Follow-up		HIV&HEP	HCV	27	IVDU	F	B3	NoAIDS	ON_GOING	25	no data	no data	0		221	10	1679.6	76	0.13	34	44	115.73	Smoker <=10	Occasional	Former	0	0	0	1	0	0	0	0	0	1	0	17.6309	8		13	HIV1		Kivexa + Norvir + Prezista + Tivicay		2N+1IPb+1II	1
472	57	2000	Follow-up		HIV		20	Heterosexual	M	B3	NoAIDS	ON_GOING	20	no data	no data	0		459	24.4	921.7	49	0.5	41	45	112.21	Smoker 11 to 20	Drinker <20 g/d ( ~ 2 verres / jour)	Active	0	0	0	1	0	0	0	0	0	0	0	21.7014	4	96	96	HIV1		Truvada + Viramune		2N+1NN	1
473	54	1998	Follow-up		HIV		24	MSM	M	A2	NoAIDS	ON_GOING	15	no data	no data	0		611	28	1178.3	54	0.52	13	42	55.79	No Smoker	Occasional	No	0	0	0	1	0	0	0	0	0	0	0	24.6755	10	1024	490.4	HIV1		Truvada + Viramune		2N+1NN
474	53	2001	Follow-up		HIV		27	Heterosexual	F	B2	NoAIDS	ON_GOING	27	no data	no data	0		254.6	20.4	798.7	64	0.32	19	47	83.5	Smoker 21 to 30	Occasional	No	0	1	0	0	0	0	0	0	0	0	0	32	10		254.6	HIV1		Kivexa + Norvir + Reyataz		2N+1IPb	1
475	60	2003	Follow-up		HIV		25	MSM	M	A2	NoAIDS	ON_GOING	25	no data	no data	60	1.8	599.9	33	799.9	44	0.75	25	48	110.98	No Smoker	Occasional	No	1	0	0	1	0	0	0	1	0	0	0	21.6049	5		359.8	HIV1		Triumeq		2N+1II	1
476	62	2003	Follow-up		HIV		30	MSM	M	A1	NoAIDS	ON_GOING	12	no data	no data	60	1.8	585.6	35	752.9	45	0.78	20	49	116.5	No Smoker	Occasional	No	0	1	0	0	0	0	0	0	0	0	0	25.1543	4		585.6	HIV1		Triumeq		2N+1II
477	55	2004	Follow-up		HIV		11	Heterosexual	F	B3	NoAIDS	ON_GOING	11	CAMEROUN	WESTERN AND CENTRAL AFRICA	0		394.4	18	986	45	0.4	13	46	98.84	No Smoker	No Drinker	No	1	1	0	1	0	0	0	0	0	0	0	30.9917	1	155.7	145.2	HIV1		Atripla		2N+1NN	1
478	59	2010	Follow-up		HIV&HEP	HCV	28	Heterosexual	F	B1	NoAIDS	ON_GOING	12	no data	no data	0		740.3	45	361.9	22	2.05	35	45	74.96	No Smoker	Occasional	No	0	0	0	0	0	0	0	0	0	0	0	22.9591	2		666.7	HIV1		Eviplera		2N+1NN
479	61	2009	Follow-up		HIV		6	IVDU	F	A3	NoAIDS	ON_GOING	6	FRANCE	FRANCE	60	1.8	425.7	23	1036.6	56	0.41	26	45.9	83.48	Ex-Smoker	Occasional	Former	1	0	0	0	0	0	0	0	0	0	0	24.4646	2	161.1	161.1	HIV1		Celsentri + Kivexa		2N+1IE	1
480	58	2008	Follow-up		HIV		7	MSM	M	A3	NoAIDS	ON_GOING	7	FRANCE	FRANCE	0		531.2	28	682.9	36	0.78	30	48	58.18	Smoker >30	No Drinker	No	0	0	0	0	0	0	0	0	0	1	1	21.7776	7	95.3	95.3	HIV1		Eviplera		2N+1NN	1
481	55	2008	Follow-up		HIV		7	Bisexual	M	C2	AIDS	ON_GOING	7	FRANCE	FRANCE	0		302	23	577.7	44	0.52	24	46	83.33	No Smoker	No Drinker	No	0	0	0	1	0	1	0	0	0	0	0	24.2123	2	388	298	HIV1		Atripla		2N+1NN	1
482	50	2007	Follow-up		HIV		26	Heterosexual	F	B3	NoAIDS	ON_GOING	8	no data	no data	95375	5	63	4	889	56.8	0.07	34	45	77.02	Smoker 11 to 20	Drinker <20 g/d ( ~ 2 verres / jour)	Former	0	0	0	0	0	0	0	0	0	0	1	16.2331	4		16	HIV1		Lamivudine (Epivir) + Reyataz + Ziagen		2N+1IP
483	56	2011	Follow-up		HIV		4	Heterosexual	F	A2	NoAIDS	ON_GOING	4	no data	no data	0		651.6	37	405	23	1.61	33	44	121.99	Ex-Smoker	Drinker <20 g/d ( ~ 2 verres / jour)	No	0	0	0	0	0	0	0	0	0	0	0	25.9645	2	269	269	HIV1		Eviplera		2N+1NN	1
484	50	2013	Follow-up		HIV		2	MSM	M	B3	NoAIDS	ON_GOING	2	FRANCE	FRANCE	0		348.1	12	2059.7	71	0.17	41	46	88.46	Smoker 11 to 20	Drinker <20 g/d ( ~ 2 verres / jour)	No	0	0	0	0	0	0	0	0	0	0	0	22.2222	3	152.3	152.3	HIV1		Stribild		2N+1II	1
485	60	2013	Follow-up		HIV		3	Heterosexual	F	A3	NoAIDS	ON_GOING	2	FRANCE	FRANCE	20	1.3	105	16.64	335	53.09	0.31			68.37			no data	0	0	0	0	0	1	0	0	0	0	0	32.8473	5	350	105	HIV1		Isentress + Truvada		2N+1II	1
486	59	1990	Follow-up		HIV		30	MSM	M	B3	NoAIDS	ON_GOING	24	FRANCE	FRANCE	0	0	175	13.9	781	61.94	0.22	16	43.2	96.93	Smoker <=10	Drinker 20 to 50 g/d	No	0	0	0	0	0	0	0	0	0	0	0	17.7094	6		41	HIV1		Eviplera		2N+1NN	1
487	52	1996	Follow-up		HIV&HEP	HCV	27	IVDU	M	C3	AIDS	ON_GOING	19	FRANCE	FRANCE	20	1.3	925	37.06	1111	44.52	0.83	4.4	43.3	126.8	Smoker <=10	Drinker 20 to 50 g/d	Former	0	0	0	0	0	0	0	0	0	0	1	17.9089	4		34	HIV1		Kivexa + Norvir + Prezista		2N+1IPb	1
488	52	2006	Follow-up		HIV		20	Heterosexual	F	B2	NoAIDS	ON_GOING	9	RWANDA	Eastern Africa and Australia	0	0	713	41.39	410	23.83	1.74	22.1	42.5	82.5	No Smoker	Drinker <20 g/d ( ~ 2 verres / jour)	No	1	0	0	0	0	0	0	0	0	0	0	21.0119	7		220	HIV1		GSK2619619 ( Triumeq )		2N+1II	1
489	55	2011	Follow-up		HIV		4	Heterosexual	F	B2	NoAIDS	ON_GOING	2	CAMEROUN	WESTERN AND CENTRAL AFRICA	0	0	751	43.68	637	37.04	1.18	17.4	39.4	78.63	No Smoker	Drinker <20 g/d ( ~ 2 verres / jour)	No	0	0	0	0	0	0	0	0	0	0	0	30.8463	4	521	338	HIV1		Edurant + Kivexa		2N+1NN	1
490	51	2006	Follow-up		HIV		9	MSM	M	A2	NoAIDS	ON_GOING	3	FRANCE	FRANCE	0	0	844	40.88	803	38.89	1.05	31.4		90.93			no data	0	0	0	0	0	0	0	0	0	0	0	23.1634	1	467	363	HIV1		Atripla		2N+1NN	0
491	69	2012	Follow-up		HIV		10	Heterosexual	F	C3	AIDS	ON_GOING	3	FRANCE	FRANCE	46	1.66	613	38.98	470	29.86	1.3	50.4	36.9	67.62	No Smoker	Drinker <20 g/d ( ~ 2 verres / jour)	No	0	0	0	0	0	0	0	0	0	0	0	16.4062	2		147	HIV1		Edurant + Kivexa		2N+1NN	1
492	65	2010	Follow-up		HIV		5	Other	M	B3	NoAIDS	ON_GOING	5	FRANCE	FRANCE	20	1.3	252	20.09	436	34.7	0.58	34		76.24	No Smoker	Drinker <20 g/d ( ~ 2 verres / jour)	No	0	0	0	0	0	0	0	0	0	0	0	31.4359	2	12	12	HIV1		GSK2619619 ( Triumeq )		2N+1II	2
493	64	2011	Follow-up		HIV		17	Heterosexual	M	C2	AIDS	ON_GOING	17	FRANCE	FRANCE	0	0	427	26.87	790	49.64	0.54	26.9	32.1	103.14	Smoker 11 to 20	Ex-Drinker	No	0	0	0	0	0	0	0	0	0	0	1	21.6128	9		286	HIV1		Eviplera		2N+1NN	1
494	59	2007	Follow-up		HIV&HEP	HCV	25	MSM	M	B2	NoAIDS	ON_GOING	19	FRANCE	FRANCE	0	0	326	26.86	515	42.38	0.63	33.9	46.4	70.06	Ex-Smoker	Drinker <20 g/d ( ~ 2 verres / jour)	No	0	0	0	0	0	0	0	0	0	0	0	20.9877	14		234	HIV1		Norvir + Prezista		1IPb	1
495	67	2009	Follow-up		HIV		11	Heterosexual	M	A3	NoAIDS	ON_GOING	11	BENIN	WESTERN AND CENTRAL AFRICA	20	1.3	713	31	805	35	0.89	24		65.56	No Smoker	Drinker <20 g/d ( ~ 2 verres / jour)	No	1	0	0	0	0	0	0	0	0	0	0	27.1664	7	813	339	HIV1		Atripla		2N+1NN	1
496	68	2013	Follow-up		HIV		2	MSM	M	A3	NoAIDS	ON_GOING	2	FRANCE	FRANCE	0	0	920	45.75	746	37.06	1.23	29.7	37	71.07	No Smoker	Drinker <20 g/d ( ~ 2 verres / jour)	No	1	0	0	0	0	0	0	0	0	0	0	22.5306	3	656	656	HIV1		Stribild		2N+1II	1
497	59	1994	Follow-up		HIV&HEP	HCV	28	IVDU	M	C3	AIDS	ON_GOING	26	FRANCE	FRANCE	20	1.3	353	20	776	44	0.45	25.9	42.1	50.38	Smoker 11 to 20	Drinker <20 g/d ( ~ 2 verres / jour)	no data	1	0	0	0	0	0	0	0	0	1	1	19.9184	11		5	HIV1		Isentress + Norvir + Reyataz + Sustiva		1NN+1IPb+1II
498	51	1996	Follow-up		HIV&HEP	HCV	23	IVDU	M	B3	NoAIDS	ON_GOING	23	FRANCE	FRANCE	40	1.6	560	35	464	29	1.21	26.3	47	106.27	Smoker 11 to 20	Occasional	Former	1	0	0	0	1	0	1	0	0	0	0	29.3524	7		128	HIV1		Tivicay + Truvada		2N+1II	2
499	54	1998	Follow-up		HIV&HEP	HCV	32	IVDU	F	A3	NoAIDS	ON_GOING	18	no data	no data	40	1.6	210	15	966	69	0.22	11.1		65.11	Smoker 21 to 30	Drinker <20 g/d ( ~ 2 verres / jour)	Former	0	0	0	1	0	0	0	0	0	0	1	22.7583	4		92	HIV1		Emtriva + Intelence + Isentress		1N+1NN+1II
500	52	2001	Follow-up		HIV&HEP	HCV	29	MSM	M	A3	NoAIDS	ON_GOING	19	FRANCE	FRANCE	40	1.6	570	19	1560	52	0.37	26	47.2	106.27	No Smoker	No Drinker	No	0	0	0	0	1	0	0	0	0	0	0	22.7583	4		185	HIV1		Intelence + Norvir + Reyataz + Tivicay		1NN+1IPb+1II	1
501	50	2001	Follow-up		HIV&HEP	HCV	30	Heterosexual	M	C3	AIDS	ON_GOING	21	FRANCE	FRANCE	40	1.6	151	12	882	70	0.17	24.7	41	88.1	Smoker 11 to 20	Drinker <20 g/d ( ~ 2 verres / jour)	Former	1	0	0	1	1	1	0	0	0	0	0	22.3954	5		52	HIV1		Isentress + Truvada		2N+1II	1
502	58	2002	Follow-up		HIV&HEP	HCV	30	IVDU	F	A2	NoAIDS	ON_GOING	8	FRANCE	FRANCE	40	1.6	624	39	544	34	1.15		41.3	64.3	Smoker 11 to 20	Drinker <20 g/d ( ~ 2 verres / jour)	Active	0	0	0	0	1	0	0	0	0	0	1	15.9675	7		258	HIV1		Triumeq		2N+1II	1
503	58	2002	Follow-up		HIV		23	Heterosexual	F	C2	AIDS	ON_GOING	19	MONACO	Others Area	40	1.6	551	19	1218	42	0.45	40.8		81.27	No Smoker	Drinker <20 g/d ( ~ 2 verres / jour)	No	1	0	0	1	0	0	0	0	0	0	1	23.5237	11		357	HIV1		Truvada + Viramune		2N+1NN	1
504	51	2011	Follow-up		HIV		4	MSM	M	A2	NoAIDS	ON_GOING	4	FRANCE	FRANCE	40	1.6	690	23	1530	51		29.2		93.52	Ex-Smoker		no data	0	0	0	0	0	0	0	0	0	0	0	22.6627	5	544	396	HIV1		Norvir + Prezista + Truvada		2N+1IPb	1
505	56	2008	LFU		HIV&HEP	HCV	28	IVDU	F	C3	AIDS	ON_GOING	21	ALGÉRIE	MIDDLE-EAST AND MAGHREB	40	1.6	520	26	700	35	0.74	26.9		101.68	Smoker 11 to 20	No Drinker	Former	0	0	0	0	0	1	0	0	0	0	0	20.5714	7		71	HIV1		Celsentri + Intelence + Isentress		1NN+1II+1IE	1
506	54	2014	Follow-up		HIV		1	MSM	M	A2	NoAIDS	ON_GOING	1	FRANCE	FRANCE	210	2.32	448	28	512	32	0.88	38.8		65.34	No Smoker	Occasional	no data	0	0	1	0	0	0	0	0	0	0	0	23.6572	4	420	420	HIV1		Kivexa + Norvir + Prezista		2N+1IPb	1
507	57	2001	Follow-up		HIV&HEP	HCV	20	Transfusion	M	C3	AIDS	ON_GOING	20	no data	no data	40	1.6	524	32.2	828	51	0.63	35	41	102.63	No Smoker	Drinker <20 g/d ( ~ 2 verres / jour)		0	1	0	1	0	1	0	0	0	0	0	32.4219	5	31	31	HIV1		Intelence + Truvada		2N+1NN	1
508	51	2001	Follow-up		HIV		20	MSM	M	A3	NoAIDS	ON_GOING	20	no data	no data	40	1.6	262	26.5	455	46	0.58	32	41	121.74	No Smoker	No Drinker	No	1	0	0	1	0	0	0	0	0	0	1	27.602	7	227	110	HIV1		Triumeq		2N+1II	2
509	60	1999	Follow-up		HIV		16	MSM	M	C3	AIDS	ON_GOING	16	no data	no data	40	1.6	335		792					77.06	No Smoker	No Drinker	No	1	0	0	0	0	1	0	0	0	0	0	24.1115	4	88	20	HIV1		Emtriva + Norvir + Prezista		1N+1IPb	1
510	50	2014	Follow-up		HIV		1	Heterosexual	M	A2	NoAIDS	ON_GOING	1	no data	no data	40	1.6	345	33	488	47	0.71			89.68	No Smoker	Occasional	No	0	0	0	0	0	0	0	0	0	0	0	25.8264	2	203	203	HIV1		Triumeq		2N+1II	2
511	51	1996	Follow-up		HIV&HEP	HCV	21	IVDU	M	B2	NoAIDS	ON_GOING	19	FRANCE	FRANCE	40	1.6	500	29.2					40		Smoker <=10	Drinker <20 g/d ( ~ 2 verres / jour)	Substituted	0	0	0	0	1	0	0	0	0	0	1	24.093			330.4	HIV1		Isentress + Truvada		2N+1II
512	52	2004	Follow-up		HIV		22	MSM	M	C3	AIDS	ON_GOING	13	FRANCE	FRANCE	152	2.18	302.6	23.1	379	28.9	0.8	23	40	62.29	No Smoker	No Drinker	No	0	0	0	0	0	1	0	0	0	1	0	18.5185	7		4.1	HIV1		Intelence + Norvir + Prezista + Tivicay		1NN+1IPb+1II	2
513	60	2001	Follow-up		HIV		14	Heterosexual	M	B3	NoAIDS	ON_GOING	14	FRANCE	FRANCE	129	2.1	405.6	25.1	727.2	45	0.56	23	39.11	24.35	No Smoker	Drinker > 80 g/d	No	0	0	0	0	0	0	0	1	1	0	0	17.9902	21	356	64	HIV1		Epivir + Norvir + Prezista + Ziagen		2N+1IPb	1
514	54	2001	Follow-up		HIV&HEP	HCV	28	IVDU	M	A2	NoAIDS	ON_GOING	21	FRANCE	FRANCE	20	1.3	514	27	743	38	0.69	12	38	97.5	Smoker 11 to 20	No Drinker	Former	0	0	0	0	0	0	0	0	0	0	0	25.1559	2		237	HIV1		Isentress + Truvada		2N+1II
515	52	2001	Follow-up		HIV		20	MSM	M	A2	NoAIDS	ON_GOING	19	FRANCE	FRANCE	20	1.3	692	38						90.93	Smoker 11 to 20	Drinker <20 g/d ( ~ 2 verres / jour)	No	0	0	0	0	0	0	0	0	0	0	0	22.4082	2	615	295	HIV1		Norvir + Prezista		1IPb
516	53	2010	Follow-up		HIV&HEP	HBV	26	MSM	M	C2	AIDS	ON_GOING	9	FRANCE	FRANCE	20	1.3	279	29	290	30	0.96	29	18	89.84	No Smoker	No Drinker	No	0	0	0	0	0	1	0	0	0	0	0	22.2837	10		279	HIV1		Epivir + Sustiva + Viread		2N+1NN	1
517	50	2013	Follow-up		HIV&HEP	HCV	25	Heterosexual	M	A3	NoAIDS	ON_GOING	2	FRANCE	FRANCE	20	1.3	241	18	639	48	0.38	37	39	57.75	Smoker <=10	Drinker <20 g/d ( ~ 2 verres / jour)	Former	0	0	0	0	0	0	0	0	0	0	0	21.1765	12		129	HIV1		Lamivudine (Epivir) + Tivicay		1N+1II	2
518	50	2014	Follow-up		HIV		11	IVDU	M	A2	NoAIDS	ON_GOING	6	TUNISIE	MIDDLE-EAST AND MAGHREB	20	1.3	322	18	777	43	0.41							0	0	0	0	0	0	0	0	0	0	0	20.1995	3		322	HIV1		Atripla		2N+1NN
519	65	2012	Follow-up		HIV		3	Heterosexual	M	A3	NoAIDS	ON_GOING	3	MADAGASCAR	Eastern Africa and Australia	50	1.7	675	25					49	85.5	No Smoker	Drinker <20 g/d ( ~ 2 verres / jour)	No	0	0	0	0	0	0	0	0	0	0	0	26.3329	2	267	267	HIV1		Triumeq		2N+1II	1
520	56	2012	Follow-up		HIV		7	Unknown	M	A3	NoAIDS	ON_GOING	7	no data	no data	20	1.3	630	24	1040	40	0.61	49.3	42	207				0	0	0	0	0	0	0	0	0	0	0	38.0623	7		1	HIV1		Norvir + Prezista + Truvada		2N+1IPb	1
521	59	2013	Follow-up		HIV		2	Unknown	M	A3	NoAIDS	ON_GOING	1	CONGO (RDC, ex Zaïre)	WESTERN AND CENTRAL AFRICA	40	1.6	479	32	582	38	0.82	72.9	45	70.22				0	0	0	0	0	0	0	0	0	0	0	30.4498	2	210	210	HIV1		Eviplera		2N+1NN	1
522	52	2001	Follow-up		HIV		15	Heterosexual	F	B2	NoAIDS	ON_GOING	15	TCHAD	Eastern Africa and Australia	115	2.1	949	34.6	1084	39.5	0.88	43	49.3	70.4	No Smoker	No Drinker	No	0	1	0	0	0	0	0	0	0	0	0	29.6495	11	223	223	HIV1		Norvir + Reyataz + Truvada		2N+1IPb	1
523	53	2014	Follow-up		HIV		1	MSM	M	A1	NoAIDS	ON_GOING	1	FRANCE	FRANCE	1600	3.2	1074	61.5	379	21.7	2.83	30	45.5	79.47	Smoker 11 to 20	Drinker <20 g/d ( ~ 2 verres / jour)	Active	1	0	0	0	0	0	0	0	0	0	0	26.7299	3	839	625	HIV1		Eviplera		2N+1NN	1
524	80	2007	Follow-up		HIV		8	Heterosexual	F	B2	NoAIDS	STOP	7	FRANCE	FRANCE	1110	3	652.3	22.8	1491	52.1	0.44	18	38	77.07	No Smoker	Ex-Drinker	No	0	0	0	0	0	0	0	0	1	0	0	14.473	11	927	337	HIV1		Intelence + Kivexa		2N+1NN	1
525	56	2012	Follow-up		HIV		3	Heterosexual	F	B2	NoAIDS	ON_GOING	1	FRANCE	FRANCE	20	1.3	608.5	43	348	24.6	1.75	39		88.04	No Smoker	Drinker <20 g/d ( ~ 2 verres / jour)	No	1	0	0	0	0	0	0	0	0	0	0	27.0552	2	541.6	489.1	HIV1		Triumeq		2N+1II	1
526	59	2008	Follow-up		HIV		7	Heterosexual	M	C3	AIDS	ON_GOING	7	FRANCE	FRANCE	23	1.4	328.4	21	838	53.6	0.39	61	35	95.48	Smoker 21 to 30	Drinker <20 g/d ( ~ 2 verres / jour)	Former	0	1	0	0	0	0	0	0	0	0	1	26.9896	11	64	42.9	HIV1		Isentress + Kivexa + Norvir + Reyataz		2N+1IPb+1II	1
527	55	2000	Follow-up		HIV		27	Other	F	C3	AIDS	ON_GOING	18	BURUNDI	WESTERN AND CENTRAL AFRICA	20	1.3	305.9	11	1779.8	64	0.17	30	42	92.98	No Smoker	Occasional	No	0	0	0	1	0	0	0	0	0	0	0	21.0772	3		18	HIV1		Norvir + Prezista + Viread		1N+1IPb	1
528	66	2000	Follow-up		HIV		30	MSM	M	C3	AIDS	ON_GOING	19	no data	no data	27	1.4	1039	22.5	1736.4	37.6	0.6	42	39.3	93.33	Smoker 11 to 20	Drinker <20 g/d ( ~ 2 verres / jour)	No	0	0	0	0	0	0	0	0	0	0	0	24.3824	8		20.5	HIV1		Celsentri + Intelence + Norvir + Prezista		1NN+1IPb+1IE	1
529	55	2000	Follow-up		HIV		28	MSM	M	B3	NoAIDS	ON_GOING	16	no data	no data	0		154.9	10	1192.7	77	0.13	25	44	102.56	Smoker <=10	Drinker <20 g/d ( ~ 2 verres / jour)	No	0	0	0	0	0	0	0	1	0	1	0	29.0688	8		91	HIV1		Norvir + Prezista + Ziagen + TMC 125 (Etravirine)		1N+1NN+1IPb
530	56	2011	Follow-up		HIV		19	Heterosexual	F	A2	NoAIDS	ON_GOING	18	PORTUGAL	Others Area	0		711.6	46	526	34	1.35	51	44	71.6	Smoker <=10	No Drinker	No	0	0	0	0	0	0	0	0	0	0	0	23.7118	2		305.1	HIV1		Edurant + Reyataz		1NN+1IP	1
531	66	1989	Follow-up		HIV		30	Bisexual	M	C2	AIDS	ON_GOING	19	no data	no data	20	1.3	641	27.66	1025	44.23	0.62	44	43	6.3	No Smoker	No Drinker	No	1	0	0	0	0	1	0	0	1	0	0	22.8395	11		412	HIV1		Norvir + Prezista + Ziagen		1N+1IPb	1
532	71	2010	Follow-up		HIV&HEP	HCV	5	Bisexual	M	A3	NoAIDS	ON_GOING	5	FRANCE	FRANCE	20	1.3	467	33.62	660	47.51	0.7	45		63.45	No Smoker	Drinker <20 g/d ( ~ 2 verres / jour)	Former	1	0	1	0	0	0	0	0	0	0	0	20.7564	10	401	180	HIV1		Isentress + Truvada		2N+1II	1
533	52	1996	Follow-up		HIV		24	MSM	M	C3	AIDS	ON_GOING	22	no data	no data	20	1.3	388	10.98	2225	62.97	0.17	29		83.75	No Smoker	No Drinker	Former	1	0	0	0	0	0	0	0	0	0	0	20.6193	5		112	HIV1		Triumeq		2N+1II	1
534	50	2003	Follow-up		HIV		12	MSM	M	A2	NoAIDS	ON_GOING	11	no data	no data	36	1.55	887	30.31	1361	46.51	0.65	37		109.7	No Smoker	Occasional	No	0	0	0	0	0	0	0	0	0	0	1	18.8272	6	356	314	HIV1		Norvir + Prezista + Truvada		2N+1IPb	1
535	67	1993	Follow-up		HIV		22	MSM	M	B3	NoAIDS	ON_GOING	21	FRANCE	FRANCE	0	0	1378	33.42	1546	37.5	0.89	25.6	33.3	116.26	Smoker 21 to 30	Drinker <20 g/d ( ~ 2 verres / jour)	No	0	0	0	0	0	0	1	0	0	1	0	21.7982	10	211	129	HIV1		Isentress + Viramune		1NN+1II	2
536	51	1991	Follow-up		HIV		24	MSM	M	B2	NoAIDS	naive		FRANCE	FRANCE	16343	4.21	524	30.58	731	42.66	0.72	25	41.9	86.57	No Smoker	Drinker <20 g/d ( ~ 2 verres / jour)		0	0	0	0	0	0	0	0	0	0	0	23.0577	1	528	345	HIV1					1
537	56	2009	Follow-up		HIV&HEP	HCV	29	IVDU	F	C3	AIDS	ON_GOING	23	TUNISIE	MIDDLE-EAST AND MAGHREB	0	0	384	37.89	453	44.71	0.85	29.3	45	103.03	Smoker 11 to 20	Drinker <20 g/d ( ~ 2 verres / jour)	Former	1	0	0	0	0	1	0	0	0	1	1	17.1429	6		131	HIV1		Epivir + Norvir + Prezista		1N+1IPb	1
538	58	1999	Follow-up		HIV		20	Heterosexual	F	A2	NoAIDS	ON_GOING	17	ALGÉRIE	MIDDLE-EAST AND MAGHREB	40	1.6	491	26	1040	55	0.47			94.03			no data	0	1	0	1	0	1	0	0	0	0	0	28.3447	8		285	HIV1		Norvir + Prezista + Truvada		2N+1IPb	1
539	50	2000	Follow-up		HIV		19	MSM	M	A2	NoAIDS	ON_GOING	15	FRANCE	FRANCE	40	1.6	674	25	1456	54	0.46	28.7	45	69.8	No Smoker	No Drinker	no data	0	0	1	1	0	0	0	0	0	0	0	24.3375	5		410	HIV1		Norvir + Prezista + Tivicay		1IPb+1II	1
540	53	2001	Follow-up		HIV		26	MSM	M	C3	AIDS	ON_GOING	15	FRANCE	FRANCE	4000	3.6	115	16	483	67	0.24	42.2	32	34.41	Ex-Smoker	No Drinker	No	1	0	0	0	0	0	1	0	0	0	1	21.3041	13		25	HIV1		Celsentri + Edurant + Norvir + Prezista + Tivicay		1NN+1IPb+1II+1IE	1
541	58	2006	Follow-up		HIV&HEP	HBV	8	Heterosexual	M	A3	NoAIDS	ON_GOING	8	ANGOLA	WESTERN AND CENTRAL AFRICA	1200	3.08	437	23	779	41	0.56		27	109.13	No Smoker	Drinker > 80 g/d	no data	0	0	0	0	0	0	0	0	0	0	0	24.3767	6	395	182	HIV1		Norvir + Prezista + Truvada		2N+1IPb	1
542	55	2001	Follow-up		HIV&HEP	HCV&HBV	24	IVDU	M	C3	AIDS	ON_GOING	22	no data	no data	40	1.6	455	26.3	855	49.5	0.53	9	48.4	111.79	Smoker >30	No Drinker	Former	0	0	0	0	1	1	0	0	0	0	0	24.6244	3		91	HIV1		Combivir + Viramune		2N+1NN	1
543	55	2001	Follow-up		HIV&HEP	HCV&HBV	29	IVDU	F	C3	AIDS	ON_GOING	22	FRANCE	FRANCE	40	1.6	672	32.5	716	34.7	0.94	17	41.6	87.71	Smoker 11 to 20	Drinker <20 g/d ( ~ 2 verres / jour)	Former	1	0	0	0	1	0	0	0	0	0	1	29.3658	18		95	HIV1		Intelence + Isentress + Truvada		2N+1NN+1II	1
544	68	1994	Follow-up		HIV		21	Heterosexual	M	A2	NoAIDS	ON_GOING	20	no data	no data	20	1.3	670							66.72	Ex-Smoker	Drinker <20 g/d ( ~ 2 verres / jour)	No	0	0	0	1	0	0	0	0	0	0	0	21.1389	3	471	248	HIV1		Triumeq		2N+1II
545	60	1991	Follow-up		HIV&HEP	HBV	29	Bisexual	M	C2	AIDS	ON_GOING	23	no data	no data	40	1.6	353		638				40.4	71.12	No Smoker	Occasional	No	0	0	0	1	0	1	0	0	0	0	0	20.7157	2		244	HIV1		Triumeq		2N+1II	1
546	74	1992	Follow-up		HIV		24	Heterosexual	F	A3	NoAIDS	ON_GOING	6	no data	no data	40	1.6	551		1193					84.47	No Smoker	No Drinker		0	1	0	1	0	0	0	0	0	0	1	24.3911	4	550	190	HIV1		Triumeq		2N+1II
547	65	1998	Follow-up		HIV		17	MSM	M	A2	NoAIDS	ON_GOING	17	no data	no data	40	1.6	950						50.7	72.82	No Smoker	No Drinker	No	1	0	0	1	1	0	0	0	0	0	0	24.281	3	305	215	HIV1		Kivexa + Norvir + Prezista		2N+1IPb	1
548	50	2010	Follow-up		HIV		5	MSM	M	A2	NoAIDS	ON_GOING	5	FRANCE	FRANCE	40	1.6	577	27.1					42.4	83.89	No Smoker	Drinker <20 g/d ( ~ 2 verres / jour)	No	0	0	0	0	0	0	0	0	0	0	0	21.83	1	367	285	HIV1		Stribild		2N+1II	1
549	51	2013	Follow-up		HIV		2	MSM	M	A2	NoAIDS	ON_GOING	2	no data	no data	40	1.6	858	40.6				46	44	102.21	No Smoker	Occasional	No	0	0	0	1	0	0	0	0	0	0	0	26.2584	2	258	258	HIV1		Quad		2N+1II	1
550	52	1991	Follow-up		HIV		24	MSM	M	B2	NoAIDS	ON_GOING	7	no data	no data	207	2.32	621	44.9	428	31	1.45	8.2	46.6	72.16	No Smoker	Occasional	No	0	0	0	1	0	0	0	0	0	0	0	24.7721	5	779.9	267	HIV1		Reyataz + Tivicay + Truvada		2N+1IP+1II	1
551	56	1994	Follow-up		HIV&HEP	HCV	21	IVDU	F	A3	NoAIDS	ON_GOING	20	no data	no data	0	0	219	36.1	271	44.5	0.81	14.7	38	74.15	Smoker 21 to 30	Occasional	Former	1	1	0	1	1	0	0	0	0	0	1	28.2821	10	300	46	HIV1		Isentress + Kivexa		2N+1II	1
552	59	1995	Follow-up		HIV		20	MSM	M	B2	NoAIDS	ON_GOING	19	FRANCE	FRANCE	40	1.6	725	36	844	42	0.86	25.6	45.7	91.94	No Smoker	No Drinker	No	0	0	0	1	0	1	0	0	0	0	1	23.9133	6	345	260	HIV1		Isentress + Kivexa		2N+1II	1
553	60	2001	Follow-up		HIV&HEP	HBV	13	MSM	M	C3	AIDS	ON_GOING	13	no data	no data	40	1.6	372	24.5	640	42.2	0.58	11.4	30	112.11	Ex-Smoker	Drinker <20 g/d ( ~ 2 verres / jour)	No	0	0	0	0	0	0	0	0	0	0	0	19.7531	9	7	7	HIV1		Norvir + Prezista + Truvada		2N+1IPb	1
554	59	2006	Follow-up		HIV		10	Heterosexual	M	C3	AIDS	ON_GOING	10	FRANCE	FRANCE	40	1.6	514	39.5	458	35.2	1.12	37.5	34.9	107.31	No Smoker	No Drinker	No	0	0	0	1	0	0	0	0	0	1	0	25.5102	4	140	140	HIV1		Isentress + Truvada		2N+1II	2
555	54	2008	Follow-up		HIV		7	Heterosexual	M	B3	NoAIDS	ON_GOING	7	FRANCE	FRANCE	40	1.6	346	22.9	550	36.4	0.63	5.9	42.6	70.92	Ex-Smoker	Occasional	No	1	0	0	0	0	0	0	0	0	0	0	27.4725	4	82.1	82.1	HIV1		Edurant + Kivexa		2N+1NN	1
556	51	1996	Follow-up		HIV		23	Heterosexual	F	C3	AIDS	ON_GOING	19	KENYA	Eastern Africa and Australia	20	1.3	220	13	1031	60	0.21	22	30.9	85.27	No Smoker	No Drinker		0	0	0	0	0	0	0	0	0	0	0	20.0617	7		135	HIV1		Isentress + Kivexa		2N+1II
557	75	2001	Follow-up		HIV		20	Transfusion	F	C3	AIDS	ON_GOING	20	FRANCE	FRANCE	58	1.76	189	10	855	44	0.22	16	40.3	57.73			no data	1	0	0	0	0	0	0	0	0	0	0	32.788	15		77	HIV1		Celsentri + Tivicay		1II+1IE
558	54	2003	Follow-up		HIV		25	MSM	M	B2	NoAIDS	ON_GOING	19	FRANCE	FRANCE	20	1.3	509	16.7	1797	59	0.28	54		109.81	Smoker 11 to 20		no data	0	0	0	1	0	0	0	0	0	0	0	26.0276	8		211	HIV1		Intelence + Norvir + Tivicay		1NN+1II
559	59	2010	Follow-up		HIV		29	MSM	M	C3	AIDS	ON_GOING	21	FRANCE	FRANCE	14104	4.15	54	4	849	57	0.06	8	49	58.61	No Smoker	No Drinker		0	0	0	0	1	1	0	0	0	0	0	18.937	11		2	HIV1		Edurant + Fuzeon + Norvir + Prezista + Reyataz + Tivicay		1NN+2IPb+1IF+1II
560	60	2012	Follow-up		HIV		3	Heterosexual	M	C2	AIDS	ON_GOING	3	MALI	WESTERN AND CENTRAL AFRICA	20	1.3	790	35	741	33	1.07	13	38	71.45				0	0	0	0	0	0	0	0	0	0	0	20.3125	3	391	391	HIV1		Isentress + Kivexa		2N+1II	1
561	50	2006	elsewhere		HIV		14	Heterosexual	M	A3	NoAIDS	ON_GOING	11	FRANCE	FRANCE	20	1.3	258	16	1053	66	0.25	32	28.5	73.64	Smoker 21 to 30	Drinker > 80 g/d	Active	0	0	0	0	0	0	0	0	0	0	0	19.4444	4		157	HIV1		Stribild		2N+1II	1
562	77	2014	Follow-up		HIV&HEP	HBV	14	Unknown	M	C3	AIDS	ON_GOING	14	ALGÉRIE	MIDDLE-EAST AND MAGHREB	20	1.3	84	19	193	44	0.44		36	62.72	No Smoker	No Drinker	No	0	0	0	0	0	1	0	0	0	0	0	18.2432	8		33	HIV1		Isentress + Norvir + Prezista + Truvada		2N+1IPb+1II
563	50	2014	Follow-up		HIV		11	Heterosexual	M	A3	NoAIDS	ON_GOING	0	no data	no data	53	1.72	146	9	1139	68	0.13						no data	0	0	0	0	0	0	0	0	0	0	0		1		136	HIV1		Atripla		2N+1NN
564	54	1994	Follow-up		HIV&HEP	HCV	27	IVDU	M	C3	AIDS	ON_GOING	21	no data	no data	20	1.3	130	20	228	35	0.57	78.9	39	75.34	Smoker >30	Drinker <20 g/d ( ~ 2 verres / jour)	Substituted	0	0	0	0	1	0	0	0	0	0	0	22.2041	11		90	HIV1		Intelence + Isentress + Norvir + Prezista		1NN+1IPb+1II	2
565	68	1997	Follow-up		HIV		18	Heterosexual	M	C3	AIDS	ON_GOING	18	MALI	WESTERN AND CENTRAL AFRICA	20	1.3	428	13	1839	54	0.23			79.21	No Smoker	No Drinker		0	0	0	0	0	0	0	0	0	0	0	22.2569	7		159	HIV1		Intelence + Isentress + Norvir + Prezista		1NN+1IPb+1II	1
566	54	1998	Follow-up		HIV&HEP	HCV&HBV	28	IVDU	F	A3	NoAIDS	ON_GOING	17	ALGÉRIE	MIDDLE-EAST AND MAGHREB	22	1.3	272	16	1054	62	0.26	23.6		149.72	Smoker >30	Ex-Drinker	No	0	0	0	0	0	0	0	0	0	1	1	20.9572	2		230	HIV1		Eviplera		2N+1NN
567	57	1998	Follow-up		HIV&HEP	HCV&HBV	17	Heterosexual	M	B3	NoAIDS	ON_GOING	17	no data	no data	20	1.3	1070	40	690	26	1.55	76.7	39	97.58			no data	0	0	0	0	0	0	0	0	0	0	0	20.8086	4	180	180	HIV1		Norvir + Prezista + Truvada		2N+1IPb
568	56	1997	Follow-up		HIV		21	MSM	M	C3	AIDS	ON_GOING	18	ALGÉRIE	MIDDLE-EAST AND MAGHREB	20	1.3	639	26	904	37	0.71		39	108.93			no data	0	0	0	0	0	0	0	0	0	0	0	39.9656	3		88	HIV1		Triumeq		2N+1II	1
569	59	1995	Follow-up		HIV		20	Heterosexual	M	B3	NoAIDS	ON_GOING	19	THAILANDE	ASIA AND PACIFIC	20	1.3	590						45	115.29				0	0	0	0	0	0	0	0	0	0	0	26.8745	1	478	258	HIV1		Atripla		2N+1NN
570	59	1995	Follow-up		HIV		20	Heterosexual	M	B3	NoAIDS	ON_GOING	19	THAILANDE	ASIA AND PACIFIC	20	1.3	590	39	560	36	1.05		45	115.29				0	0	0	0	0	0	0	0	0	0	0	26.8745	1	478	258	HIV1		Atripla		2N+1NN
571	55	2004	Follow-up		HIV		11	Heterosexual	M	B3	NoAIDS	ON_GOING	11	TOGO	WESTERN AND CENTRAL AFRICA	20	1.3	580	25	892	38	0.65	74.7		84.3	No Smoker	Ex-Drinker	No	0	0	0	0	0	0	0	0	0	0	0	27.1605	8	279	193	HIV1		Eviplera		2N+1NN	1
572	51	2007	Follow-up		HIV&HEP	HCV	11	Heterosexual	F	B3	NoAIDS	ON_GOING	5	COTE D'IVOIRE	WESTERN AND CENTRAL AFRICA	25	1.4	240	11.7	1076	52	0.22		44	53.41				1	0	0	0	0	0	0	0	1	0	0	32.2421	4		179	HIV1		Norvir + Prezista + Truvada		2N+1IPb	1
573	56	2014	Follow-up		HIV&HEP	HCV&HBV	1	Heterosexual	F		NoAIDS	ON_GOING	1	CAMEROUN	WESTERN AND CENTRAL AFRICA	728372	5.9	200	8	2050	78	0.1							0	0	0	0	0	0	0	0	0	0	0	24.1672	4	200	60	HIV1		Eviplera		2N+1NN
574	59	2001	Follow-up		HIV		29	IVDU	M	A3	NoAIDS	ON_GOING	22	FRANCE	FRANCE	20	1.3	826	35.5	781	33.5	1.06	29	46.6	90.06	Ex-Smoker	Occasional	No	0	0	0	0	0	0	0	0	0	0	0	24.6914	8		74	HIV1		Edurant + Tivicay		1NN+1II	1
575	79	2000	Follow-up		HIV		19	MSM	M	C3	AIDS	ON_GOING	19	FRANCE	FRANCE	58	1.8	569.3	30.2	588.1	31.2	0.97	34	40.8	63.61	No Smoker	No Drinker	No	1	0	0	0	0	1	0	0	0	0	0	26.449	2	187	187	HIV1		Kivexa + Tivicay		2N+1II	1
576	57	2000	Follow-up		HIV		28	Heterosexual	F	A2	NoAIDS	ON_GOING	16	ALGÉRIE	MIDDLE-EAST AND MAGHREB	20	1.3	620.2	32.3	611	31.8	1.02	49	41.5	105.2	No Smoker	Occasional	Former	0	0	0	1	0	0	0	0	0	0	0	29.2101	7		276.6	HIV1		Kivexa + Viramune		2N+1NN	1
577	53	2002	Follow-up		HIV		29	MSM	M	A2	NoAIDS	STOP	3	FRANCE	FRANCE	20627	4.3	582.7	14.8	2514	63.9	0.23	24	38.9	74.16	No Smoker	Occasional	No	1	0	0	0	0	0	0	1	0	0	1	31.2809	5		297.6	HIV1&HIV2		Norvir + Prezista + Truvada		2N+1IPb	1
578	85	2003	Follow-up		HIV		12	MSM	M	C3	AIDS	ON_GOING	11	FRANCE	FRANCE	20	1.3	619.9	22.8	930	34.2	0.67	53	39	26.82	Ex-Smoker	Drinker <20 g/d ( ~ 2 verres / jour)	No	1	0	0	1	0	0	0	0	0	0	0	23.6203	8	150	87	HIV1		Epivir + Norvir + Prezista + Ziagen		2N+1IPb	1
579	51	2004	Follow-up		HIV		11	Heterosexual	M	A3	NoAIDS	ON_GOING	11	FRANCE	FRANCE	20	1.3	688.3	24.6	1213	43.4	0.57	62		83.21	No Smoker	Occasional	No	0	0	0	1	0	0	0	0	0	0	0	29.321	6	50	50	HIV1		Kivexa + Norvir + Reyataz		2N+1IPb	1
580	51	2005	Follow-up		HIV		10	Heterosexual	F	C3	AIDS	ON_GOING	10	FRANCE	FRANCE	20	1.3	370.8	31.4	392	33.2	0.95	27	37.6	81.46	No Smoker	No Drinker	Former	0	0	0	0	0	0	0	0	0	0	0	25.7117	6	49	17	HIV1		Kivexa + Tivicay		2N+1II	1
581	52	2000	Follow-up		HIV&HEP	HCV	21	Heterosexual	M	A2	NoAIDS	ON_GOING	19	no data	no data	0		741.9	37	902.3	45	0.82	22	41	79.74	Smoker <=10	Drinker 20 to 50 g/d		0	0	0	0	0	1	0	0	0	0	0	25.763	1		350	HIV1		Atripla		2N+1NN
582	58	2000	Follow-up		HIV&HEP	HCV&HBV	31	IVDU	F	C3	AIDS	ON_GOING	25	FRANCE	FRANCE	20	1.3	116		267		0.43	67	31.8	62.8	Smoker <=10	No Drinker	Substituted	0	0	0	0	0	1	0	0	0	0	1	20.4294	4		110	HIV1		Triumeq		2N+1II	2
583	58	2000	Follow-up		HIV&HEP	HCV	27	IVDU	F	A2	NoAIDS	ON_GOING	26	no data	no data	0		390	24	845	52	0.46	31	45	92.62	Ex-Smoker	Occasional	Former	0	0	0	1	0	0	0	0	0	0	0	25.1532	4		220	HIV1		Stribild		2N+1II	1
584	53	2004	Follow-up		HIV		10	MSM	M	A2	NoAIDS	ON_GOING	9	no data	no data	0		588.7	33	802.8	45	0.73	23	46	88.95	Smoker >30	Drinker 20 to 50 g/d	No	0	0	0	0	0	0	0	0	0	0	0	20.1995	4	399	337.4	HIV1		Norvir + Reyataz + Truvada		2N+1IPb	1
585	63	2011	Follow-up		HIV		4	Heterosexual	M	C3	AIDS	ON_GOING	4	FRANCE	FRANCE	20	1.3	121.3	18	270	40.1	0.45	35	44	58.91	No Smoker	No Drinker	No	0	0	0	0	0	0	0	0	0	1	0	24.9135	10	15.7	15.7	HIV1		Kivexa + Norvir + Prezista		2N+1IPb	2
586	65	2013	Follow-up		HIV		26	MSM	M	A2	NoAIDS	ON_GOING	9	FRANCE	FRANCE	1310	3.1	314.3	27	430.7	37	0.73			58.35				0	0	0	0	0	0	0	0	0	1	0	26.8406	8		314.3	HIV1		Norvir + Prezista + Truvada		2N+1IPb	1
587	61	2011	Follow-up		HIV		19	Heterosexual	M	C2	AIDS	ON_GOING	11	FRANCE	FRANCE	20	1.3	425	17.05	953	38.24	0.44	9	41	105.56	No Smoker	No Drinker	No	0	0	0	1	0	0	0	0	0	0	0	29.7458	7		270	HIV1		Isentress + Norvir + Reyataz + Viread		1N+1IPb+1II	1
588	65	2012	Follow-up		HIV		29	MSM	M	A2	NoAIDS	ON_GOING	19	FRANCE	FRANCE	37	1.56	230	12.48	1091	59.22	0.21	54		79.73	Ex-Smoker	Drinker <20 g/d ( ~ 2 verres / jour)	Former	0	0	0	0	0	0	0	0	0	0	0	19.5918	6		217	HIV1		Isentress + Norvir + Prezista + Viread		1N+1IPb+1II	1
589	55	1999	Follow-up		HIV		21	Heterosexual	F	B3	NoAIDS	ON_GOING	20	no data	no data	4397	3.64	233	17.95	753	58.01	0.3	48		69.9	Smoker 21 to 30		no data	0	0	0	0	0	0	0	0	0	1	1	24.1288	8		155	HIV1		Intelence + Truvada		2N+1NN	1
590	50	2011	Follow-up		HIV		4	MSM	M	A2	NoAIDS	ON_GOING	4	FRANCE	FRANCE	20	1.3	878	32.29	731	26.88	1.2	41		75.33	No Smoker	Drinker <20 g/d ( ~ 2 verres / jour)	No	0	0	0	0	0	0	0	0	0	0	0	27.4653	3	365	361	HIV1		Eviplera		2N+1NN	1
591	55	2002	Follow-up		HIV		13	MSM	M	B2	NoAIDS	ON_GOING	6	no data	no data	20	1.3	403		1123		0.35	29		83.43	No Smoker	No Drinker	No	0	0	0	0	0	0	0	0	0	0	0	23.0388	3	695	247	HIV1		Atripla		2N+1NN	1
592	53	2002	Follow-up		HIV		13	MSM	M	C2	AIDS	ON_GOING	13	no data	no data	20	1.3	359	20.4	1092	62.08	0.32	24		75.33	No Smoker	Drinker <20 g/d ( ~ 2 verres / jour)	No	0	0	0	0	0	0	0	0	0	0	0	32.4074	5	221	221	HIV1		Kivexa + Viramune		2N+1NN	1
593	52	2004	Follow-up		HIV		11	Heterosexual	F	C3	AIDS	ON_GOING	11	no data	no data	20	1.3	757	41.47	698	38.24	1.08	32	36	139.42	No Smoker	No Drinker	no data	0	1	0	0	1	0	0	0	0	0	1	39.5102	13	257	52	HIV1		Intelence + Truvada		2N+1NN	1
594	59	2014	Follow-up		HIV		1	MSM	M	A2	NoAIDS	ON_GOING	1	no data	no data	20	1.3	811	44.31	342	18.68	2.37			73.1			no data	0	0	0	0	0	0	0	1	0	0	0	24.9135	4	487	487	HIV1		Kivexa + Névirapine (Viramune)		2N+1NN	1
595	64	1990	Follow-up		HIV		28	Bisexual	M	B2	NoAIDS	ON_GOING	24	FRANCE	FRANCE	0	0	973	28.22	2009	58.24	0.48	24.3		98.33	No Smoker	Drinker <20 g/d ( ~ 2 verres / jour)	No	0	0	0	1	0	0	0	0	0	0	0	23.7024	5		211	HIV1		Isentress + Norvir + Prezista		1IPb+1II	1
596	68	2008	Follow-up		HIV		7	Heterosexual	M	A2	NoAIDS	ON_GOING	6	FRANCE	FRANCE	50	1.7	812	57.8	282	20.05	2.88	73.3	91	76.5	No Smoker	Occasional	No	0	0	0	0	0	0	0	0	0	0	0	27.0181	3	877	310	HIV1		Triumeq		2N+1II	1
597	65	2007	Follow-up		HIV		8	Heterosexual	F	A2	NoAIDS	ON_GOING	5	FRANCE	FRANCE	0	0	1361	49.15	683	24.66	1.99	33	40.5	60.34	No Smoker	Occasional	No	1	0	0	0	0	0	0	0	0	0	0	26.7759	6	697	367	HIV1		Eviplera		2N+1NN	1
598	66	2007	Follow-up		HIV		8	MSM	M	A2	NoAIDS	ON_GOING	8	FRANCE	FRANCE	20	1.3	764	34.52	816	36.88	0.94	11.3	41.5	86.8	Ex-Smoker	Occasional	No	0	0	0	0	0	0	0	0	0	0	0	31.4359	5	389	331	HIV1		Kivexa + Viramune		2N+1NN	1
599	56	2013	Follow-up		HIV		2	MSM	M	A3	NoAIDS	ON_GOING	2	FRANCE	FRANCE	33	1.52	120	27.44	104	23.74	1.15	23	47.7	71.37	No Smoker	Occasional	No	1	0	0	0	0	0	0	0	0	0	0	26.9564	6	58	40	HIV1		Isentress + Norvir + Prezista		1IPb+1II	1
600	52	1996	Follow-up		HIV		22	Heterosexual	F	A2	NoAIDS	ON_GOING	18	FRANCE	FRANCE	40	1.6	451	26				28		118.35	No Smoker	No Drinker	no data	0	0	0	1	0	0	0	0	0	0	0	34.7656	6		304	HIV1		Norvir + Reyataz + Truvada		2N+1IPb	1
601	67	1997	elsewhere		HIV		29	MSM	M	A2	NoAIDS	ON_GOING	18	FRANCE	FRANCE	40	1.6	599	18	2165	65	0.28	18.5		95.35	No Smoker	No Drinker	No	1	1	0	0	0	0	0	0	0	0	0	28.4055	7		350	HIV1		Celsentri + Intelence + Isentress		1NN+1II+1IE	1
602	50	1997	Follow-up		HIV&HEP	HCV	18	Heterosexual	M	A3	NoAIDS	ON_GOING	17	TUNISIE	MIDDLE-EAST AND MAGHREB	40	1.6	466	20	1513	65	0.31			127.32	Smoker >30	Ex-Drinker	No	0	0	0	0	0	0	0	0	0	0	1	23.5294	3	422	172	HIV1		Intelence + Truvada		2N+1NN
603	50	1998	Follow-up		HIV&HEP	HCV	28	IVDU	F	C3	AIDS	ON_GOING	17	FRANCE	FRANCE	40	1.6	111	22	359	71	0.31	13.5	23.2	89.83	Ex-Smoker	Drinker > 80 g/d	Former	0	0	0	0	1	1	1	0	0	0	0	19.8413	17		85	HIV1		Celsentri + Lamivudine (Epivir) + Ziagen		2N+1IE	1
604	57	2000	Follow-up		HIV		25	Heterosexual	F	A2	NoAIDS	ON_GOING	18	FRANCE	FRANCE	40	1.6	548	43	319	25	1.72	31.8	47	61.97	No Smoker	No Drinker	no data	0	0	0	0	0	0	0	0	0	0	0	23.0469	6		485	HIV1		Kivexa + Névirapine (Viramune)		2N+1NN	1
605	56	2001	Follow-up		HIV		25	Heterosexual	F	A2	NoAIDS	ON_GOING	24	CONGO (RDC, ex Zaïre)	WESTERN AND CENTRAL AFRICA	40	1.6	276					30.8		77.37	No Smoker		no data	1	0	0	0	0	0	0	0	0	0	0	29.1945	5		253	HIV1		Eviplera		2N+1NN	1
606	54	2002	Follow-up		HIV&HEP	HCV	21	IVDU	M	C2	AIDS	ON_GOING	21	FRANCE	FRANCE	40	1.6	506	23	1232	56	0.41	25.4	42	90.75	Smoker 11 to 20	Drinker 20 to 50 g/d	no data	0	0	0	0	1	0	0	0	0	0	0	26.5888	6		280	HIV1		Norvir + Reyataz + Truvada		2N+1IPb
607	52	2012	Follow-up		HIV		17	Heterosexual	F	C3	AIDS	ON_GOING	3	FRANCE	FRANCE	40	1.6	180	18	330	33	0.55	47.4		66.27			no data	0	0	0	0	0	0	0	0	0	0	0	19.4674	1	540	24	HIV1		Stribild		2N+1II	2
608	54	1996	Follow-up		HIV		28	Hémophile	M	C2	AIDS	ON_GOING	18	no data	no data	40	1.6	633	40	696	44	0.91	36		82.25	Smoker >30	Drinker > 80 g/d	No	0	0	0	0	0	0	0	0	0	0	1	28.9262	4		302	HIV1		Kivexa + Reyataz		2N+1IP
609	51	2009	elsewhere		HIV		26	Heterosexual	F	C3	AIDS	ON_GOING	5	FRANCE	FRANCE	340	2.53	663	39	629	37	1.05		37	100.88			no data	0	0	0	0	0	0	0	0	0	0	1	20.4518	5		117	HIV1		Kivexa + Norvir + Reyataz		2N+1IPb	1
610	61	2009	Follow-up		HIV		6	Heterosexual	F	A3	NoAIDS	ON_GOING	6	MAROC	MIDDLE-EAST AND MAGHREB	40	1.6	368	16	1518	66	0.24	16.7		77.8	No Smoker	Drinker <20 g/d ( ~ 2 verres / jour)	no data	0	1	0	1	0	0	0	0	0	0	1	28.2407	7	209	162	HIV1		Celsentri + Norvir + Prezista + Ziagen		1N+1IPb+1IE
611	57	2000	Follow-up		HIV&HEP	HCV	23	IVDU	M	C3	AIDS	ON_GOING	19	FRANCE	FRANCE	40	1.6	321.3	13.4	1462.8	61	0.22	28.4	45.4	74.55	Smoker <=10	No Drinker	Former	1	0	0	1	1	0	0	0	0	0	0	23.04	3		41.6	HIV1		Isentress + Kivexa		2N+1II	1
612	64	2001	Follow-up		HIV&HEP	HBV	28	Unknown	M	B3	NoAIDS	ON_GOING	27	FRANCE	FRANCE	40	1.6	480	38	382	30.2	1.26	27	48.2	108.75	No Smoker	Occasional	No	1	0	0	1	0	0	0	0	0	0	1	33.8972	15		198	HIV1		Eviplera		2N+1NN	1
613	52	1989	Follow-up		HIV&HEP	HCV	21	IVDU	M	C3	AIDS	ON_GOING	20	MAROC	MIDDLE-EAST AND MAGHREB	40	1.6	117					61	33.1	141.47	Smoker 21 to 30	Drinker 20 to 50 g/d	Substituted	0	0	0	1	1	1	0	0	0	0	0	22.1297	9		39	HIV1		Intelence + Isentress + Norvir + Prezista + Truvada		2N+1NN+1IPb+1II	1
614	50	1996	Follow-up		HIV		28	MSM	M	B2	NoAIDS	ON_GOING	17	no data	no data	40	1.6	847						44.1	111.62	Smoker 21 to 30	Drinker <20 g/d ( ~ 2 verres / jour)		1	0	0	1	0	0	0	0	0	0	0	21.7994	8		225	HIV1		Kivexa + Tivicay		2N+1II
615	50	2003	Follow-up		HIV		13	Heterosexual	F	A2	NoAIDS	ON_GOING	12	CAMEROUN	WESTERN AND CENTRAL AFRICA	20	1.3	398					51	43	73.57	Ex-Smoker	No Drinker	No	1	0	0	0	0	0	0	0	0	0	0	31.0953	3		398	HIV1		Eviplera		2N+1NN	1
616	53	1991	Follow-up		HIV&HEP	HBV	26	MSM	M	C3	AIDS	ON_GOING	23	no data	no data	40	1.6	41						41.8	150.75	Smoker 11 to 20	No Drinker	No	0	0	0	0	0	0	0	0	0	0	1	26.3656	11		41	HIV1		Celsentri (Maraviroc) + Norvir + Reyataz + Truvada		2N+1IPb+1IE	1
617	54	1993	Follow-up		HIV		22	Heterosexual	F	C3	AIDS	ON_GOING	21	no data	no data	20	1.3	478						40	39.77	No Smoker	No Drinker	No	1	0	0	1	0	0	0	0	1	0	0	21.875	10	460	14	HIV1		Kivexa + Névirapine (Viramune)		2N+1NN
618	55	1998	Follow-up		HIV&HEP	HBV	25	MSM	M	A3	NoAIDS	ON_GOING	17	no data	no data	40	1.6	294		1408			72	41.8	100.59	Ex-Smoker	Drinker <20 g/d ( ~ 2 verres / jour)	No	0	0	0	1	0	0	0	0	0	0	0	24.0569	3		150	HIV1		Norvir + Prezista + Truvada		2N+1IPb
619	52	1998	Follow-up		HIV&HEP	HCV	20	IVDU	M	C3	AIDS	ON_GOING	17	PORTUGAL	Others Area	40	1.6	557		860		0.65		42	140.29	Smoker 11 to 20	Occasional	Former	0	0	0	0	1	0	0	0	0	0	1	21.6788	3		70	HIV1		Stribild		2N+1II
620	50	2011	Follow-up		HIV		4	Bisexual	M	A2	NoAIDS	ON_GOING	2	no data	no data	59	1.77	511	24	1170	55	0.44	30	42.6	69.04	No Smoker	Drinker <20 g/d ( ~ 2 verres / jour)	No	0	0	0	0	0	1	0	0	0	0	0	23.1834	3	511	262	HIV1		Isentress + Kivexa		2N+1II	1
621	57	2011	Follow-up		HIV		4	Unknown	M	C3	AIDS	ON_GOING	4	no data	no data	40	1.6	114	3	3080	81	0.04	83	43.8	98.33	Smoker >30	Drinker > 80 g/d	No	0	0	0	0	0	0	0	0	0	0	0	22.1453	6	5	5	HIV1		Kivexa + Norvir + Prezista		2N+1IPb	1
622	59	2014	Follow-up		HIV&HEP	HBV	1	Bisexual	M	A2	NoAIDS	ON_GOING	1	THAILANDE	ASIA AND PACIFIC	881	2.94	627	34	816	45	0.77				No Smoker	Occasional	No	1	0	0	1	0	0	0	0	0	0	0	26.5668	4	305	305	HIV1		Norvir + Prezista + Truvada		2N+1IPb	1
623	53	1994	Follow-up		HIV&HEP	HCV	25	IVDU	M	C3	AIDS	ON_GOING	21	FRANCE	FRANCE	40	1.6	727	32	1045.1	46	0.7	4	30	150.17	Smoker >30	Drinker <20 g/d ( ~ 2 verres / jour)	Substituted	0	0	0	1	0	0	0	0	0	0	0	20.3573	7		35	HIV1		Epivir + Norvir + Reyataz + Sustiva		1N+1NN+1IPb	1
624	52	1998	Follow-up		HIV		17	MSM	M	A3	NoAIDS	ON_GOING	17	FRANCE	FRANCE	20	1.3	788.9	38	498.2	24	1.58		40	77.72	No Smoker	No Drinker	No	1	0	0	1	0	0	0	0	0	0	0	22.6422	9	180	180	HIV1		Kivexa + Norvir + Reyataz		2N+1IPb	1
625	59	2009	Follow-up		HIV		30	MSM	M	C2	AIDS	ON_GOING	19	ALLEMAGNE	Others Area	20	1.3	550	41.9	530	40.3	1.04	53.6	40.8	109.52				0	0	0	0	0	1	0	0	0	0	0	21.3669	3		380	HIV1		Kivexa + Viramune		2N+1NN	1
626	58	2011	Follow-up		HIV		13	Heterosexual	F	A2	NoAIDS	ON_GOING	7	FRANCE	FRANCE	20	1.3	615	44	531	38	1.16	95.6	41	29.21				0	0	0	0	0	0	0	0	0	0	1	21.3578	4		220	HIV1		Lamivudine (Epivir) + Norvir + Prezista + Ziagen		2N+1IPb	1
627	72	2013	Follow-up		HIV		2	Bisexual	M	A2	NoAIDS	ON_GOING	2	FRANCE	FRANCE	20	1.3	678.3	51	412	31	1.65	32	40	76.59	Smoker 11 to 20	No Drinker	No	0	0	0	0	0	1	0	0	0	0	0	24.9479	7	478.6	373.1	HIV1		Eviplera		2N+1NN	1
628	51	2014	Follow-up		HIV		1	Heterosexual	M	A3	NoAIDS	ON_GOING	1	FRANCE	FRANCE	21001	4.32	291	27	463	43	0.63	23	38	92.9				0	0	0	0	0	0	0	1	0	0	0	23.8895	6	77	77	HIV1		Tivicay + Truvada		2N+1II	2
629	76	2005	Follow-up		HIV		10	Heterosexual	M	A2	NoAIDS	ON_GOING	8	FRANCE	FRANCE	876	2.9	391.1	26.9	770.6	53	0.51	43	42	87.5	No Smoker	Drinker <20 g/d ( ~ 2 verres / jour)	No	1	0	0	0	0	0	0	0	0	0	0	24.3046	2	387	267	HIV1		Triumeq		2N+1II	1
630	67	2006	Follow-up		HIV		9	MSM	M	B2	NoAIDS	naive		FRANCE	FRANCE	7924	3.9	366	33.5	360	32.9	1.02	6.9	46	98.48	Ex-Smoker	Occasional	No	1	0	0	0	0	0	0	0	0	1	0	28.3937	8	553.1	366	HIV1					1
631	64	2014	Follow-up		HIV		1	Unknown	M	C3	AIDS	ON_GOING	1	no data	no data	40	1.6	283	21.6	706	53.7	0.4	5	38.3		No Smoker	Drinker <20 g/d ( ~ 2 verres / jour)		1	0	0	0	0	1	0	0	0	0	0	31.5721	4	118	65	HIV1		Norvir + Prezista + Truvada		2N+1IPb	1
632	65	2002	Follow-up		HIV&HEP	HCV	21	Heterosexual	M	A2	NoAIDS	ON_GOING	20	CONGO (REPUBLIQUE DU)	WESTERN AND CENTRAL AFRICA	20	1.3	583	28	825	39	0.71	5	46	93.13	Smoker 11 to 20	Drinker <20 g/d ( ~ 2 verres / jour)	No	0	0	0	0	0	0	0	0	0	0	0	20.8308	3	358	225	HIV1		Reyataz + Tivicay		1IP+1II	1
633	50	2002	Follow-up		HIV		21	Unknown	M	C3	AIDS	ON_GOING	20	GUINEE	WESTERN AND CENTRAL AFRICA	83	1.92	166	8	1249	58	0.13	11		78.21	Smoker 11 to 20	Drinker <20 g/d ( ~ 2 verres / jour)		0	0	0	0	0	1	0	0	0	0	0	22.921	3	109	98	HIV1		Eviplera		2N+1NN	1
634	65	2003	Follow-up		HIV&HEP	HBV	17	MSM	M	C2	AIDS	ON_GOING	17	FRANCE	FRANCE	20	1.3	531	29	826	45	0.64	20		64.66	No Smoker	No Drinker		0	0	0	0	0	1	0	0	0	0	0	36.1111	1	256	256	HIV1		Eviplera		2N+1NN	1
635	57	2011	Follow-up		HIV&HEP	HCV	5	Heterosexual	M	A1	NoAIDS	ON_GOING	4	no data	no data	70	1.85	527	35	716	47	0.74			82.42			no data	0	0	0	0	0	0	0	0	0	0	0	26.1224	3		527	HIV1		Norvir + Prezista + Truvada		2N+1IPb	1
636	53	2010	Follow-up		HIV&HEP	HBV	6	Heterosexual	F	A2	NoAIDS	ON_GOING	5	SENEGAL	WESTERN AND CENTRAL AFRICA	20	1.3	943	34	823	29	1.15	4	38.2	108.48	No Smoker	No Drinker	No	0	0	0	0	0	0	0	0	0	0	0	30.0408	3	419	410	HIV1		Norvir + Prezista + Truvada		2N+1IPb	1
637	70	2010	Follow-up		HIV&HEP	HCV	12	Heterosexual	F	A3	NoAIDS	ON_GOING	5	CAMEROUN	WESTERN AND CENTRAL AFRICA	20	1.3	356	18	1073	54	0.33	16	43	78.36	No Smoker	Drinker <20 g/d ( ~ 2 verres / jour)	Active	0	0	0	0	0	0	0	0	0	0	0	26.7759	9		141	HIV1		Isentress + Truvada		2N+1II
638	70	2013	Follow-up		HIV		2	Unknown	M	A2	NoAIDS	ON_GOING	2	GABON	WESTERN AND CENTRAL AFRICA	20	1.3	577	34	894	52	0.65	7	27	56.68				1	0	0	0	0	0	0	1	0	0	0	21.7993	8	279	279	HIV1		Isentress + Kivexa		2N+1II
639	65	2014	Follow-up		HIV		1	Heterosexual	M	C3	AIDS	ON_GOING	1	FRANCE	FRANCE	20	1.3	458	14	1714	52	0.27	9		88.59				0	0	0	0	0	0	0	0	0	0	0	27.7177	4	95	95	HIV1		Stribild		2N+1II	1
640	71	1993	Follow-up		HIV		23	MSM	M	C3	AIDS	ON_GOING	22	ALGÉRIE	MIDDLE-EAST AND MAGHREB	20	1.3	280	18	961	62	0.29			54.53	Ex-Smoker	Drinker <20 g/d ( ~ 2 verres / jour)	No	0	0	0	0	0	0	0	0	0	1	0	22.6627	3		2	HIV1		Kivexa + Norvir + Prezista		2N+1IPb
641	58	1992	Follow-up		HIV		23	Heterosexual	M	A3	NoAIDS	ON_GOING	23	no data	no data	25	1.4	520	36	490	34	1.06		46	58.04	Ex-Smoker	Drinker 20 to 50 g/d		0	0	0	0	0	0	0	0	0	0	1	21.8724	8		166	HIV1		Celsentri + Reyataz + Tivicay		1IP+1II+1IE
642	54	1992	Follow-up		HIV		23	Heterosexual	F	A3	NoAIDS	ON_GOING	18	CONGO (RDC, ex Zaïre)	WESTERN AND CENTRAL AFRICA	20	1.3	855	46	582	31	1.47		42	34.39			no data	1	0	0	0	0	0	0	0	0	0	0	28.3675	4		222	HIV1		Edurant + Kivexa + TMC278 LA (Rilpivirine)		2N+1NN
643	66	1999	Follow-up		HIV		16	Heterosexual	M	A2	NoAIDS	ON_GOING	16	PORTUGAL	Others Area	50	1.7	892	39	976	42	0.91		44	89.89	Ex-Smoker	Drinker <20 g/d ( ~ 2 verres / jour)		0	0	0	0	0	0	0	0	0	0	0	23.3234	5	323	323	HIV1		Intelence + Norvir + Prezista + GSK1349572 (Dolutégravir)		1NN+1IPb+1II	1
644	52	2003	Follow-up		HIV		12	MSM	M	A3	NoAIDS	ON_GOING	12	FRANCE	FRANCE	20	1.3	354	31				106.9	38.4	75.96	No Smoker		No	0	0	0	0	0	0	0	0	0	0	0	25.0135	7	9	9	HIV1		Intelence + Norvir + Reyataz		1NN+1IPb	1
645	52	2003	Follow-up		HIV		12	MSM	M	A3	NoAIDS	ON_GOING	12	FRANCE	FRANCE	20	1.3	354	31	468	41	0.76	106.9	38.4	75.96	No Smoker		No	0	0	0	0	0	0	0	0	0	0	0	25.0135	7	9	9	HIV1		Intelence + Norvir + Reyataz		1NN+1IPb	1
646	55	2008	Follow-up		HIV		18	Heterosexual	M	C3	AIDS	ON_GOING	7	ANGOLA	WESTERN AND CENTRAL AFRICA	20	1.3	330	22					39	70.59	No Smoker		No	0	0	0	0	0	0	0	0	1	0	0	24.8485	2		33	HIV1		Kivexa + Norvir + Prezista		2N+1IPb	1
647	58	2006	Follow-up		HIV		30	Unknown	F	A3	NoAIDS	ON_GOING	16	no data	no data	39383	4.6	490	20						58.84	Smoker 11 to 20	Drinker <20 g/d ( ~ 2 verres / jour)		1	0	0	0	0	0	0	0	0	0	0	20.1956	5		181	HIV1		Reyataz + Tivicay		1IP+1II	1
648	59	2011	Follow-up		HIV		4	Heterosexual	M	A3	NoAIDS	ON_GOING	1	Martinique	CARAÏBES	20	1.3	920	34	1250	46	0.74						no data	0	0	0	0	0	0	0	0	0	0	0	28.0822	1		678	HIV1		Eviplera		2N+1NN	1
649	54	2014	Follow-up		HIV		2	Unknown	M		NoAIDS	ON_GOING	1	FRANCE	FRANCE	93	2	380	16	1280	55	0.3		47.6	63.99				0	0	0	0	0	0	0	0	0	0	0	25	3		180	HIV1		Stribild		2N+1II	1
650	62	2002	Follow-up		HIV		13	Heterosexual	F	A3	NoAIDS	ON_GOING	13	FRANCE	FRANCE	20	1.3	631.5	40.9	509	33	1.24	42.8	47.6	64.53	No Smoker	Occasional	No	1	0	0	0	0	0	0	0	0	0	0	30.1103	3	175	90	HIV1		Edurant + Kivexa		2N+1NN	1
651	74	2013	Follow-up		HIV		1	Heterosexual	M	A3	NoAIDS	ON_GOING	1	FRANCE	FRANCE	20	1.3	356.2	15.5	1129	49.1	0.32		34.6	45	Ex-Smoker	No Drinker		1	1	0	0	0	0	0	0	1	0	0	21.551	7	157	157	HIV1		Triumeq		2N+1II	1
652	61	2000	Follow-up		HIV&HEP	HCV	22	MSM	M	B2	NoAIDS	ON_GOING	17	ROYAUME_UNI	Others Area	0		472.8	22.3	1314	62	0.36	25	44	94.4	No Smoker	Drinker <20 g/d ( ~ 2 verres / jour)	No	0	0	0	0	0	0	0	0	0	0	0	27.1468	1		332.5	HIV1		Triumeq		2N+1II	2
653	50	2001	Follow-up		HIV		26	MSM	M	A3	NoAIDS	ON_GOING	20	no data	no data	0		311.9	23	772.9	57	0.4	32	42	76.56	Smoker <=10	Drinker 20 to 50 g/d		0	0	0	0	0	0	0	0	0	0	0	22.694	1		6.2	HIV1		Triumeq		2N+1II	2
654	65	2000	Follow-up		HIV		20	risk exposure.	M	C3	AIDS	ON_GOING	20	FRANCE	FRANCE	0		480.2	28.2	817.4	48	0.59	45	41	76.98	Ex-Smoker	Drinker 20 to 50 g/d	No	0	0	0	0	0	0	0	0	0	0	0	23.5666	3	189	35	HIV1		Efavirenz (Sustiva) + Kivexa		2N+1NN	1
655	67	2000	Follow-up		HIV		26	MSM	M	C3	AIDS	ON_GOING	21	no data	no data	20	1.3	465.5	17	1314.2	48	0.35	35	44	90.61	No Smoker	No Drinker	No	0	0	0	0	0	0	0	0	0	0	0	20.4152	3		2	HIV1		Norvir + Prezista + Truvada		2N+1IPb
656	57	2000	Follow-up		HIV&HEP	HCV	30	IVDU	M	A3	NoAIDS	ON_GOING	25	no data	no data	0		157.2	25.6	227.2	37	0.69	40	42	93.69	Smoker <=10	No Drinker	Former	0	0	0	0	0	0	0	0	0	0	0	20.227	3		67	HIV1		Isentress + Truvada		2N+1II
657	67	2000	Follow-up		HIV		17	Heterosexual	M	C3	AIDS	ON_GOING	17	no data	no data	20	1.3	240.4	17	494.9	35	0.49	19	37	57.59	No Smoker	Drinker 20 to 50 g/d	No	0	0	0	0	0	0	0	0	0	0	0	28.0277	3	7.4	4.1	HIV1		Norvir + Reyataz + Truvada		2N+1IPb	2
658	69	2000	Follow-up		HIV&HEP	HCV	30	MSM	M	C3	AIDS	ON_GOING	24	no data	no data	20	1.3	166.8	12	917.4	66	0.18	35	40	94.75	No Smoker	Drinker 20 to 50 g/d	No	0	0	0	0	0	1	0	0	0	0	0	22.0195	8		3	HIV1		Stribild		2N+1II
659	64	2003	Follow-up		HIV		13	Unknown	M	C3	AIDS	ON_GOING	12	no data	no data	20	1.3	588.2	36	735.3	45	0.8	35	44	102.48	No Smoker	No Drinker	No	0	0	0	0	0	0	0	0	0	0	0	30.0568	2		438.5	HIV1		Isentress + Kivexa		2N+1II
660	52	2004	Follow-up		HIV&HEP	HCV	11	Heterosexual	F	B3	NoAIDS	ON_GOING	10	no data	no data	0		911.9	36	1013.2	40	0.9	17	45	91.07	Ex-Smoker	Drinker <20 g/d ( ~ 2 verres / jour)	No	0	0	0	0	0	1	0	0	0	0	0	23.9512	2	522.5	235.5	HIV1		Atripla		2N+1NN	2
661	53	2008	Follow-up		HIV		7	Heterosexual	F	A3	NoAIDS	ON_GOING	6	COTE D'IVOIRE	WESTERN AND CENTRAL AFRICA	0		739.8	39	550.1	29	1.34	39	41	99.63	Ex-Smoker	Drinker <20 g/d ( ~ 2 verres / jour)	No	0	0	0	0	0	0	0	1	0	0	0	25.0762	2	614.7	155.4	HIV1		Atripla		2N+1NN
662	81	2006	Follow-up		HIV		25	MSM	M	A1	NoAIDS	ON_GOING	17	FRANCE	FRANCE	20	1.3	1019.2	26	2508.8	64	0.41	35	38	61.91	No Smoker	Occasional	No	0	0	0	0	0	0	0	0	0	0	0	22.6422	4		748.4	HIV1		Edurant + Lamivudine (Epivir) + Norvir + Reyataz		1N+1NN+1IPb
663	54	2000	Follow-up		HIV		22	MSM	M	A2	NoAIDS	ON_GOING	15	FRANCE	FRANCE	20	1.3	866.1	37.4	880	38	0.98	25		126.29	Smoker 11 to 20	Drinker 20 to 50 g/d	No	0	0	0	0	0	0	0	0	0	0	0	24.281	5		276	HIV1		Kivexa + Viramune		2N+1NN
664	50	2008	Follow-up		HIV		7	MSM	M	B2	NoAIDS	ON_GOING	5	FRANCE	FRANCE	20	1.3	897	47.66	812	43.14	1.1	39	44	84.09	No Smoker	No Drinker	No	0	0	0	0	0	0	0	0	0	0	0	27.4717	5	638	497	HIV1		Norvir + Prezista + Truvada		2N+1IPb	1
665	51	1997	Follow-up		HIV&HEP	HCV	26	Heterosexual	F	B2	NoAIDS	ON_GOING	18	no data	no data	38	1.57	1586	56	1196	42.23	1.32	8	35	138.29	Ex-Smoker	Drinker 50 to 80 g/d	No	0	0	0	0	0	0	0	0	0	0	0	18.7305	5		265	HIV1		Kivexa + Norvir + Prezista		2N+1IPb	1
666	60	1995	Follow-up		HIV		20	Bisexual	M	A2	NoAIDS	ON_GOING	19	no data	no data	20	1.3	644	29.81	1177	54.49	0.54	47		81.04	No Smoker	Occasional	No	0	0	0	0	0	0	0	0	0	0	1	25.5354	5	701	330	HIV1		Celsentri (Maraviroc) + Truvada		2N+1IE	1
667	52	2009	Follow-up		HIV		6	MSM	M	A3	NoAIDS	ON_GOING	6	FRANCE	FRANCE	20	1.3	256	17.42	999	68	0.25	53		95.35			no data	0	0	0	0	0	0	0	0	0	0	0	20.4152	2	99	99	HIV1		Atripla		2N+1NN	1
668	56	1995	Follow-up		HIV&HEP		23	MSM	M	B3	NoAIDS	ON_GOING	14	no data	no data	20	1.3	184	12.93	811	56.99	0.22			93.85			no data	0	0	0	0	0	0	0	0	0	0	0	21.7993	5	232	46	HIV1		Kalétra + Kivexa		2N+1IPb	1
669	53	1995	Follow-up		HIV&HEP	HCV	26	Transfusion	F	B3	NoAIDS	ON_GOING	19	no data	no data	20	1.3	617	32.28	685	35.84	0.9		48	93.06	Smoker <=10	No Drinker	No	0	0	0	0	0	0	0	0	0	0	0	20.1956	3		82	HIV1		Kivexa + Sustiva		2N+1NN	2
670	58	2001	Follow-up		HIV		14	Heterosexual	M	B3	NoAIDS	ON_GOING	14	no data	no data	20	1.3	679	31	1345	61.41	0.5			106.71	Smoker <=10	Drinker 50 to 80 g/d	No	0	0	0	0	0	0	0	0	0	0	0	30.6425	14	446	258	HIV1		Atripla		2N+1NN	1
671	59	2008	Follow-up		HIV		20	Heterosexual	M	C3	AIDS	ON_GOING	20	FRANCE	FRANCE	20	1.3	335	21.41	672	42.96	0.49	45		65.89	No Smoker	No Drinker	No	0	0	0	0	0	0	1	0	0	0	0	20.7612	24	35	35	HIV1		Isentress + Norvir + Prezista		1IPb+1II	1
672	57	1997	Follow-up		HIV&HEP	HBV	22	MSM	M	C3	AIDS	ON_GOING	18	no data	no data	20	1.3	109	6.08	738	41.2	0.14		42.6	66.59	Smoker <=10	No Drinker	No	0	0	0	0	0	0	0	0	0	0	1	16.6667	6		6	HIV1		Intelence + Isentress + Truvada		2N+1NN+1II	1
673	62	2002	Follow-up		HIV		13	Heterosexual	F	B3	NoAIDS	ON_GOING	13	no data	no data	20	1.3	545		355		1.53	34		91.06			no data	0	0	0	1	0	0	0	0	0	0	0	23.3844	5	447	175	HIV1		Isentress + Kivexa		2N+1II	1
674	51	2014	Follow-up		HIV&HEP	HBV	1	Heterosexual	F	A3	NoAIDS	ON_GOING	1	CAMEROUN	WESTERN AND CENTRAL AFRICA	22878	4.35	216	15.66	506	36.69	0.42	22	47	70.18	Smoker 11 to 20	No Drinker	No	0	0	0	0	0	0	0	0	0	0	0	23.7332	5	174	143	HIV1		Eviplera		2N+1NN	1
675	53	1991	Follow-up		HIV&HEP	HBV	25	MSM	M	B3	NoAIDS	ON_GOING	21	FRANCE	FRANCE	20	1.3	667	29.55	1059	46.92	0.63	35.6	39	67.48	Smoker 11 to 20	Occasional	No	0	0	0	0	0	0	0	0	0	0	0	21.847	5	566	8	HIV1		Isentress + Norvir + Prezista + Viread		1N+1IPb+1II	1
676	66	1994	Follow-up		HIV		21	Bisexual	M	A2	NoAIDS	ON_GOING	19	FRANCE	FRANCE	20	1.3	1126	26.01	2389	55.15	0.47	40.1	41.9	85.59	Ex-Smoker	Drinker <20 g/d ( ~ 2 verres / jour)	No	0	0	0	0	0	0	0	0	0	0	0	25.3934	3		278	HIV1		GSK2619619 ( Triumeq )		2N+1II	1
677	60	2004	Follow-up		HIV		11	Heterosexual	M	C3	AIDS	ON_GOING	8	GHANA	WESTERN AND CENTRAL AFRICA	0	0	238	23.21	448	43.68	0.53	13.4	41	61.75	No Smoker	Occasional	Former	0	0	0	0	0	0	0	0	0	0	0	19.9184	9	1074	53	HIV1		Edurant + Kivexa		2N+1NN	1
678	63	2008	Follow-up		HIV		7	Heterosexual	M	C3	AIDS	ON_GOING	7	CONGO (REPUBLIQUE DU)	WESTERN AND CENTRAL AFRICA	131	2.12	328	13.38	931	37.99	0.35	25.3	28.9	68.11	No Smoker	No Drinker		0	0	0	0	0	0	0	0	0	1	0	20.5714	7	242	66	HIV1		Isentress + Kivexa		2N+1II	1
679	63	1995	Follow-up		HIV		28	Heterosexual	M	C3	AIDS	ON_GOING	23	FRANCE	FRANCE	40	1.6	123	5	615	25	0.2	17.7	46	100.86	Ex-Smoker	No Drinker	no data	1	0	0	1	0	0	0	0	0	1	0	25.7276	13		3	HIV1		Celsentri + Isentress		1II+1IE	2
680	52	1996	Follow-up		HIV		26	Heterosexual	F	B3	NoAIDS	ON_GOING	21	FRANCE	FRANCE	40	1.6	161	21	492	64	0.33	23.5		77.3	Smoker 11 to 20	Drinker <20 g/d ( ~ 2 verres / jour)	No	1	0	0	1	0	0	0	0	0	0	1	21.0772	8		134	HIV1		Tivicay + Truvada		2N+1II	1
681	56	1996	Follow-up		HIV		25	IVDU	M	B2	NoAIDS	ON_GOING	23	FRANCE	FRANCE	40	1.6	234	8	1755	60	0.13	16.7		114.14	Ex-Smoker		no data	0	0	0	0	0	0	0	0	0	0	0	25.1429	5		204	HIV1		Invirase + Isentress + Norvir + Sustiva		1NN+1IPb+1II	1
682	63	1996	Follow-up		HIV&HEP	HCV	23	IVDU	M	C2	AIDS	ON_GOING	23	FRANCE	FRANCE	40	1.6	368	22	1021	61	0.36	51.1	46.9	74.85	Smoker 21 to 30	Occasional	Former	1	0	0	0	1	1	0	0	0	0	0	18.2531	8		134	HIV1		Edurant + Isentress + Viread		1N+1NN+1II	1
683	62	1996	Follow-up		HIV&HEP	HCV	29	IVDU	M	A2	NoAIDS	ON_GOING	18	FRANCE	FRANCE	40	1.6	373	18	1326	64	0.28	24.8	45	96.28	Ex-Smoker	Drinker <20 g/d ( ~ 2 verres / jour)	No	1	1	0	1	0	0	0	0	0	0	0	23.4236	3		342	HIV1		Eviplera		2N+1NN	2
684	53	1997	Follow-up		HIV&HEP	HCV	28	IVDU	M	A3	NoAIDS	ON_GOING	22	FRANCE	FRANCE	40	1.6	408	20	1204	59	0.34	12.3		84.76	Smoker <=10	No Drinker	Former	0	0	1	1	1	0	0	0	0	0	0	30.0947	5		103	HIV1		Stribild		2N+1II	1
685	52	1998	Follow-up		HIV&HEP	HCV	30	IVDU	M	C3	AIDS	ON_GOING	17	no data	no data	40	1.6	318	19	435	26	0.73	22.9	38.4	161.23	Ex-Smoker	Occasional	Substituted	0	0	0	0	1	0	0	0	0	0	0	19.1358	3		162	HIV1		Isentress + Kivexa		2N+1II	2
686	53	1999	Follow-up		HIV&HEP	HCV	30	Transfusion	M	A3	NoAIDS	ON_GOING	17	BELGIQUE	Others Area	40	1.6	547	17	2125	66	0.26	34.1	46	69.8	Smoker 11 to 20	Drinker <20 g/d ( ~ 2 verres / jour)	Former	1	0	1	0	1	0	1	0	0	0	0	31.7083	8		188	HIV1		Reyataz + Truvada		2N+1IP	1
687	54	1999	Follow-up		HIV		25	Heterosexual	M	A3	NoAIDS	ON_GOING	19	ALGÉRIE	MIDDLE-EAST AND MAGHREB	40	1.6	637	25	1401	55	0.45	40.8		73.6	No Smoker	No Drinker	No	0	0	0	1	0	0	0	0	0	0	0	23.6614	10		190	HIV1		Intelence + Norvir + Prezista + Truvada		2N+1NN+1IPb	1
688	65	1999	Follow-up		HIV		16	Unknown	M	A2	NoAIDS	naive		FRANCE	FRANCE	1600	3.2	464	29	544	34	0.85	34	49	95.05			no data	0	0	0	0	0	0	0	0	0	0	0	21.6459	1		456	HIV1					1
689	71	2001	Follow-up		HIV		14	Heterosexual	F	C3	AIDS	ON_GOING	14	ALGÉRIE	MIDDLE-EAST AND MAGHREB	40	1.6	112	10				24.5		65.67	No Smoker	Drinker <20 g/d ( ~ 2 verres / jour)	no data	1	1	0	1	0	0	0	0	0	0	0	24.2188	10	65	61	HIV1		Isentress + Kivexa		2N+1II	1
690	78	2001	Follow-up		HIV		14	Bisexual	M	A3	NoAIDS	ON_GOING	14	FRANCE	FRANCE	51	1.71	234	15	889	57	0.26	40.3		76.74	No Smoker	Drinker <20 g/d ( ~ 2 verres / jour)	no data	0	0	0	1	0	0	0	0	0	1	0	21.9525	10	160	127	HIV1		Epivir + Reyataz + Ziagen		2N+1IP	1
691	52	2002	Follow-up		HIV		23	Heterosexual	F	A3	NoAIDS	ON_GOING	12	FRANCE	FRANCE	40	1.6	396	36	385	35	1.03		40.5	70.11	No Smoker		no data	0	0	0	0	1	0	0	0	0	0	0	18.6122	2		200	HIV1		Isentress + Truvada		2N+1II
692	50	2002	Follow-up		HIV&HEP	HCV&HBV	28	IVDU	M	B3	NoAIDS	ON_GOING	21	FRANCE	FRANCE	40	1.6	576					24.9		83.55	Ex-Smoker	No Drinker	no data	1	0	0	0	0	0	0	0	0	1	1	24.9135	7		360	HIV1		Névirapine (Viramune) + Truvada		2N+1NN	1
693	62	2002	Follow-up		HIV		13	Heterosexual	M	C1	AIDS	ON_GOING	13	FRANCE	FRANCE	40	1.6	758	30	1314	52	0.58	25.3	45	81.57	Smoker 21 to 30	No Drinker	No	1	0	0	1	0	0	1	0	0	0	1	24.1633	6	260	260	HIV1		Isentress + Kivexa		2N+1II	1
694	53	2012	Follow-up		HIV&HEP	HCV	30	IVDU	M	A2	NoAIDS	ON_GOING	15	FRANCE	FRANCE	40	1.6	850						37.6	96.51	Smoker 21 to 30		no data	1	1	0	0	1	0	0	0	0	0	0	32.5085	6		290	HIV1		Tivicay + Truvada		2N+1II
695	74	2013	Follow-up		HIV		8	MSM	M	A1	NoAIDS	ON_GOING	6	FRANCE	FRANCE	40	1.6	1344	48	1008	36	1.33	34.1		65.92	Smoker 11 to 20	Drinker > 80 g/d	no data	0	0	0	1	0	1	0	0	0	1	0	22.3954	11	700	700	HIV1		Isentress + Kivexa		2N+1II	1
696	58	2012	Follow-up		HIV		21	MSM	M	A1	NoAIDS	ON_GOING	10	FRANCE	FRANCE	20	1.3	780	32	1048.1	43	0.74	24		52.26			no data	1	1	0	1	0	0	0	0	0	0	0	25.9909	6		638	HIV1		Isentress + Kivexa		2N+1II
697	52	2008	Follow-up		HIV&HEP	HCV	8	Bisexual	M	A2	NoAIDS	ON_GOING	7	ITALIE	Others Area	40	1.6	702	27	1378	53	0.51	35.9		90.3	Smoker <=10		no data	0	0	0	0	0	0	0	0	0	0	0	23.8754	2		560	HIV1		Isentress + Truvada		2N+1II
698	58	2008	Follow-up		HIV		7	Heterosexual	M	A2	NoAIDS	ON_GOING	6	FRANCE	FRANCE	40	1.6	588	28	924	44	0.64	20.3	38	87.28	Smoker >30	Drinker <20 g/d ( ~ 2 verres / jour)	No	0	0	0	0	0	0	0	0	0	0	1	18.2857	4		350	HIV1		Triumeq		2N+1II	1
699	50	2001	Follow-up		HIV		28	Unknown	M	B3	NoAIDS	ON_GOING	24	no data	no data	40	1.6	1017	43.9	738	31.9	1.38	28	48	134.27	No Smoker	Drinker <20 g/d ( ~ 2 verres / jour)	Active	0	0	0	1	0	0	0	0	0	0	1	25.3906	6		61	HIV1		Eviplera		2N+1NN	1
700	50	2001	Follow-up		HIV&HEP	HBV	26	MSM	M	C2	AIDS	ON_GOING	23	no data	no data	40	1.6	1219	49.9	650	26.6	1.88	10	44.2	65.43	Ex-Smoker	Drinker <20 g/d ( ~ 2 verres / jour)	No	0	1	0	1	0	0	0	0	0	0	0	17.9151	8		275	HIV1		Triumeq		2N+1II	1
701	59	2004	Follow-up		HIV		11	Heterosexual	F	A2	NoAIDS	ON_GOING	5	FRANCE	FRANCE	40	1.6	1103	37.5	633	21.5	1.74	40	42.6	68.78	No Smoker	No Drinker	No	1	0	0	0	0	0	0	0	0	0	0	34.6021	2	1146	371	HIV1		Edurant + Kivexa		2N+1NN	1
702	61	2008	Follow-up		HIV&HEP	HBV	8	Bisexual	M	A2	NoAIDS	ON_GOING	7	no data	no data	40	1.6	1219	43	1151	40.6	1.06	24	45.8	56.84	No Smoker	Drinker <20 g/d ( ~ 2 verres / jour)	No	1	1	0	1	0	1	0	0	1	0	1	32.5964	35	960	264	HIV1		Isentress + Kivexa		2N+1II	1
703	61	2008	Follow-up		HIV&HEP	HBV	8	Bisexual	M	A2	NoAIDS	ON_GOING	7	no data	no data	40	1.6	1219	43	1151	40.6	1.06	24	45.8	56.84	No Smoker	Drinker <20 g/d ( ~ 2 verres / jour)	No	1	1	0	1	0	1	0	0	1	0	1	33.8365	35	960	264	HIV1		Isentress + Kivexa		2N+1II	1
704	54	1990	Follow-up		HIV&HEP	HCV	29	IVDU	M	B3	NoAIDS	ON_GOING	22	no data	no data	20	1.3	606						37	89.84	Smoker 11 to 20	No Drinker	Former	1	0	1	0	1	0	0	0	0	0	1	19.3772	4		176	HIV1		Stribild		2N+1II
705	56	1996	Follow-up		HIV		19	Heterosexual	M	C3	AIDS	ON_GOING	19	no data	no data	20	1.3	89								Smoker 21 to 30	Drinker <20 g/d ( ~ 2 verres / jour)	No	1	0	0	0	0	0	0	0	0	1	1	19.4932	8	320	89	HIV1		Combivir + Isentress		2N+1II	1
706	52	1991	Follow-up		HIV&HEP	HCV&HBV	28	MSM	M	B3	NoAIDS	ON_GOING	24	no data	no data	40	1.6	151		257				37.2	120.56	Smoker >30	Drinker <20 g/d ( ~ 2 verres / jour)		0	0	1	1	0	0	0	0	0	0	1	21.4844	7		151	HIV1		Celsentri + Intelence + Isentress + Norvir + Prezista		1NN+1IPb+1II+1IE	2
707	65	1997	Follow-up		HIV		19	Heterosexual	M	C3	AIDS	ON_GOING	18	no data	no data	40	1.6	188		1343				38.9	123.68	Ex-Smoker	Drinker <20 g/d ( ~ 2 verres / jour)		0	0	0	1	0	0	1	0	0	0	0	32.112	5	7	7	HIV1		Atripla		2N+1NN	1
708	70	1997	Follow-up		HIV		18	Heterosexual	M	C3	AIDS	ON_GOING	18	no data	no data	40	1.6	733		1095				48.7	98.96	Ex-Smoker	Drinker <20 g/d ( ~ 2 verres / jour)	No	0	0	0	1	0	0	0	0	0	0	0	21.875	11	150	32	HIV1		Truvada + Viramune		2N+1NN	1
709	55	2011	Follow-up		HIV		8	Heterosexual	F	A2	NoAIDS	ON_GOING	7	ANGOLA	WESTERN AND CENTRAL AFRICA	40	1.6	258	21	725	59	0.36		38	134.58	No Smoker	No Drinker	No	1	1	0	0	0	0	0	1	0	1	0	26.0375	6		230	HIV1		Eviplera		2N+1NN
710	58	2010	Follow-up		HIV		16	Heterosexual	M	A2	NoAIDS	ON_GOING	5	BURUNDI	WESTERN AND CENTRAL AFRICA	40	1.6	419	40	521	50	0.8		37.2	109.92	No Smoker	Drinker <20 g/d ( ~ 2 verres / jour)	No	1	0	0	0	0	0	0	0	0	0	0	24.5932	1		395	HIV1		Eviplera		2N+1NN	1
711	55	2014	Follow-up		HIV		1	Heterosexual	M	A1	NoAIDS	ON_GOING	0	MADAGASCAR	Eastern Africa and Australia	19388	4.3	801								No Smoker	Occasional	No	0	0	0	0	0	0	0	0	0	0	0	20.6413	1	604	604	HIV1		Stribild		2N+1II	1
712	55	1993	Follow-up		HIV		22	Heterosexual	F	B3	NoAIDS	ON_GOING	22	FRANCE	FRANCE	20	1.3	754.2	45	519.6	31	1.45	46	40	67.59	No Smoker	No Drinker	No	0	0	0	0	0	0	0	0	0	0	0	19.798	7	402	99	HIV1		Névirapine (Viramune) + Truvada		2N+1NN	1
713	59	2002	Follow-up		HIV		13	Heterosexual	M	A2	NoAIDS	ON_GOING	13	FRANCE	FRANCE	20	1.3	1290.8	61	380.9	18	3.39	40	40	103.01	Smoker 11 to 20	Drinker <20 g/d ( ~ 2 verres / jour)	No	0	0	0	0	0	0	0	0	0	0	0	24.751	3	294.4	294.4	HIV1		Atripla		2N+1NN	2
714	60	2003	Follow-up		HIV		26	Heterosexual	F	B2	NoAIDS	ON_GOING	20	FRANCE	FRANCE	20	1.3	610.9	36	729.7	43	0.84	36	37	53.02	Ex-Smoker	No Drinker	No	0	0	0	0	0	1	0	0	0	0	1	22.3214	7		252.2	HIV1		Lamivudine (Epivir) + Tivicay + Viread		2N+1II	1
715	59	1989	Follow-up		HIV		26	Heterosexual	M	A3	NoAIDS	ON_GOING	18	FRANCE	FRANCE	37	1.6	301.7	29.1	363.9	35.1	0.83	54.7	44.1	69	No Smoker	Occasional	No	1	1	0	1	0	0	0	0	0	1	0	33.8566	10	408	187	HIV1		Isentress + Viramune + Viread		1N+1NN+1II	1
716	55	1996	Follow-up		HIV		19	Heterosexual	M	C3	AIDS	ON_GOING	18	no data	no data	20.13	1.3	325.2	16.6	758.1	38.7	0.43		41	85.42	Smoker <=10	No Drinker	Active	0	0	0	0	0	0	0	0	0	0	0	23.5078	3	412	66	HIV1		Norvir + Reyataz + Truvada		2N+1IPb	1
717	60	1999	Follow-up		HIV		16	Heterosexual	F	B3	NoAIDS	ON_GOING	16	DOMINIQUE (ILE)	CARAÏBES	20	1.3	787.4	43.6	460.5	25.5	1.71	42	42.3	71.35	No Smoker	No Drinker	No	0	0	0	0	0	0	0	0	0	0	0	24.8016	8	146	146	HIV1		Truvada + Viramune		2N+1NN	1
718	60	1999	Follow-up		HIV		16	Heterosexual	F	B3	NoAIDS	ON_GOING	16	DOMINIQUE (ILE)	CARAÏBES	20	1.3	787.4	43.6	460.5	25.5	1.71	42	42.3	71.35	No Smoker	No Drinker	No	0	0	0	0	0	0	0	0	0	0	0	28.3447	8	146	146	HIV1		Truvada + Viramune		2N+1NN	1
719	54	2003	Follow-up		HIV		12	Heterosexual	M	C3	AIDS	ON_GOING	12	HAÏTI	CARAÏBES	37	1.6	974.6	35	1420.2	51	0.69	39	45.2	53.07	No Smoker	No Drinker	No	0	1	0	0	0	0	0	0	0	1	0	26.4463	10	111	111	HIV1		Kivexa + Norvir + Prezista		2N+1IPb	1
720	57	2011	Follow-up		HIV		4	Heterosexual	F	C3	AIDS	ON_GOING	4	HAÏTI	CARAÏBES	20	1.3	379.4	14.3	1645	62	0.23	18	45	69.77	No Smoker	No Drinker	No	1	1	0	0	0	0	0	0	0	0	0	35.2955	11	20.2	20.2	HIV1		Kivexa + Norvir + Reyataz		2N+1IPb	1
721	52	1998	Follow-up		HIV		25	Heterosexual	M	A3	NoAIDS	ON_GOING	22	MAURITANIE	WESTERN AND CENTRAL AFRICA	40	1.6	866	43.2	600	30	1.44	26.5	41	107.48	No Smoker	No Drinker	No	0	0	0	0	0	0	0	0	0	0	0	19.4444	4		140	HIV1		Epivir + Intelence + Tivicay		1N+1NN+1II	1
722	59	2000	Follow-up		HIV		15	Unknown	F	B2	NoAIDS	ON_GOING	11	no data	no data	40	1.6	907	39.4	714	31	1.27	19.1	37.8	77.37	No Smoker	Drinker <20 g/d ( ~ 2 verres / jour)	No	0	0	0	1	0	0	0	0	1	0	0	26.9531	4	540	325	HIV1		Emtriva + Isentress + Viramune		1N+1NN+1II	1
723	51	2007	Follow-up		HIV		8	Unknown	M	A2	NoAIDS	ON_GOING	5	COREE	ASIA AND PACIFIC	40	1.6	914	50.5	624	34.5	1.46	27.4	42	90.8	Smoker 21 to 30	Drinker <20 g/d ( ~ 2 verres / jour)	No	0	0	0	0	0	0	0	0	0	0	0	23.3887	2	801.5	398	HIV1		Eviplera		2N+1NN	1
724	75	2009	Follow-up		HIV		23	Unknown	F	C1	AIDS	ON_GOING	18	MAROC	MIDDLE-EAST AND MAGHREB	20	1.3	172	18						40.55	No Smoker	No Drinker	No	1	0	0	0	0	1	0	0	1	1	0	25.5556	11		172	HIV1		Intelence + Isentress + Norvir + Prezista		1NN+1IPb+1II
725	64	1989	Follow-up		HIV		31	Heterosexual	M	A2	NoAIDS	ON_GOING	9	FRANCE	FRANCE	40	1.6	506	36	342	24.4	1.48	29	41.9	7.44	Ex-Smoker	No Drinker	No	1	0	0	1	0	0	0	0	1	0	0	26.1719	20		217	HIV1		Epivir + Isentress + Ziagen		2N+1II	1
726	58	2001	Follow-up		HIV		14	Bisexual	M	A2	NoAIDS	ON_GOING	1	no data	no data	105	2.02	899	35.4	1215	47.8	0.74	23.3	45.8	118.4	Smoker 11 to 20	Drinker > 80 g/d	Active	0	0	0	0	0	1	0	0	0	0	0	23.7228	3	816	414	HIV1		Eviplera		2N+1NN	1
727	60	2009	Follow-up		HIV		6	Heterosexual	M	B3	NoAIDS	ON_GOING	6	ANGOLA	WESTERN AND CENTRAL AFRICA	40	1.6	327	20.7	622	39.5	0.53	11.2	48.9	279.96	Ex-Smoker	Drinker <20 g/d ( ~ 2 verres / jour)	No	1	0	0	0	0	0	0	0	0	0	0	27.4598	6	134.9	134.6	HIV1		Celsentri + Intelence		1NN+1IE	1
728	58	2001	Follow-up		HIV		22	MSM	M	C3	AIDS	ON_GOING	20	IRAN	MIDDLE-EAST AND MAGHREB	30	1.48	273	21	753	57	0.36	42		83.21	Ex-Smoker	Drinker 20 to 50 g/d		0	0	0	0	0	1	0	0	0	0	0	23.5666	6	942	126	HIV1		Intelence + Norvir + Prezista + Viread		1N+1NN+1IPb	1
729	79	2000	Follow-up		HIV		20	MSM	M	A2	NoAIDS	ON_GOING	16	FRANCE	FRANCE	20	1.3	460	32	691	48	0.67	29.2		96.91	No Smoker	Drinker <20 g/d ( ~ 2 verres / jour)	No	0	0	0	0	0	0	0	0	0	1	0	21.7776	1	475	253	HIV1		Triumeq		2N+1II	1
730	52	2001	Follow-up		HIV		30	Heterosexual	F	C3	AIDS	ON_GOING	19	LAOS	ASIA AND PACIFIC	282	2.45	313	19	794	48	0.39	32		98.52	No Smoker	No Drinker	No	0	0	0	0	0	0	0	0	0	0	0	22.3111	4		16	HIV1		Norvir + Prezista + Truvada		2N+1IPb	1
731	59	1997	Follow-up		HIV		18	Heterosexual	M	C3	AIDS	ON_GOING	8	COTE D'IVOIRE	WESTERN AND CENTRAL AFRICA	20	1.3	168	12	917	63	0.18	15	42.7		No Smoker	No Drinker	No	0	0	0	0	0	0	0	0	0	0	0	20.5714	2	361	163	HIV1		Efavirenz (Sustiva) + Kivexa		2N+1NN
732	60	2001	Follow-up		HIV		27	Heterosexual	F	C3	AIDS	ON_GOING	17	TUNISIE	MIDDLE-EAST AND MAGHREB	20	1.3	347	35	418	42	0.83	29	22.7	100.95	No Smoker	No Drinker		0	0	0	0	0	0	0	0	0	1	0	28.2284	9		45	HIV1		Intelence + Isentress		1NN+1II
733	54	2008	Follow-up		HIV&HEP	HCV	31	IVDU	M	C3	AIDS	ON_GOING	7	FRANCE	FRANCE	20	1.3	87	10	558	63	0.16	21	47	78.47	Smoker >30	No Drinker	Former	0	0	0	0	0	0	0	0	0	0	0	26.2654	3		56	HIV1		Norvir + Prezista + Truvada		2N+1IPb	1
734	61	2007	Follow-up		HIV		8	Heterosexual	F	A2	NoAIDS	ON_GOING	8	ROUMANIE	Western Europa and central Asia	20	1.3	211	27	277	35	0.76	22	32	73.55	Smoker 21 to 30		No	0	0	0	0	0	0	0	0	0	0	0	24.6548	2	307	211	HIV1		Tivicay + Truvada		2N+1II	2
735	50	2011	Follow-up		HIV&HEP	HCV	25	IVDU	M	A2	NoAIDS	ON_GOING	3	GUINEE	WESTERN AND CENTRAL AFRICA	20	1.3	360	14	753	30	0.48	38	45	110.89				0	0	0	0	0	0	0	0	0	0	0	23.7196	3		225	HIV1		Eviplera		2N+1NN	2
736	58	2012	Follow-up		HIV		3	Heterosexual	M	C3	AIDS	ON_GOING	2	MALI	WESTERN AND CENTRAL AFRICA	20	1.3	260	13	1424	72	0.18	5	38	62.18				0	0	0	0	0	1	0	0	0	0	0	24.5878	4	146	105	HIV1		Isentress + Truvada		2N+1II	1
737	54	2011	Follow-up		HIV		4	Heterosexual	M	A2	NoAIDS	naive		COTE D'IVOIRE	WESTERN AND CENTRAL AFRICA	40	1.6	540	35	599	39	0.9	9	40	51.66	No Smoker	Drinker <20 g/d ( ~ 2 verres / jour)	No	0	0	0	0	0	0	0	0	0	0	0	31.5334	4	611	409	HIV2					1
738	66	1997	Follow-up		HIV		18	MSM	M	B2	NoAIDS	ON_GOING	17	ARGENTINA	SOUTH AMERICA	20	1.3	463	34	428	31	1.08	73.5	41	123.68				1	0	0	1	0	0	0	0	0	0	0	25.0593	5	441	276	HIV1		Truvada + Viramune		2N+1NN	1
739	50	1997	Follow-up		HIV&HEP	HCV	18	IVDU	F	B3	NoAIDS	ON_GOING	14	POLOGNE	Western Europa and central Asia	40	1.6	796	28	1442	50	0.55		35	75.65				0	0	0	0	1	0	0	0	0	0	0	23.8281	3	609	190	HIV1		Norvir + Prezista + Truvada		2N+1IPb
740	61	2001	Follow-up		HIV		14	Heterosexual	M	C3	AIDS	ON_GOING	14	SENEGAL	WESTERN AND CENTRAL AFRICA	245619	5.4	98	7					39	91.68				0	0	0	0	0	0	0	0	0	0	0	23.4568	9	104	28	HIV1		Reyataz + Stribild		2N+1IPb+1II	1
741	68	2006	Follow-up		HIV&HEP	HCV	11	Heterosexual	F	A2	NoAIDS	ON_GOING	2	CAMEROUN	WESTERN AND CENTRAL AFRICA	20	1.3	818	37	887	40	0.92	48	35	19.32	No Smoker	Drinker <20 g/d ( ~ 2 verres / jour)	No	0	0	0	0	0	0	0	0	1	1	0	26.9531	13	235	215	HIV1		Epivir + Isentress + Ziagen		2N+1II	1
742	66	2013	Follow-up		HIV		7	Heterosexual	M	A3	NoAIDS	ON_GOING	3	COTE D'IVOIRE	WESTERN AND CENTRAL AFRICA	355	2.6	150	15	520	50	0.29	13.5	41	57.03				0	0	0	0	0	0	0	0	0	0	0	22.6757	6		90	HIV1		Norvir + Reyataz + Tivicay + Viread		1N+1IPb+1II	1
743	63	2001	Follow-up		HIV		18	MSM	M	C3	AIDS	ON_GOING	18	FRANCE	FRANCE	20	1.3	689	32.5	861	40.6	0.8	29	42.7	71.56	No Smoker	Drinker 20 to 50 g/d	No	0	0	0	0	0	0	1	0	0	1	0	26.6797	16	192	111	HIV1		Intelence + Norvir + Prezista		1NN+1IPb	1
744	53	1992	Follow-up		HIV		23	Bisexual	M	A3	NoAIDS	ON_GOING	17	FRANCE	FRANCE	20	1.3	528.1	28.3	742	39.8	0.71	43	48.7	69.25	No Smoker	No Drinker	No	0	0	0	1	0	0	0	0	0	0	0	23.4568	3	428	178	HIV1		Kivexa + Viramune		2N+1NN	1
745	58	1994	Follow-up		HIV&HEP	HCV	21	MSM	M	B2	NoAIDS	ON_GOING	10	FRANCE	FRANCE	51	1.7	1497.2	40.4	1257	33.9	1.19	65.8	42.4	24.28	Smoker <=10	Drinker <20 g/d ( ~ 2 verres / jour)	Former	1	1	1	1	0	0	0	1	0	0	1	25.2493	11	887	422.1	HIV1		Kivexa + Norvir + Reyataz		2N+1IPb	1
746	57	2007	Follow-up		HIV		8	Heterosexual	M	C2	AIDS	ON_GOING	7	FRANCE	FRANCE	20	1.3	744.4	34.8	738	34.5	1.01	34	36.6	90.7	Smoker 11 to 20	Drinker 20 to 50 g/d	Active	0	0	0	0	0	0	0	0	0	0	0	20.5191	4	250.2	250.2	HIV1		Triumeq		2N+1II	1
747	67	2000	Follow-up		HIV		25	MSM	M	A2	NoAIDS	ON_GOING	19	no data	no data	0		1057.1	30	1409.4	40	0.75	39	37	60.95	No Smoker	Occasional	No	1	0	0	1	0	0	0	0	0	0	1	22.9819	2	1021.8	322.9	HIV1		Triumeq		2N+1II
748	67	2000	Follow-up		HIV&HEP	HBV	21	MSM	M	A3	NoAIDS	ON_GOING	21	no data	no data	0		457.4	14	2286.9	70	0.2	25	45	120.6	No Smoker	No Drinker	No	0	0	0	0	1	0	0	1	0	0	0	20.898	2	290	185.6	HIV1		Isentress + Truvada		2N+1II	1
749	66	2000	Follow-up		HIV&HEP	HCV	25	Heterosexual	M	A3	NoAIDS	ON_GOING	18	no data	no data	0		629.2	22	1801.8	63	0.35	23	47	83.27	Ex-Smoker	Drinker <20 g/d ( ~ 2 verres / jour)	No	0	0	0	0	0	0	0	0	0	0	0	28.089	9		349.7	HIV1		Eviplera		2N+1NN
750	77	2000	Follow-up		HIV		18	Heterosexual	F	A2	NoAIDS	ON_GOING	18	no data	no data	0		614.1	33	818.8	44	0.75	27	44	93.84	Ex-Smoker	No Drinker	No	0	0	0	0	0	0	0	0	0	0	0	29.5159	9		358.2	HIV1		Norvir + Reyataz + Truvada		2N+1IPb	1
751	58	2000	Follow-up		HIV		27	MSM	M	C3	AIDS	ON_GOING	21	no data	no data	0		210	14.6				23	43	57.62	No Smoker	No Drinker	No	0	0	0	0	0	1	0	0	0	0	0	24.2215	4		39	HIV1		Isentress + Norvir + Reyataz		1IPb+1II
752	79	2000	Follow-up		HIV		26	Transfusion	F	A2	NoAIDS	ON_GOING	23	HAÏTI	CARAÏBES	0		378.4	35	518.9	48	0.73	50	47	70.46	No Smoker	Occasional	No	1	0	0	0	0	0	1	0	0	1	0	21.4536	7		313	HIV1		Truvada + Viramune		2N+1NN	2
753	62	2000	Follow-up		HIV		16	MSM	M	A2	NoAIDS	ON_GOING	12	no data	no data	0		725.9	34	1195.6	56	0.61	26	46	94.07	No Smoker	Occasional	No	0	1	0	0	0	0	0	0	0	1	0	34.4922	13	1005.5	319.2	HIV1		Stribild		2N+1II	1
754	66	2001	Follow-up		HIV		14	Heterosexual	F	C2	AIDS	ON_GOING	13	REPUBLIQUE CENTRAFRICAINE	WESTERN AND CENTRAL AFRICA	0		779.8	41.5	526.1	28	1.48	19	42	64.11				1	1	0	0	0	1	0	0	0	0	1	42.9688	6	263	221	HIV1		Truvada + Viramune		2N+1NN	1
755	69	2001	Follow-up		HIV		17	Heterosexual	F	A2	NoAIDS	ON_GOING	16	no data	no data	0		780.2	47	564.4	34	1.38	29	41	84.21	No Smoker	No Drinker	No	0	0	0	0	0	0	0	0	0	0	1	23.3355	9	416	416	HIV1		Triumeq		2N+1II
756	71	2001	Follow-up		HIV		29	Transfusion	M	A3	NoAIDS	ON_GOING	24	no data	no data	0		147	14	609	58	0.24	25	44	69.42	No Smoker	Drinker 20 to 50 g/d	No	0	0	0	0	0	1	0	0	0	1	0	27.7769	6		54	HIV1		Triumeq		2N+1II
757	75	2002	Follow-up		HIV&HEP	HCV	21	Bisexual	M	A2	NoAIDS	ON_GOING	16	no data	no data	0		396.5	11	2090.7	58	0.19	29	42	115.92	No Smoker	Occasional	No	0	0	0	0	0	0	0	0	0	0	0	26.0617	3		217.8	HIV1		Sustiva + Truvada		2N+1NN
758	58	2003	Follow-up		HIV&HEP	HCV	29	IVDU	F	C1	AIDS	ON_GOING	24	no data	no data	20	1.3	995.3	39	1148.4	45	0.87	11	48	103.4	Smoker 11 to 20	Drinker > 80 g/d	No	0	0	0	0	0	0	0	0	0	0	0	20.3954	8		647.4	HIV1		Isentress + Reyataz + Ziagen		1N+1IP+1II	1
759	63	2009	Follow-up		HIV		7	Heterosexual	M	A2	NoAIDS	ON_GOING	5	no data	no data	0		586.3	22	1492.4	56	0.39	31	44	80.76				0	0	0	0	0	0	0	0	0	0	0	29.0548	2		497.9	HIV1		Efavirenz (Sustiva) + Kivexa		2N+1NN	1
760	55	2006	Follow-up		HIV		9	Heterosexual	M	C3	AIDS	ON_GOING	9	ALGÉRIE	MIDDLE-EAST AND MAGHREB	20	1.3	437	17.62	1292	52.11	0.33	28	46	125.91	Smoker 21 to 30	Occasional	No	0	0	0	0	0	0	0	0	0	1	0	22.7865	9	11	11	HIV1		Isentress + Truvada		2N+1II	1
761	59	1998	Follow-up		HIV		17	Bisexual	M	B3	NoAIDS	ON_GOING	17	no data	no data	20	1.3	271	14.53	1067	57.21	0.25	20		55.15	No Smoker	Drinker <20 g/d ( ~ 2 verres / jour)	No	1	0	0	0	0	0	0	0	0	0	0	21.0373	9	111	111	HIV1		Celsentri + Norvir + Prezista + Viramune		1NN+1IPb+1IE	1
762	52	2011	Follow-up		HIV		4	Heterosexual	M	B3	NoAIDS	ON_GOING	4	FRANCE	FRANCE	20	1.3	480	25.72	719	38.53	0.66	5	31	109.24			no data	0	1	0	0	1	0	0	0	0	0	0	23.1241	10	167	167	HIV1		Isentress + Truvada		2N+1II	1
763	54	1998	Follow-up		HIV&HEP	HBV	22	Heterosexual	F	B3	NoAIDS	ON_GOING	17	no data	no data	20	1.3	262	10.37	982	38.89	0.26	27	40	92.71	No Smoker	No Drinker	No	1	1	0	1	0	0	0	0	0	0	0	29.9967	8	439	134	HIV1		Norvir + Prezista + Viread		1N+1IPb	1
764	63	1995	Follow-up		HIV		20	MSM	M	A2	NoAIDS	ON_GOING	20	FRANCE	FRANCE	0	0	1169	42.38	1062	38.49	1.1	29.4	40.9	95.65	Ex-Smoker	Drinker <20 g/d ( ~ 2 verres / jour)	No	0	0	0	0	0	0	0	0	0	0	0	27.1314	9	1071	204	HIV1		Eviplera		2N+1NN	1
765	65	2005	Follow-up		HIV		10	Bisexual	M	B2	NoAIDS	ON_GOING	10	FRANCE	FRANCE	20	1.3	608	42.8				46	45	109.93	No Smoker	No Drinker		0	0	0	0	0	0	1	0	0	0	0	18.7917	10	223	223	HIV1		Névirapine (Viramune) + TAF (Pro Ténofovir ) + Truvada		2N+1NN	1
766	55	2011	Follow-up		HIV		25	MSM	M	A3	NoAIDS	ON_GOING	16	FRANCE	FRANCE	0		768	38.1				33.3	44	85.25	No Smoker	Occasional	No	1	0	0	0	0	0	0	0	0	0	0	29.7143	6		137	HIV1		Norvir + Reyataz + TAF (Pro Ténofovir ) + Truvada		2N+1IPb	1
767	67	2007	Follow-up		HIV		16	Heterosexual	M	C2	AIDS	ON_GOING	8	FRANCE	FRANCE	0		672	45.6				15.1	44	91.95	No Smoker	Drinker <20 g/d ( ~ 2 verres / jour)	No	0	0	0	0	0	0	0	0	0	1	0	20.9877	5	506	234	HIV1		Névirapine (Viramune) + Quad TAF ( GS 9350) + Truvada		2N+1NN	2
768	55	2013	Follow-up		HIV		2	MSM	M	C3	AIDS	ON_GOING	2	FRANCE	FRANCE	20	1.3	785	32.92	998	41.85	0.79	36.8	46.9	65.31	No Smoker	Drinker <20 g/d ( ~ 2 verres / jour)	No	0	0	0	0	0	0	0	0	0	0	1	24.6355	5	145.38	88	HIV1		Intelence + Isentress		1NN+1II	1
769	56	2014	Follow-up		HIV		1	Heterosexual	F	A2	NoAIDS	ON_GOING	1	FRANCE	FRANCE	29540	4.47	436	31.68	592	43.05	0.74		35	81.27	Smoker 11 to 20	Occasional	No	1	0	0	0	0	0	0	0	0	0	0	23.597	6	234	206	HIV1		Stribild		2N+1II	1
770	64	1996	Follow-up		HIV		26	Unknown	M	A3	NoAIDS	ON_GOING	18	FRANCE	FRANCE	40	1.6	432	17	1932	76	0.22	35		101.81	Ex-Smoker		no data	0	0	0	0	0	0	1	0	0	0	0	21.1327	5		164	HIV1		Kalétra		1IPb	1
771	51	2001	Follow-up		HIV&HEP	HCV	18	IVDU	M	A3	NoAIDS	ON_GOING	16	FRANCE	FRANCE	40	1.6	774	43	594	33	1.3	6.9	43.7	91.46	Smoker 11 to 20	Drinker > 80 g/d	no data	0	0	0	0	0	0	0	0	0	0	0	17.9871	7		258	HIV1		Isentress + Truvada		2N+1II	1
772	51	2001	Follow-up		HIV&HEP	HCV	31	IVDU	M	A3	NoAIDS	ON_GOING	13	FRANCE	FRANCE	40	1.6	388	13	1462	49	0.27	29.9	46	113	Ex-Smoker	No Drinker	Former	0	0	0	0	1	0	0	0	0	0	0	20.2449	5		81	HIV1		Truvada + Viramune		2N+1NN	1
773	54	2012	Follow-up		HIV		11	Heterosexual	M	C3	AIDS	ON_GOING	11	FRANCE	FRANCE	40	1.6	252	28	351	39	0.72	45.7	40.4	107.58	Smoker 11 to 20	Drinker <20 g/d ( ~ 2 verres / jour)	No	0	0	0	1	0	1	0	0	0	0	0	18.3391	5		54	HIV1		Isentress + Norvir + Prezista		1IPb+1II	2
774	57	2014	Follow-up		HIV		1	Bisexual	M	A1	NoAIDS	ON_GOING	1	FRANCE	FRANCE	10000	4	1020	34	1590	53		16.5	39.1		Smoker 11 to 20	Occasional	Active	0	0	0	0	0	0	0	0	0	0	0	22.0932	3	768	768	HIV1		Triumeq		2N+1II	1
775	50	2001	Follow-up		HIV&HEP	HCV&HBV	31	IVDU	M	C3	AIDS	ON_GOING	22	no data	no data	40	1.6	381	22	889	51.4	0.43	9	47.8	127.32	Smoker 11 to 20	No Drinker	Substituted	0	0	1	1	1	1	0	0	0	1	1	18.6214	5		45	HIV1		Eviplera		2N+1NN	1
776	52	2001	Follow-up		HIV		27	Heterosexual	F	B2	NoAIDS	ON_GOING	27	no data	no data	40	1.6	1287	46.3	838	30.2	1.54	30	46	65.37	Ex-Smoker	No Drinker	No	0	0	0	0	0	1	0	0	0	0	1	23.9	1		209	HIV1		Eviplera		2N+1NN	1
777	54	2004	Follow-up		HIV&HEP	HCV	26	IVDU	M	A2	NoAIDS	ON_GOING	18	no data	no data	40	1.6	831	37.1	860	38.4	0.97		48	69.49	Smoker >30	Occasional	Former	0	0	0	1	1	1	0	0	0	1	1	28.0763	8		341	HIV1		Eviplera		2N+1NN	1
778	54	2004	Follow-up		HIV&HEP	HCV	26	IVDU	M	A2	NoAIDS	ON_GOING	18	no data	no data	40	1.6	831	37.1	860	38.4	0.97		48	69.49	Smoker >30	Occasional	Former	0	0	0	1	1	1	0	0	0	1	1	28.6801	8		341	HIV1		Eviplera		2N+1NN	1
779	61	1988	Follow-up		HIV		29	MSM	M	B2	NoAIDS	ON_GOING	22	FRANCE	FRANCE	40	1.6	677						48	79.75	No Smoker	Drinker 20 to 50 g/d	No	1	1	0	1	0	0	0	0	0	0	1	24.4418	13		335	HIV1		Norvir + Reyataz + Truvada		2N+1IPb
780	58	1988	Follow-up		HIV&HEP	HCV	30	Hémophile	M	C3	AIDS	ON_GOING	27	FRANCE	FRANCE	308	2.49	161						37.7	165.31	No Smoker	No Drinker		0	1	0	1	1	1	0	0	0	0	1	20.3244	7		19	HIV1		Norvir + Prezista + Tivicay		1IPb+1II
781	58	2002	Follow-up		HIV&HEP	HCV	13	IVDU	F	A2	NoAIDS	ON_GOING	12	no data	no data	20	1.3	633	39					41.5	85.54	Smoker 11 to 20	Drinker <20 g/d ( ~ 2 verres / jour)		1	0	0	0	1	0	1	0	1	0	0	18.026	5	282	226	HIV1		Intelence + Truvada		2N+1NN
782	53	2010	Follow-up		HIV		5	Bisexual	M	C3	AIDS	ON_GOING	5	no data	no data	40	1.6	69	5	771	56	0.09		36.3	102.16	No Smoker	No Drinker		1	0	0	1	0	0	0	0	0	0	1	24.4418	3	185	69	HIV1		Eviplera		2N+1NN	1
783	68	2009	Follow-up		HIV&HEP	HCV	6	Bisexual	M	C3	AIDS	ON_GOING	6	FRANCE	FRANCE	40	1.6	727	16	3044	67	0.24		38.4	93.33	No Smoker	No Drinker		0	0	1	1	1	1	0	1	1	0	0	23.9995	4	197	85	HIV1		Triumeq		2N+1II	1
784	65	1991	Follow-up		HIV		28	MSM	M	C3	AIDS	ON_GOING	23	FRANCE	FRANCE	65	1.8	599	21.1	1340	47.2	0.45			59.7	No Smoker		no data	0	1	0	1	0	1	0	0	0	0	1	26.9896			16	HIV1		Kivexa + Norvir + Prezista		2N+1IPb	1
785	51	2001	Follow-up		HIV		16	Heterosexual	F	B2	NoAIDS	ON_GOING	11	FRANCE	FRANCE	40	1.6	1088.1	45	797.9	33	1.36		40	104.31	Smoker 11 to 20	Drinker <20 g/d ( ~ 2 verres / jour)	Substituted	0	0	0	0	0	0	0	0	0	0	0	19.9792	4		332.3	HIV1		Kivexa + Viramune		2N+1NN	1
786	61	2004	Follow-up		HIV		11	Unknown	M	C3	AIDS	ON_GOING	5	HAÏTI	CARAÏBES	56	1.75	289	17	680	40	0.43	28	39	41.77	No Smoker	Drinker <20 g/d ( ~ 2 verres / jour)		0	1	0	0	0	0	0	0	0	1	0	25.2595	3	594.7	46	HIV1		Triumeq		2N+1II	1
787	52	2008	Follow-up		HIV		8	Unknown	M	A2	NoAIDS	ON_GOING	7	FRANCE	FRANCE	40	1.6	754	43	579	33	1.3			92.21			no data	0	1	0	1	0	0	0	0	0	0	0	25.9259	5	618.8	417	HIV1		Kivexa + Reyataz		2N+1IP	1
788	65	2014	Follow-up		HIV		1	Unknown	F	C3	AIDS	ON_GOING	1	FRANCE	FRANCE	20	1.3	203.6	11.5	892.5	50.4	0.23	40.4		104.62	No Smoker	No Drinker	No	0	0	0	0	0	0	0	0	0	0	0	22.1453	4	59.7	59.7	HIV1		Norvir + Prezista + Truvada		2N+1IPb	1
789	50	1990	Follow-up		HIV&HEP	HBV	25	MSM	M	B2	NoAIDS	ON_GOING	22	FRANCE	FRANCE	40	1.6	724	30.9	992	42.3	0.73	10.9	43.1	65.91	No Smoker	No Drinker	Active	1	0	0	1	1	0	0	0	0	0	1	24.2123	5	469.3	240	HIV1		Tivicay + Truvada		2N+1II	1
790	62	2010	Follow-up		HIV		5	Heterosexual	M	A2	NoAIDS	ON_GOING	4	FRANCE	FRANCE	40	1.6	487	37.2	520	39.7	0.94	14.1	44.5	105.02	Ex-Smoker	Drinker 20 to 50 g/d	No	0	0	0	0	0	0	0	1	0	1	0	27.102	2	517	487	HIV1		Eviplera		2N+1NN	1
791	63	2001	Follow-up		HIV		28	MSM	M	B2	NoAIDS	ON_GOING	22	FRANCE	FRANCE	20	1.3	540	12	3519	78	0.15	28		103.17	Ex-Smoker		No	0	0	0	0	0	0	0	0	0	0	0	22.3081	9		305	HIV1		Intelence + Norvir + Tivicay		1NN+1II
792	55	2001	Follow-up		HIV&HEP	HCV	26	IVDU	M	B3	NoAIDS	ON_GOING	23	TUNISIE	MIDDLE-EAST AND MAGHREB	20	1.3	149	23	347	53	0.43	22	36	113	Ex-Smoker	No Drinker	Former	0	1	0	0	1	0	0	0	0	0	0	22.0384	2		36	HIV1		Edurant + Tivicay		1NN+1II
793	71	2002	Follow-up		HIV		28	MSM	M	A3	NoAIDS	ON_GOING	19	FRANCE	FRANCE	20	1.3	396	18	863	39	0.46	36		89.87	Smoker <=10	Drinker <20 g/d ( ~ 2 verres / jour)	No	0	0	0	0	0	0	0	0	0	0	0	21.1327	3		164	HIV1		Norvir + Prezista + Truvada		2N+1IPb	1
794	76	2001	Follow-up		HIV		18	Heterosexual	M	A3	NoAIDS	ON_GOING	18	FRANCE	FRANCE	20	1.3	395	14	1825	64	0.22	32	34.3	94.53	No Smoker	No Drinker		0	0	0	0	0	1	0	0	0	1	0	21.1463	9	214	141	HIV1		Intelence + Truvada		2N+1NN	1
795	66	2001	Follow-up		HIV		22	Heterosexual	M	A3	NoAIDS	ON_GOING	17	FRANCE	FRANCE	20	1.3	415	18	1221	52	0.34	60	40.2	93.13	Smoker <=10	Drinker <20 g/d ( ~ 2 verres / jour)	No	0	0	0	0	0	0	0	0	0	0	0	25.1429	7		163	HIV1		Isentress + Kivexa		2N+1II
796	51	2005	Follow-up		HIV		10	Bisexual	M	A3	NoAIDS	ON_GOING	10	FRANCE	FRANCE	20	1.3	179	10	1079	59	0.17	22	45.2	90.44	Smoker >30	Drinker 50 to 80 g/d	Former	0	0	0	0	0	0	0	0	0	0	0	22.1297	2	49	49	HIV1		Triumeq		2N+1II	1
797	50	2011	Follow-up		HIV		14	Heterosexual	M	A2	NoAIDS	ON_GOING	7	BURKINA FASO	WESTERN AND CENTRAL AFRICA	20	1.3	408	19	1086	50	0.38	21	37		No Smoker	No Drinker		0	0	0	0	0	0	0	0	0	0	0	28.6501	3		262	HIV1		Norvir + Reyataz + Tivicay		1IPb+1II	1
798	58	1994	Follow-up		HIV		21	Heterosexual	M	A2	NoAIDS	ON_GOING	20	no data	no data	20	1.3	883	35	1166	46	0.76			93.08	Smoker <=10	Drinker <20 g/d ( ~ 2 verres / jour)	No	0	0	0	1	0	0	0	0	0	0	0	24.9372	1	759	247	HIV1		Eviplera		2N+1NN
799	55	2002	Follow-up		HIV		13	Heterosexual	M	C3	AIDS	ON_GOING	13	GAMBIE	WESTERN AND CENTRAL AFRICA	20	1.3	483	19	914	36	0.53		40	88.6				1	0	0	0	0	0	0	0	0	0	0	19.2672	3	80	80	HIV1		Stribild		2N+1II	1
800	56	2007	Follow-up		HIV		10	Heterosexual	F	C3	AIDS	ON_GOING	10	CONGO (RDC, ex Zaïre)	WESTERN AND CENTRAL AFRICA	20	1.3	489	26.3					40	94.74				0	0	0	0	0	0	0	0	0	0	1	37.8772	6	107	38	HIV1		Edurant + Kivexa		2N+1NN
801	69	2010	Follow-up		HIV		5	Heterosexual	M	C3	AIDS	ON_GOING	5	INDE	ASIA AND PACIFIC	20	1.3	590	21	1190	42	0.5	35.4	35	44.26				0	1	0	0	0	0	0	0	0	0	0	32.1799	2	364	0	HIV1		Efavirenz (Sustiva) + Lamivudine (Epivir) + Ziagen		2N+1NN	1
802	51	2014	Follow-up		HIV		25	Unknown	M		NoAIDS	ON_GOING	17	HAÏTI	CARAÏBES	46	1.7	490	22	1490	67	0.33	67.5					no data	0	0	0	0	0	0	0	0	0	0	0	22.7903	4		256	HIV1		Intelence + Isentress + Norvir + Prezista		1NN+1IPb+1II
803	59	2000	Follow-up		HIV		25	MSM	M	A3	NoAIDS	ON_GOING	25	FRANCE	FRANCE	20	1.3	291	24.5	404	34	0.72	22	50.5	84.05	No Smoker	Occasional	No	0	1	0	0	0	0	0	0	0	0	0	24.0975	8		140	HIV1		Intelence + Isentress		1NN+1II	1
804	52	2009	Follow-up		HIV		21	Heterosexual	M	B3	NoAIDS	ON_GOING	19	FRANCE	FRANCE	20	1.3	1041	36	1012	35	1.03	36.2		131.72	Smoker 11 to 20	No Drinker	No	0	0	0	0	0	0	1	0	0	0	0	30.3461	4		152	HIV1		Norvir + Reyataz + Truvada		2N+1IPb
805	50	1998	Follow-up		HIV&HEP	HBV	25	Bisexual	M	C3	AIDS	ON_GOING	10	FRANCE	FRANCE	20	1.3	699.7	28	1055	42.2	0.66	35.4	35.9	73.03	No Smoker	No Drinker	Former	0	0	0	1	0	0	0	0	0	0	0	26.2164	8		0.8	HIV1		Intelence + Norvir + Prezista		1NN+1IPb	1
806	57	2009	Follow-up		HIV		6	Heterosexual	M	A2	NoAIDS	ON_GOING	4	FRANCE	FRANCE	20	1.3	790.9	41	546	28.3	1.45	34.3	45.5	49.87	No Smoker	Occasional	No	0	0	0	1	0	0	0	0	0	0	0	28.7197	3	602.9	282.9	HIV1		Triumeq		2N+1II	1
807	75	2006	Follow-up		HIV		8	Heterosexual	M	A3	NoAIDS	ON_GOING	8	FRANCE	FRANCE	70631	4.8	167.7	9.1	1315.9	71.4	0.13	14.4	40.3	49.69	No Smoker	Drinker <20 g/d ( ~ 2 verres / jour)	No	1	1	0	0	0	0	0	0	0	0	0	34.1598	8	149.5	91	HIV1		Kivexa + Norvir + Prezista		2N+1IPb	1
808	53	2014	Follow-up		HIV		15	MSM	M	A3	NoAIDS	ON_GOING	1	ITALIE	Others Area	20	1.3	614	30.4	589.3	29.2	1.04			82.88	No Smoker	Drinker <20 g/d ( ~ 2 verres / jour)	Active	0	0	0	0	0	0	0	0	0	0	0	20.0617	3		115.8	HIV1		Kivexa + Norvir + Prezista		2N+1IPb	1
809	68	2000	Follow-up		HIV		27	Heterosexual	M	B3	NoAIDS	ON_GOING	19	no data	no data	0		233.3	9	1840.3	71	0.13	24	42	56.14	No Smoker	Occasional	No	1	0	0	0	0	0	0	0	0	0	0	25.7117	5		188	HIV1		Norvir + Reyataz + Truvada		2N+1IPb
810	54	2000	Follow-up		HIV&HEP	HBV	28	MSM	M	A2	NoAIDS	ON_GOING	24	no data	no data	20	1.3	787.6	22	1825.8	51	0.43	31	44	90.93	Smoker <=10	Drinker 20 to 50 g/d	No	0	0	0	0	0	0	0	0	0	0	0	22.0703	2		259.2	HIV1		Triumeq		2N+1II	1
811	74	2003	Follow-up		HIV		32	MSM	M	B3	NoAIDS	ON_GOING	15	no data	no data	0		137.3	5	2113.7	77	0.06	36	44	84.81	No Smoker	No Drinker	No	1	0	0	0	0	0	0	0	0	0	0	28.0816	8		122	HIV1		Isentress + Norvir + Prezista + Viread		1N+1IPb+1II	1
812	60	2012	Follow-up		HIV		16	Heterosexual	F	A2	NoAIDS	ON_GOING	3	no data	no data	0		470.3	41	263.8	23	1.78	47		80.97	Ex-Smoker	No Drinker	No	0	0	0	0	0	0	0	0	0	0	0	18.7328	5		439.3	HIV1		Eviplera		2N+1NN
813	76	2012	Follow-up		HIV&HEP	HCV	3	MSM	M	A2	NoAIDS	ON_GOING	3	NIGER	WESTERN AND CENTRAL AFRICA	20	1.3	470.8	23	1207.7	59	0.39	23	39	94.26	Ex-Smoker	Drinker <20 g/d ( ~ 2 verres / jour)	No	0	0	0	0	0	0	0	0	0	0	0	19.2653	2	422.2	350	HIV1		Edurant + Kivexa		2N+1NN	1
814	51	1996	Follow-up		HIV		21	MSM	M	C3	AIDS	ON_GOING	20	no data	no data	20	1.3	339	16.84	1060	52.68	0.31	26	39	109.7			no data	0	0	0	0	0	1	0	0	0	0	0	24.2803	8	31	5	HIV1		Intelence + Isentress + Norvir + Prezista		1NN+1IPb+1II	1
815	66	1999	Follow-up		HIV		16	MSM	M	C3	AIDS	ON_GOING	16	no data	no data	20	1.3	461	17.89	1148	44.56	0.4	15		121.1	Ex-Smoker	Drinker <20 g/d ( ~ 2 verres / jour)	No	1	1	0	1	0	1	0	0	0	0	0	19.2526	8	70	70	HIV1		Kivexa + Sustiva		2N+1NN	1
816	54	1996	Follow-up		HIV		20	Bisexual	M	B2	NoAIDS	ON_GOING	20	no data	no data	20	1.3	413	25	776	46.97	0.53	14	42	150.42	Smoker <=10	Drinker <20 g/d ( ~ 2 verres / jour)	No	0	0	0	0	0	0	0	1	0	0	1	23.4568	10	367	244	HIV1		Norvir + Prezista + Tivicay		1IPb+1II	1
817	65	1996	Follow-up		HIV		19	Heterosexual	F	B3	NoAIDS	ON_GOING	19	no data	no data	20	1.3	298	18.08	618	37.5	0.48	40		76.78	Smoker <=10	Occasional	Active	1	0	0	0	0	0	1	0	0	0	1	22.9591	9	181	122	HIV1		Isentress + Truvada		2N+1II	1
818	51	2007	Follow-up		HIV&HEP		8	Heterosexual	M	A2	NoAIDS	ON_GOING	7	BELGIQUE	Others Area	20	1.3	244	24.87	476	48.52	0.51	11		110.17	Smoker <=10	Drinker > 80 g/d	No	0	0	0	0	0	1	1	0	0	0	0	19.6232	5	217	217	HIV1		Kivexa + Norvir + Prezista		2N+1IPb	1
819	58	1990	Follow-up		HIV		25	Transfusion	F	C3	AIDS	ON_GOING	24	no data	no data	20	1.3	181	15.98	452	39.92	0.4	34		68.61	No Smoker	Drinker 20 to 50 g/d	No	0	0	0	0	0	0	0	0	0	0	1	28.3987	4	252	43	HIV1		Celsentri + Isentress		1II+1IE	1
820	52	2003	Follow-up		HIV		12	MSM	M	A2	NoAIDS	ON_GOING	6	no data	no data	20	1.3	505	16.56	2648	86.84	0.19	43		75.33	No Smoker	Drinker 20 to 50 g/d	No	0	0	0	0	0	0	0	0	0	0	1	27.102	2	505	288	HIV1		Stribild		2N+1II	1
821	56	1991	Follow-up		HIV		25	MSM	M	A2	NoAIDS	ON_GOING	24	FRANCE	FRANCE	20	1.3	1016	54.53	511	27.41	1.99	28.7	41.2	88.82	No Smoker	No Drinker	No	0	0	0	1	0	0	0	0	0	0	0	21.4533	4	749	309	HIV1		Truvada + Viramune		2N+1NN	2
822	50	1997	Follow-up		HIV		24	MSM	M	B2	NoAIDS	ON_GOING	24	FRANCE	FRANCE	40	1.6	469	23	1020	50	0.46	36		124.48	Ex-Smoker	Occasional	No	0	0	0	0	0	0	0	0	0	0	0	22.9854	2		278	HIV1		Isentress + Reyataz		1IP+1II	1
823	55	2000	Follow-up		HIV		27	Heterosexual	M	C2	AIDS	ON_GOING	19	FRANCE	FRANCE	40	1.6	710	20						62.53	No Smoker	No Drinker	no data	0	0	0	1	0	0	1	0	1	0	0	21.2963	3		294	HIV1		Kalétra + Sustiva		1NN+1IPb	1
824	58	2001	Follow-up		HIV&HEP	HCV	28	IVDU	M	C3	AIDS	ON_GOING	23	FRANCE	FRANCE	91	1.96	875					39.3	46.9	70.06	Ex-Smoker	Drinker <20 g/d ( ~ 2 verres / jour)	Active	0	0	0	0	1	1	1	0	0	1	0	16.955	9		0	HIV1		Isentress + Kivexa		2N+1II	2
825	51	2004	Follow-up		HIV&HEP	HCV	22	MSM	M	A2	NoAIDS	ON_GOING	20	ITALIE	Others Area	20	1.3	540	36	690	46	0.78	44.4	42	103.8	Smoker 11 to 20	Drinker <20 g/d ( ~ 2 verres / jour)	Active	0	0	1	0	0	0	0	0	0	0	0	21.6066	2		306	HIV1		Kivexa + Viramune		2N+1NN	2
826	68	2008	Follow-up		HIV&HEP	HCV	8	IVDU	M	A3	NoAIDS	ON_GOING	8	FRANCE	FRANCE	40	1.6	598	23	1352	52	0.44	10.2	35.7	81.07	No Smoker	Occasional	no data	0	0	0	1	0	0	0	0	0	0	0	23.3564	2		399	HIV1		Isentress + Truvada		2N+1II
827	58	2007	Follow-up		HIV		22	Bisexual	M	A1	NoAIDS	ON_GOING	19	TUNISIE	MIDDLE-EAST AND MAGHREB	40	1.6	902	41	726	33	1.24	21		148.5	Ex-Smoker	Drinker <20 g/d ( ~ 2 verres / jour)	No	0	0	1	0	0	0	0	0	0	0	1	21.4692	4		504	HIV1		Isentress + Kivexa		2N+1II	1
828	52	2001	Follow-up		HIV&HEP	HCV&HBV	30	IVDU	M	A3	NoAIDS	ON_GOING	25	FRANCE	FRANCE	40	1.6	923	37.6	935	38.1	0.99	29	43.6	121.27	Smoker 11 to 20	Occasional	Former	0	0	0	0	0	0	0	0	0	0	0	24.2202	3		154	HIV1		Kalétra + Truvada		2N+1IPb	1
829	59	2001	Follow-up		HIV&HEP	HCV&HBV	28	IVDU	M	B2	NoAIDS	ON_GOING	26	FRANCE	FRANCE	40	1.6	472	31.4	614	40.8	0.77	37	47.7	92	Ex-Smoker	Drinker <20 g/d ( ~ 2 verres / jour)	Former	0	0	0	0	1	0	1	0	0	0	1	26.5839	3		213	HIV1		Edurant + Kivexa		2N+1NN	1
830	51	2001	Follow-up		HIV		22	Heterosexual	F	B3	NoAIDS	ON_GOING	18	FRANCE	FRANCE	40	1.6	514	34.4	574	38.5	0.9	18	38.8	132.77	No Smoker	No Drinker	No	0	0	0	0	0	0	1	0	0	0	1	20.3428	6	552	77	HIV1		Isentress + Kivexa		2N+1II	1
831	54	2001	Follow-up		HIV		22	Heterosexual	F	C3	AIDS	ON_GOING	18	MAROC	MIDDLE-EAST AND MAGHREB	40	1.6	866	42.9	662	32.8	1.31	27.6	38.9	113.9	No Smoker	No Drinker	No	0	0	0	1	0	0	0	0	0	0	0	32.8125	1		33	HIV1		Eviplera		2N+1NN	1
832	50	2001	Follow-up		HIV&HEP	HCV&HBV	25	IVDU	M	B2	NoAIDS	ON_GOING	18	FRANCE	FRANCE	40	1.6	713	27.3	1364	52.2	0.52	16	44.3	112.07	Smoker 11 to 20	No Drinker	Former	1	0	0	0	0	0	0	0	0	0	0	24.4473	3		343	HIV1		Eviplera		2N+1NN	1
833	51	2004	Follow-up		HIV&HEP	HCV&HBV	11	Heterosexual	M	A3	NoAIDS	ON_GOING	11	FRANCE	FRANCE	40	1.6	276	21.4	672	52.2	0.41	11	46	87.75	Ex-Smoker	Drinker <20 g/d ( ~ 2 verres / jour)	Former	0	0	0	1	0	0	0	0	0	0	0	20.5289	6	87	56	HIV1		Reyataz + Truvada		2N+1IP	1
834	58	2014	Follow-up		HIV		1	Bisexual	M	A2	NoAIDS	ON_GOING	1	FRANCE	FRANCE	41447	4.6	708	32.3	985	44.9	0.72		44	60.31	Smoker 11 to 20	Drinker <20 g/d ( ~ 2 verres / jour)	No	0	0	0	1	0	0	0	0	0	0	0	24.8971	3	764	441	HIV1		Isentress + Truvada		2N+1II	1
835	59	1993	Follow-up		HIV		23	MSM	M	A2	NoAIDS	ON_GOING	0	no data	no data	5586	3.7	515	37	574	42					No Smoker	No Drinker	No	0	0	0	0	0	0	0	0	0	0	0	23.1481	1	787	395	HIV1		Stribild		2N+1II
836	51	1998	Follow-up		HIV		17	MSM	M	C3	AIDS	ON_GOING	17	no data	no data	40	1.6	228		575				42	97.29	No Smoker	Occasional	No	0	0	0	1	0	1	0	0	0	0	1	19.9251	3	18	18	HIV1		Emtriva + Névirapine (Viramune) + Viread		2N+1NN
837	50	2002	Follow-up		HIV		13	Heterosexual	M	A3	NoAIDS	ON_GOING	13	no data	no data	40	1.6	210		1164			45		91.7	No Smoker	Occasional	No	0	0	0	1	0	0	0	0	0	0	0	27.4598	2	43	43	HIV1		Eviplera		2N+1NN	1
838	76	1992	Dead	Other	HIV		24	Heterosexual	M	C3	AIDS	STOP	22	FRANCE	FRANCE	40	1.6	262					8	26.8	26.25	Ex-Smoker	Drinker <20 g/d ( ~ 2 verres / jour)	Active	1	1	0	1	0	1	0	1	1	1	1	23.1405	16	401	144	HIV1		Intelence + Isentress + Norvir + Prezista		1NN+1IPb+1II
839	55	2004	Follow-up		HIV		29	MSM	M	C3	AIDS	ON_GOING	26	FRANCE	FRANCE	104	2	1464	23				53.75		120.34	Ex-Smoker	No Drinker	Former	0	0	0	0	0	0	0	0	0	1	1	20.7157	12		679	HIV1		Celsentri + Isentress + Norvir + Prezista		1IPb+1II+1IE	1
840	62	2012	Follow-up		HIV		6	Heterosexual	F	C3	AIDS	ON_GOING	6	FRANCE	FRANCE	40	1.6	154	29	244	46	0.63		40.4	106.7	No Smoker	No Drinker	No	1	0	0	0	0	0	0	1	0	0	0	18.6709	6	7	7	HIV1		Norvir + Prezista + Tivicay + Truvada		2N+1IPb+1II
841	58	2006	Follow-up		HIV		9	Unknown	F	C3	AIDS	ON_GOING	8	FRANCE	FRANCE	40	1.6	941.1	32	1382.3	47	0.68	30	31	60.26	Ex-Smoker	No Drinker	No	0	0	0	0	0	0	0	0	0	0	1	21.7181	4	360	0.4	HIV1		Intelence + Isentress		1NN+1II	1
842	51	1993	Follow-up		HIV		22	Heterosexual	M	A2	NoAIDS	ON_GOING	5	HAÏTI	CARAÏBES	20	1.3	658.7	33.3	813	41.1	0.81	51.6	39	98.1	Ex-Smoker	Occasional	No	0	0	0	0	0	0	0	0	0	0	0	20.1771	3		205.6	HIV1		Kivexa + Norvir + Prezista		2N+1IPb	1
843	52	1995	Follow-up		HIV		20	Heterosexual	M	B3	NoAIDS	ON_GOING	20	FRANCE	FRANCE	35000	4.5	177	6.9	1760.2	68.6	0.1	30	43.2		No Smoker	Occasional	No	0	0	0	0	0	0	0	0	0	0	0	28.9051	3	237	53.5	HIV1		Eviplera		2N+1NN	1
844	53	1997	Follow-up		HIV&HEP	HCV	29	IVDU	M	B3	NoAIDS	ON_GOING	19	FRANCE	FRANCE	37	1.6	803.5	23	1701.3	48.7	0.47	37.4	40	88.1	Ex-Smoker	Drinker <20 g/d ( ~ 2 verres / jour)	Former	0	0	0	0	0	0	0	0	0	0	0	24.4898	2		146	HIV1		Intelence + Isentress		1NN+1II	1
845	74	1997	Follow-up		HIV		18	Heterosexual	F	C3	AIDS	ON_GOING	18	FRANCE	FRANCE	1419	3.2	411.8	19.7	892.6	42.7	0.46	50.5	42.4	60.37	No Smoker	Drinker <20 g/d ( ~ 2 verres / jour)	No	0	0	0	0	0	0	0	0	0	0	1	26.079	8	93	67	HIV1		Intelence + Norvir + Prezista + Tivicay		1NN+1IPb+1II	1
846	50	2012	Follow-up		HIV&HEP	HCV	31	IVDU	M	A2	NoAIDS	ON_GOING	3	FRANCE	FRANCE	20	1.3	750.6	44.6	719	42.7	1.04	38.7	35.4	107.14	Smoker <=10	No Drinker	Former	0	0	0	0	0	0	0	0	0	0	0	21.9138	2		405.8	HIV1		Tivicay + Truvada		2N+1II	1
847	53	2012	Follow-up		HIV		3	Heterosexual	M	A3	NoAIDS	ON_GOING	3	CAMEROUN	WESTERN AND CENTRAL AFRICA	40	1.6	341	32.1	349	32.8	0.98	26.3	40.2	91.85	No Smoker	Occasional	No	0	0	0	0	0	0	0	0	0	0	0	20.2865	2	118	118	HIV1		Triumeq		2N+1II	2
848	54	2008	Follow-up		HIV		7	Bisexual	M	A2	NoAIDS	ON_GOING	7	FRANCE	FRANCE	40	1.6	613	28.6	994	46.3	0.62	13	41.6	120.83	Smoker >30	Drinker > 80 g/d	Active	1	0	0	0	0	0	0	0	0	0	0	21.4996	5	215	215	HIV1		Atripla		2N+1NN	1
849	52	2012	Follow-up		HIV		24	MSM	M	C3	AIDS	ON_GOING	7	Guadeloupe	CARAÏBES	40	1.6	555	30	716	38.6	0.78	22.5		68.09	No Smoker	Occasional	No	0	0	0	0	0	0	0	0	0	0	0	29.8877	2		254	HIV1		Intelence + Truvada		2N+1NN	1
850	56	2014	Follow-up		HIV		1	Bisexual	M	A3	NoAIDS	ON_GOING	1	no data	no data	42	1.62	557	27.3	1184	57.9	0.47	23.8	42	40.16	Smoker 11 to 20	Occasional	No	1	1	0	0	0	0	0	0	1	1	1	23.8087	6	163	163	HIV1		Lamivudine (Epivir) + Névirapine (Viramune) + Ziagen		2N+1NN	1
851	54	2001	Follow-up		HIV		30	Transfusion	M	B3	NoAIDS	ON_GOING	26	FRANCE	FRANCE	20	1.3	266	29	499	54	0.53	21		71.38	Ex-Smoker			0	0	0	0	0	0	0	0	0	1	0	29.668	9		155	HIV1		Tivicay + Truvada		2N+1II
852	72	2001	Follow-up		HIV		19	MSM	M	A3	NoAIDS	ON_GOING	7	ALGÉRIE	MIDDLE-EAST AND MAGHREB	20	1.3	337	19	773	45	0.44	32		68.41				0	0	0	0	0	0	0	0	0	0	0	25.7122	12	727	170	HIV1		Isentress + Kivexa		2N+1II
853	58	2004	Follow-up		HIV&HEP	HCV	16	Heterosexual	M	C3	AIDS	ON_GOING	16	CONGO (REPUBLIQUE DU)	WESTERN AND CENTRAL AFRICA	20	1.3	175	12	762	53	0.23	22	37	60.69	No Smoker	No Drinker	No	0	0	0	0	0	0	0	0	1	0	0	20.8651	5		41	HIV1		Isentress + Sustiva		1NN+1II	1
854	52	2001	Follow-up		HIV		25	MSM	M	A3	NoAIDS	ON_GOING	15	FRANCE	FRANCE	20	1.3	369		1083			18	44	79.09	No Smoker	No Drinker	No	0	0	0	0	0	0	0	0	0	0	0	24.4287	3		154	HIV1		Isentress + Norvir + Prezista		1IPb+1II
855	50	2011	Follow-up		HIV		10	Heterosexual	F	C3	AIDS	ON_GOING	4	CAMEROUN	WESTERN AND CENTRAL AFRICA	8945	4	131	8	820	49	0.16		38.7	51.31				0	0	0	0	0	0	0	1	0	0	0	40.0367	12		12	HIV1		Kivexa + Norvir + Prezista		2N+1IPb
856	60	2014	elsewhere		HIV&HEP	HCV	3	Heterosexual	F	A0	NoAIDS	ON_GOING	1	CAMEROUN	WESTERN AND CENTRAL AFRICA	68	1.8	320	11	2060	71	0.16		30	47.44				0	0	0	0	1	1	0	0	0	0	0	22.4996	12		110	HIV1		Intelence + Norvir + Prezista + Viread		1N+1NN+1IPb	1
857	50	2014	Follow-up		HIV		1	Bisexual	M	A3	NoAIDS	ON_GOING	1	LIBAN	MIDDLE-EAST AND MAGHREB	20	1.3	200	13	880	60	0.23				No Smoker	Occasional	No	0	0	0	0	0	0	0	0	0	0	0	24.0741	3	160	160	HIV1		Norvir + Prezista + Truvada		2N+1IPb
858	50	2014	Follow-up		HIV		1	Bisexual	M	A3	NoAIDS	ON_GOING	1	LIBAN	MIDDLE-EAST AND MAGHREB	20	1.3	200	13	888	60	0.23				No Smoker	Occasional	No	0	0	0	0	0	0	0	0	0	0	0	24.0741	3	160	160	HIV1		Norvir + Prezista + Truvada		2N+1IPb
859	50	1990	Follow-up		HIV&HEP	HCV	29	IVDU	F	B3	NoAIDS	ON_GOING	7	FRANCE	FRANCE	26	1.4	339.5	26.9	667.6	52.9	0.51	32	35.12	84.57	Smoker 11 to 20	Drinker <20 g/d ( ~ 2 verres / jour)	Former	0	0	0	0	0	0	0	0	0	0	1	16.1616	10		121	HIV1		Kivexa + Norvir + Reyataz		2N+1IPb	1
860	66	2009	Follow-up		HIV		9	Heterosexual	M	C3	AIDS	ON_GOING	6	FRANCE	FRANCE	20	1.3	416.8	16.6	886	35.3	0.47	47.6	43	97.71	No Smoker	Drinker <20 g/d ( ~ 2 verres / jour)	No	0	0	0	0	0	0	0	0	0	0	1	21.1327	3		13.2	HIV1		Kivexa + Norvir + Prezista		2N+1IPb	1
861	50	2005	Follow-up		HIV		10	Bisexual	M	A2	NoAIDS	ON_GOING	9	FRANCE	FRANCE	20	1.3	915.5	38.1	593	24.7	1.54	39.2		100.66	Ex-Smoker	Drinker <20 g/d ( ~ 2 verres / jour)	Former	0	0	0	0	0	0	0	1	0	0	0	16.955	9	504	352.8	HIV1		Tivicay + Truvada		2N+1II	1
862	65	2013	Follow-up		HIV		2	Heterosexual	F	B2	NoAIDS	ON_GOING	1	FRANCE	FRANCE	88	1.9	389.8	15.4	655.5	25.9	0.59	31	36	62.83	Ex-Smoker	Drinker 20 to 50 g/d	No	0	1	0	0	0	1	0	0	0	0	0	18.2222	9	370.4	231.8	HIV1		Kivexa + Tivicay		2N+1II	1
863	64	2014	Follow-up		HIV		1	Heterosexual	F	C3	AIDS	ON_GOING	1	FRANCE	FRANCE	4000	3.6	396.8	11.8	2088	62.1	0.19			85.01				0	0	0	0	0	0	0	0	0	0	0	26.3146	10	21	21	HIV1		Kivexa + Norvir + Prezista		2N+1IPb	1
864	55	2000	Follow-up		HIV		29	MSM	M	B3	NoAIDS	ON_GOING	24	no data	no data	0		154	14	715	65	0.22	31	47	95.11	Smoker <=10	Occasional	No	1	0	0	0	0	0	0	0	0	0	1	21.9774	2		99	HIV1		Edurant + Tivicay		1NN+1II
865	55	2000	Follow-up		HIV&HEP	HCV	27	IVDU	M	A2	NoAIDS	ON_GOING	17	no data	no data	0		406.9	26	829.5	53	0.49	17	48	144.44	Smoker 21 to 30	Drinker 20 to 50 g/d		0	0	0	0	0	0	0	0	0	0	0	26.0933	6		222.3	HIV1		Isentress + Truvada		2N+1II	1
866	53	2001	Dead	Suicide	HIV&HEP	HBV	26	Bisexual	M	A1	NoAIDS	STOP	4	no data	no data	40	1.6	844.8	31	1254	46	0.67	30	47	122.24	Ex-Smoker	No Drinker	No	0	0	0	0	0	0	0	0	0	1	1	27.4648	4		614.4	HIV1		Norvir + Prezista + Truvada		2N+1IPb	1
867	62	2001	Follow-up		HIV&HEP	HCV	13	Heterosexual	F	A2	NoAIDS	ON_GOING	9	CAMEROUN	WESTERN AND CENTRAL AFRICA	0		384.7	30.2	508.3	39.9	0.76	77.2	37	108.56				0	0	0	0	0	0	0	0	0	0	0	25.3906	3	545.3	205	HIV1		Combivir + Norvir + Telzir		2N+1IPb	1
868	50	2001	Follow-up		HIV&HEP	HCV	27	MSM	M	B3	NoAIDS	ON_GOING	26	no data	no data	2605	3.4	88.1	13	386.5	57	0.23	42	38	141.48	Smoker >30	Drinker <20 g/d ( ~ 2 verres / jour)	No	0	0	0	0	0	1	0	0	0	1	1	20.7612	10		48.4	HIV1		Celsentri + Kivexa + Norvir + Prezista + Ziagen		3N+1IPb+1IE	1
869	53	2002	Follow-up		HIV		23	MSM	M	C3	AIDS	ON_GOING	20	no data	no data	0		112.8	8.1	933.3	67	0.12	13	41	131.69	Smoker 11 to 20	Ex-Drinker	No	0	0	0	0	0	0	0	0	0	0	0	21.2245	4		11	HIV1		Atripla		2N+1NN	1
870	53	2004	Follow-up		HIV		11	MSM	M	B3	NoAIDS	ON_GOING	11	no data	no data	20	1.3	418	20.9	1000	50	0.42	29.3	41	93.37	Smoker <=10	Occasional	No	0	0	0	0	0	0	0	0	0	0	0	29.0688	4	75.3	53	HIV1		Triumeq		2N+1II	1
871	53	2012	Follow-up		HIV&HEP	HBV	17	Unknown	M	C3	AIDS	ON_GOING	17	GHANA	WESTERN AND CENTRAL AFRICA	29	1.5	395.3	11	1797	50	0.22	65	43	112.07	No Smoker	Drinker <20 g/d ( ~ 2 verres / jour)	No	0	0	0	0	0	1	0	0	0	0	0	30.1276	4		350	HIV1		Celsentri + Kivexa + Norvir + Prezista		2N+1IPb+1IE
872	51	2006	Follow-up		HIV&HEP	HCV	26	IVDU	M	B3	NoAIDS	ON_GOING	19	no data	no data	0		390.6	19	1254.2	61	0.31	23	43	101.08	Smoker 21 to 30	Drinker <20 g/d ( ~ 2 verres / jour)	No	0	0	0	0	1	0	0	0	0	0	0	18.7175	2		58	HIV1		Stribild		2N+1II
873	51	2012	Follow-up		HIV&HEP	HCV	23	Unknown	M	C2	AIDS	ON_GOING	9	FRANCE	FRANCE	20	1.3	459.4	18	1454.6	57	0.32	5	43	142.03	Smoker 11 to 20	Ex-Drinker	No	0	0	0	0	0	0	0	1	0	1	0	16.7277	8		279.6	HIV1		GSK2619619 ( Triumeq )		2N+1II
874	50	2012	Follow-up		HIV		21	Unknown	F	C2	AIDS	ON_GOING	7	GHANA	WESTERN AND CENTRAL AFRICA	20	1.3	550.3	27	978.2	48	0.56	15	42	75.32				1	0	0	0	0	0	0	0	0	0	0	28.8415	6		476.2	HIV1		Intelence + Isentress + Norvir + Prezista		1NN+1IPb+1II
875	64	2006	Follow-up		HIV		9	Heterosexual	M	C2	AIDS	ON_GOING	9	no data	no data	34	1.5	642.6	20	1414	44	0.45	29	35	46.35	No Smoker	No Drinker	No	0	1	0	0	0	0	0	0	1	0	0	29.0859	12	351	330	HIV1		Lamivudine (Epivir) + Névirapine (Viramune) + Ziagen		2N+1NN	1
876	53	2012	Follow-up		HIV		3	Heterosexual	M	A2	NoAIDS	ON_GOING	3	GABON	WESTERN AND CENTRAL AFRICA	20	1.3	722	43.36	566	33.99	1.27	19	51	62.5	Ex-Smoker	Drinker <20 g/d ( ~ 2 verres / jour)	No	0	0	0	0	0	0	0	0	0	0	0	30.1021	9	409	385	HIV1		Kivexa + Névirapine (Viramune)		2N+1NN	2
877	64	2013	Follow-up		HIV		13	MSM	M	A2	NoAIDS	ON_GOING	11	FRANCE	FRANCE	20	1.3	415	35.74	545	46.94	0.76	26			Smoker >30	Drinker <20 g/d ( ~ 2 verres / jour)	Former	0	0	0	0	0	0	0	0	0	0	0	24.2123	1		235	HIV1		Truvada		2N	1
878	52	2001	Follow-up		HIV		27	Heterosexual	F	A2	NoAIDS	ON_GOING	17	GHANA	WESTERN AND CENTRAL AFRICA	20	1.3	527	30.56	793	45.99	0.66	30		69.9	No Smoker	Occasional	No	0	1	0	0	0	0	0	0	0	0	0	27.0416	3		201	HIV1		Kivexa + Névirapine (Viramune)		2N+1NN	1
879	81	2000	Follow-up		HIV		15	Heterosexual	M	B3	NoAIDS	ON_GOING	15	no data	no data	20	1.3	195	15.18	676	52.64	0.28	58		76.25	Smoker <=10	No Drinker	No	1	0	0	1	0	0	1	0	0	0	0	22.4913	25	11	11	HIV1		Norvir + Prezista + Viramune		1NN+1IPb	1
880	68	1996	Follow-up		HIV		24	Heterosexual	M	B3	NoAIDS	ON_GOING	17	no data	no data	20	1.3	324	17.4	1001	53.75	0.32	31		103.15	No Smoker	No Drinker	No	0	0	0	0	0	0	1	0	0	0	0	26.3107	7		196	HIV1		Norvir + Prezista		1IPb	1
881	66	2006	Follow-up		HIV&HEP	HBV	9	Bisexual	M	C2	AIDS	ON_GOING	6	FRANCE	FRANCE	20	1.3	428	29.49	426	29.35	1	28	45	64.4	No Smoker	No Drinker	No	1	0	0	0	0	0	0	0	0	0	0	26.4236	6	626	333	HIV1		Isentress + Truvada		2N+1II	1
882	53	2000	Follow-up		HIV		15	MSM	M	A1	NoAIDS	ON_GOING	15	no data	no data	20	1.3	896	44.02	531	26.09	1.68	42	46	125.91	No Smoker	Drinker <20 g/d ( ~ 2 verres / jour)	No	0	0	0	0	0	0	0	0	0	0	0	19.5682	4	584	554	HIV1		Kivexa + Viramune		2N+1NN	1
883	54	2010	Follow-up		HIV&HEP	HCV	5	MSM	M	A2	NoAIDS	ON_GOING	5	FRANCE	FRANCE	49	1.69	324	12.33	1419	54.03	0.22	55	43	82.79	No Smoker	No Drinker	No	0	0	0	0	0	0	1	0	0	0	0	22.6757	6	324	293	HIV1		Isentress + TAF (Pro Ténofovir ) + Truvada		2N+1II	1
884	58	1999	Follow-up		HIV		16	Bisexual	M	C3	AIDS	ON_GOING	15	no data	no data	26475	4.42	439	18.37	1665	69.69	0.26	19	40	124.48	Smoker >30	Drinker <20 g/d ( ~ 2 verres / jour)	Active	0	0	0	0	0	0	0	0	0	0	1	23.3887	16	164	156	HIV1		Norvir + Prezista + Truvada		2N+1IPb	1
885	53	2002	Follow-up		HIV		13	Heterosexual	M	C3	AIDS	ON_GOING	13	no data	no data	20	1.3	330	16.57	1226	61.57	0.26	37	41	94.96	Ex-Smoker	Drinker <20 g/d ( ~ 2 verres / jour)	No	0	0	0	0	0	1	0	0	0	0	0	22.1158	12	1	1	HIV1		Isentress + Kivexa		2N+1II	2
886	52	2002	Follow-up		HIV&HEP		21	Heterosexual	M	C3	AIDS	ON_GOING	19	no data	no data	31	1.49	270	15.52	1027	59.05	0.26	6		108.79			no data	0	0	0	0	0	0	0	0	0	0	0	22.3954	9		82	HIV1		Isentress + Norvir + Prezista		1IPb+1II	1
887	50	2003	Follow-up		HIV&HEP		12	MSM	M	A2	NoAIDS	ON_GOING	12	no data	no data	20	1.3	314	15.76	1232	61.84	0.25	29		84.79	No Smoker	No Drinker	No	0	0	0	0	0	0	0	0	0	0	0	24.281	6	210	210	HIV1		Kivexa + Viramune		2N+1NN	1
888	63	2003	Follow-up		HIV		12	Heterosexual	M	A2	NoAIDS	ON_GOING	10	no data	no data	20	1.3	522	23.79	1561	71.14	0.33	26		104.14	Smoker <=10		no data	0	0	0	0	0	0	0	0	0	0	0	23.7654	5	449	243	HIV1		Isentress + Kivexa		2N+1II	1
889	53	1993	Follow-up		HIV		22	MSM	M	B3	NoAIDS	ON_GOING	20	ALGÉRIE	MIDDLE-EAST AND MAGHREB	20	1.3	439	30.72	397	27.77	1.11	35.3	36.6	94.74	No Smoker	Drinker 20 to 50 g/d		0	0	0	1	0	0	0	0	0	0	0	18.8492	3	362	160	HIV1		Norvir + Prezista + Truvada		2N+1IPb	1
890	67	1994	Follow-up		HIV		23	Heterosexual	M	B3	NoAIDS	ON_GOING	21	FRANCE	FRANCE	0	0	323	22.8	588	41.54	0.55	13.6	43	104.19	Smoker 11 to 20	Occasional	No	0	0	0	0	1	0	0	0	0	0	0	26.9204	4		16	HIV1		Isentress + Truvada		2N+1II	1
891	64	1999	Follow-up		HIV&HEP	HBV	16	MSM	M	C3	AIDS	ON_GOING	16	FRANCE	FRANCE	35950	4.56	518	38.42	517	38.3	1	16.7	42.7	65.66	No Smoker	No Drinker	No	1	0	0	0	0	0	0	0	0	0	0	32.3265	6	82	1	HIV1		Norvir + Prezista + Truvada		2N+1IPb	0
892	58	2003	Follow-up		HIV		12	MSM	M	A3	NoAIDS	ON_GOING	11	FRANCE	FRANCE	20	1.3	963	35.69	1233	45.66	0.78	27	49.8	88.18	Ex-Smoker	Drinker <20 g/d ( ~ 2 verres / jour)	No	0	0	0	0	0	0	0	0	0	1	0	22.8395	7	613	178	HIV1		Kivexa + Viramune		2N+1NN	1
893	56	2009	Follow-up		HIV&HEP	HCV	30	IVDU	M	A1	NoAIDS	ON_GOING	11	FRANCE	FRANCE	0	0	912	38.42	873	36.79	1.04	21.7	46.3	91.02	Smoker 11 to 20	Occasional	Former	0	0	0	0	0	0	0	0	0	1	0	22.5827	10		591	HIV1		Isentress + Norvir + Prezista		1IPb+1II	1
894	52	2010	Follow-up		HIV		24	Bisexual	M	A3	NoAIDS	ON_GOING	19	FRANCE	FRANCE	0	0	564	29.59	780	40.91	0.72	26.2		104.18	No Smoker	Occasional	No	1	0	0	0	0	0	0	0	0	0	1	22.7204	9		181	HIV1		Isentress + Norvir + Prezista		1IPb+1II	2
895	55	2014	Follow-up		HIV		1	Heterosexual	F	A2	NoAIDS	ON_GOING	1	COMORES	Eastern Africa and Australia	34567	4.54	1106	35.35	991	31.69	1.12	21.8		77.65	Smoker <=10	Drinker <20 g/d ( ~ 2 verres / jour)	No	0	0	0	0	0	0	0	0	0	0	0	25.1532	2	369	369	HIV1		Stribild		2N+1II	1
896	54	1996	Follow-up		HIV&HEP	HCV	23	IVDU	M	A3	NoAIDS	ON_GOING	22	ALGÉRIE	MIDDLE-EAST AND MAGHREB	40	1.6	493	25	1064	54	0.46		47	133.2	Smoker 11 to 20	Ex-Drinker	Substituted	0	0	0	0	0	0	0	0	0	0	0	24.6181	1		198	HIV1		Combivir		2N	1
897	51	1996	Follow-up		HIV		29	Heterosexual	F	B3	NoAIDS	ON_GOING	19	COTE D'IVOIRE	WESTERN AND CENTRAL AFRICA	40	1.6	872	18	2180	45	0.4	24.1		74.69	No Smoker	Drinker <20 g/d ( ~ 2 verres / jour)	No	0	0	0	1	0	0	0	0	0	0	0	25	3		238	HIV1		Isentress + Kivexa		2N+1II	2
898	58	1997	Follow-up		HIV&HEP	HCV	19	IVDU	M	A2	NoAIDS	ON_GOING	17	FRANCE	FRANCE	40	1.6	886	25	1948	55	0.45	39	40.2	91.68	Smoker 11 to 20	Drinker 20 to 50 g/d	Former	0	0	0	1	0	0	0	0	0	1	1	20.8307	8	294	294	HIV1		Trizivir		3N	1
899	54	1999	Follow-up		HIV		18	Heterosexual	F	A2	NoAIDS	ON_GOING	18	PORTUGAL	Others Area	40	1.6	565	26	1347	62	0.42	35.6	50	141.29	Smoker 11 to 20	Drinker <20 g/d ( ~ 2 verres / jour)	No	1	0	0	1	0	0	0	0	0	0	0	22.0604	4		396	HIV1		Kivexa + Viramune		2N+1NN	1
900	55	2000	Follow-up		HIV&HEP	HCV	20	Heterosexual	M	C3	AIDS	ON_GOING	16	FRANCE	FRANCE	160	2.2	253	24	676	64	0.37	7.1	25.5	97.21	Smoker <=10	Drinker <20 g/d ( ~ 2 verres / jour)	No	0	0	0	0	0	0	0	0	0	0	0	23.1481	7		19	HIV1		Kivexa + Norvir + Prezista		2N+1IPb	1
901	51	2000	elsewhere		HIV		20	MSM	M	B1	NoAIDS	ON_GOING	19	ITALIE	Others Area	20	1.3	795	20	2545	64	0.31	15		124.99	Smoker 11 to 20	Drinker <20 g/d ( ~ 2 verres / jour)	No	0	0	0	1	0	0	0	0	0	0	0	28.7037	6		174	HIV1		Kivexa + Viramune		2N+1NN	2
902	53	2001	Follow-up		HIV		22	Heterosexual	M	A2	NoAIDS	ON_GOING	22	TCHAD	Eastern Africa and Australia	40	1.6	792					17.9	36.7	99.84	Smoker 21 to 30	Occasional	Former	0	0	0	0	0	0	0	0	0	0	0	24.281	3		330	HIV1		Norvir + Prezista + Tivicay		1IPb+1II	1
903	51	2002	Follow-up		HIV		23	MSM	M	A3	NoAIDS	ON_GOING	11	MONACO	Others Area	40	1.6	529	23	966	42	0.55	27.5		88.46	Ex-Smoker	Drinker <20 g/d ( ~ 2 verres / jour)	No	0	0	1	1	0	0	0	0	0	0	0	24.3911	3		374	HIV1		Isentress + Truvada		2N+1II
904	67	2002	Follow-up		HIV		23	Heterosexual	M	A2	NoAIDS	ON_GOING	18	FRANCE	FRANCE	40	1.6	657	36	602	33	1.09	41.5	43	88.31	Ex-Smoker	Drinker <20 g/d ( ~ 2 verres / jour)	No	1	0	1	1	0	0	0	1	0	0	1	26.8122	7		473	HIV1		Triumeq		2N+1II	1
905	76	2002	Follow-up		HIV		13	Bisexual	M	A3	NoAIDS	ON_GOING	13	SUISSE	Others Area	40	1.6	414	18	1058	46	0.39	35.7	42	95.47			no data	0	0	0	1	0	0	1	0	0	0	0	24.5932	10	120	120	HIV1		Eviplera		2N+1NN	1
906	58	2003	Follow-up		HIV&HEP	HCV&HBV	30	IVDU	M	A3	NoAIDS	ON_GOING	11	no data	no data	40	1.6	186	11	996	59	0.19	6	35.6	76.11	Smoker 21 to 30	Ex-Drinker	Former	0	0	0	1	0	0	0	1	0	1	1	22.4913	8		32.4	HIV1		Celsentri + Kivexa		2N+1IE	2
907	60	2010	Follow-up		HIV		5	MSM	M	A2	NoAIDS	ON_GOING	1	FRANCE	FRANCE	20	1.3	505.6	33.7	820.7	54.7	0.62	41		110.21	No Smoker	Drinker <20 g/d ( ~ 2 verres / jour)	No	0	0	0	0	0	0	0	0	0	0	0	21.4619	2	518	340	HIV1		Eviplera		2N+1NN	1
908	65	2011	Follow-up		HIV		23	MSM	M	A1	NoAIDS	ON_GOING	11	FRANCE	FRANCE	40	1.6	989	43	851	37	1.16	30.9	47	68.46	Smoker 21 to 30	Drinker <20 g/d ( ~ 2 verres / jour)	no data	1	0	0	0	0	0	0	0	0	0	0	23.4075	12		640	HIV1		Epivir + Isentress + Norvir + Prezista		1N+1IPb+1II	1
909	54	2013	Follow-up		HIV		17	Heterosexual	F	C3	AIDS	ON_GOING	2	TUNISIE	MIDDLE-EAST AND MAGHREB	40	1.6	104	13	464	58	0.22	22.3		45.12	Smoker <=10		no data	0	0	0	0	0	0	0	0	0	0	1	15.4006	7		18	HIV1		Kivexa + Norvir + Prezista		2N+1IPb	1
910	63	2008	Follow-up		HIV		24	MSM	M	A3	NoAIDS	ON_GOING	11	SOUTH AFRICA	Eastern Africa and Australia	40	1.6	341	31	418	38	0.82	22.6	35.1	77.23	No Smoker		no data	0	0	0	0	1	1	0	0	0	0	0	23.1481	8		134	HIV1		Isentress + Truvada		2N+1II
911	77	2014	Follow-up		HIV		7	Heterosexual	M	A3	NoAIDS	ON_GOING	1	FRANCE	FRANCE	112	2	78	7.2	1005	68	0.08			62.42	Ex-Smoker	Drinker <20 g/d ( ~ 2 verres / jour)	no data	0	0	0	0	0	0	0	0	0	0	0	26.7755	2		78	HIV1		Triumeq		2N+1II	1
912	53	2001	Follow-up		HIV&HEP	HCV&HBV	19	MSM	M	C3	AIDS	ON_GOING	19	FRANCE	FRANCE	40	1.6	639	30.7	951	45.7	0.67	13	49.8	123.49	Ex-Smoker	Occasional	No	1	0	0	1	1	1	1	0	0	0	0	22.6474	10	24	24	HIV1		Isentress + Truvada		2N+1II	1
913	53	2000	Follow-up		HIV&HEP	HCV&HBV	15	IVDU	M	C3	AIDS	ON_GOING	15	FRANCE	FRANCE	40	1.6	1080	37.3	1061	36.7	1.02	37	42.1	116.58	No Smoker	Drinker <20 g/d ( ~ 2 verres / jour)	Former	0	0	0	1	1	0	0	0	0	0	1	26.5731	6	35	35	HIV1		Isentress + Truvada		2N+1II	2
914	51	2003	Follow-up		HIV		17	MSM	M	A3	NoAIDS	ON_GOING	17	FRANCE	FRANCE	18503	4.3	556	35.3	705	44.8	0.79	47	43.6	77.18	Smoker 21 to 30	Drinker <20 g/d ( ~ 2 verres / jour)	No	0	0	1	1	0	0	1	0	0	0	1	18.449	2		169	HIV1		Tivicay + Truvada		2N+1II	1
915	66	1988	Follow-up		HIV		28	MSM	M	C2	AIDS	ON_GOING	26	no data	no data	20	1.3	428					81	43.3	61.84	No Smoker	Drinker > 80 g/d	No	1	1	1	1	0	1	1	0	0	0	1	26.5928	6		212	HIV1		Kivexa + Norvir + Prezista		2N+1IPb
916	64	1995	Follow-up		HIV		20	Heterosexual	F	B2	NoAIDS	ON_GOING	17	no data	no data	20	1.3	276	33	387	46			43	47.67	Smoker 11 to 20	Drinker <20 g/d ( ~ 2 verres / jour)	No	1	0	0	1	0	0	0	0	0	0	1	26.2227	1	580	264	HIV1		Quad TAF ( GS 9350)		2N+1II
917	77	1999	Follow-up		HIV		16	Bisexual	M	A2	NoAIDS	ON_GOING	16	no data	no data	20	1.3	387						36.8	62.89	Ex-Smoker	No Drinker		1	0	0	0	0	0	0	0	0	0	1	22.7611	2	239	216	HIV1		Atripla		2N+1NN
918	58	2000	Follow-up		HIV		15	Heterosexual	F	A2	NoAIDS	ON_GOING	5	no data	no data	20	1.3	463						45	52.77	Smoker 11 to 20	Occasional	No	0	0	0	1	0	0	0	0	0	0	0	27.7381	8	864	319	HIV1		Quad TAF ( GS 9350)		2N+1II
919	52	2003	Follow-up		HIV		26	Heterosexual	F	B3	NoAIDS	ON_GOING	12	no data	no data	20	1.3	250							133.88	No Smoker	Occasional	No	0	0	0	0	0	0	0	0	0	0	0	19.9481	2		61	HIV1		Atripla		2N+1NN	1
920	55	2014	Follow-up		HIV		1	Heterosexual	F	C3	AIDS	ON_GOING	1	REPUBLIQUE CENTRAFRICAINE	WESTERN AND CENTRAL AFRICA	40	1.6	292	13	1558	68	0.19		36.3	104.17	No Smoker	Occasional	No	1	0	0	1	0	0	0	0	0	0	0	24.3046	6	177	177	HIV1		Norvir + Prezista + Truvada		2N+1IPb	1
921	54	1995	Follow-up		HIV		19	MSM	M	B2	NoAIDS	ON_GOING	17	FRANCE	FRANCE	20	1.3	585.9	41	643.1	45	0.91	16	37	137.83	Smoker >30	No Drinker	No	0	0	0	1	0	0	0	0	0	1	0	18.424	6	988	434	HIV1		Eviplera		2N+1NN	1
922	61	2003	Follow-up		HIV&HEP	HCV	12	Heterosexual	M	A3	NoAIDS	ON_GOING	12	FRANCE	FRANCE	20	1.3	500	36	597.3	43	0.84	28	38	69.66	No Smoker	No Drinker	No	0	0	0	0	0	0	0	0	0	0	0	24.8443	5	172.3	172.3	HIV1		Kivexa + Norvir + Telzir + Viread		3N+1IPb	1
923	55	2004	Follow-up		HIV		22	Heterosexual	M	B2	NoAIDS	ON_GOING	22	FRANCE	FRANCE	26	1.41	516.2	37	516.2	37	1	27	42	88.82	Smoker 11 to 20	Drinker <20 g/d ( ~ 2 verres / jour)	No	0	0	0	1	0	0	0	0	0	1	1	21.8776	11		457.6	HIV1		Truvada + Viramune		2N+1NN	1
924	50	2013	Follow-up		HIV&HEP	HBV	11	Heterosexual	F	A3	NoAIDS	ON_GOING	0	CAMEROUN	WESTERN AND CENTRAL AFRICA	40	1.6	332	21	837.9	53	0.4			76.66				1	0	0	0	0	0	0	0	0	0	0	27.7344	2		267	HIV1		Eviplera		2N+1NN	1
925	53	2014	Follow-up		HIV		1	MSM	M	B0	NoAIDS	ON_GOING	1	BRÉSIL	SOUTH AMERICA	10987	4.04	548	25	854.9	39	0.64	29	41	71.84				0	0	0	0	0	0	0	0	0	0	0	22.2656	5	444	444	HIV1		Stribild		2N+1II	1
926	53	2007	Follow-up		HIV&HEP	HBV	9	Heterosexual	M	C3	AIDS	ON_GOING	8	DOMINIQUE (ILE)	CARAÏBES	708	2.85	156.2	6	1595.4	61.3	0.1	27	41.2	80.99	No Smoker	No Drinker	No	0	0	0	0	0	0	0	0	0	0	0	26.449	6		8	HIV1		Norvir + Prezista + Truvada		2N+1IPb	1
927	64	1989	Follow-up		HIV		26	Bisexual	M	B2	NoAIDS	ON_GOING	26	FRANCE	FRANCE	40	1.6	877	38.8	938	41.5	0.93			77.8	No Smoker	Drinker <20 g/d ( ~ 2 verres / jour)	No	1	0	0	1	0	0	0	0	0	1	0	24.4898	9	380	260	HIV1		Isentress + Norvir + Reyataz		1IPb+1II	1
928	71	1995	Follow-up		HIV		20	Heterosexual	M	B2	NoAIDS	ON_GOING	19	FRANCE	FRANCE	40	1.6	887	52.6	398	23.6	2.23	23.7	44	105.78	Smoker 11 to 20	Occasional	No	0	0	0	1	0	0	0	0	0	1	0	27.4286	8	460	234	HIV1		Kivexa + Sustiva		2N+1NN	1
929	59	2010	Follow-up		HIV		6	MSM	M	A2	NoAIDS	ON_GOING	5	FRANCE	FRANCE	40	1.6	822	46.4	595	33.6	1.38	14.8	45.5	150.13	Smoker 21 to 30	Drinker <20 g/d ( ~ 2 verres / jour)	No	0	0	0	1	0	0	0	0	0	0	0	20.6612	3	934	336	HIV1		Triumeq		2N+1II	1
930	63	2001	Follow-up		HIV		30	MSM	M	A3	NoAIDS	ON_GOING	27	ALGÉRIE	MIDDLE-EAST AND MAGHREB	20	1.3	321	22	759	53	0.42	24		99.96	No Smoker	Drinker <20 g/d ( ~ 2 verres / jour)	No	0	0	0	0	0	0	0	0	0	1	0	20.5151	1		60	HIV1		Celsentri + Edurant + Norvir + Prezista		1NN+1IPb+1IE	1
931	55	2001	Follow-up		HIV		20	MSM	M	A2	NoAIDS	ON_GOING	18	FRANCE	FRANCE	20	1.3	544	23	1336	57	0.41	26		59.67	Smoker <=10	Drinker <20 g/d ( ~ 2 verres / jour)	No	0	0	0	0	0	0	0	0	0	0	0	23.5294	7	606	375	HIV1		Intelence + Isentress		1NN+1II	1
932	59	2001	Follow-up		HIV		18	MSM	M	C2	AIDS	ON_GOING	16	FRANCE	FRANCE	442	2.65	438	12	2454	68	0.18			100.59	Smoker 11 to 20	Drinker <20 g/d ( ~ 2 verres / jour)		0	0	0	0	0	0	0	0	0	0	0	23.5457	3		242	HIV1		Norvir + Prezista + Truvada		2N+1IPb
933	72	2001	Follow-up		HIV		16	Heterosexual	F	A3	NoAIDS	ON_GOING	16	FRANCE	FRANCE	20	1.3	203	23				36		69.47				1	0	0	0	0	0	0	0	0	0	0	23.1473	4	284	142	HIV1		Eviplera		2N+1NN	1
934	62	2006	Follow-up		HIV		26	Heterosexual	M	C3	AIDS	ON_GOING	19	MALI	WESTERN AND CENTRAL AFRICA	271348	5.43	61	3	923	51	0.07			78.02	Smoker >30	No Drinker	No	0	0	0	0	0	0	0	0	0	0	0	24.1633	6		3	HIV1		Norvir + Prezista + Tivicay + Viread		1N+1IPb+1II	1
935	60	2007	Dead	Other	HIV		7	Bisexual	M	A2	NoAIDS	STOP	6	FRANCE	FRANCE	20	1.3	364	27	581	42	0.63	19		76.11	No Smoker	Drinker <20 g/d ( ~ 2 verres / jour)	no data	0	0	0	0	0	1	0	0	0	0	0	21.6216	3	310	301	HIV1		Isentress + Kivexa		2N+1II	1
936	51	2014	Follow-up		HIV		1	Heterosexual	M	C3	AIDS	ON_GOING	1	Guadeloupe	CARAÏBES	20	1.3	84	6	942	64	0.09	4	23.9					0	0	0	0	0	0	0	0	0	0	0	25	4	22	22	HIV1		Intelence + Norvir + Prezista		1NN+1IPb	1
937	52	1992	Follow-up		HIV		17	Heterosexual	M	A3	NoAIDS	ON_GOING	17	GHANA	WESTERN AND CENTRAL AFRICA	40	1.6	338	15	903	41	0.37	66	43	61.79	No Smoker	Drinker <20 g/d ( ~ 2 verres / jour)	No	1	0	0	0	0	0	0	0	0	0	0	24.4418	17	393	196	HIV1&HIV2		Kivexa + Norvir + Prezista		2N+1IPb	1
938	51	1998	Follow-up		HIV		17	Heterosexual	M	C3	AIDS	ON_GOING	17	VIÊT NAM	ASIA AND PACIFIC	20	1.3	864	33	757	29	1.14	22.7		66.67	No Smoker	Occasional	Active	0	1	0	0	0	0	0	0	0	0	0	28.0428	3	264	212	HIV1		Edurant + Tivicay		1NN+1II
939	52	2002	Follow-up		HIV		16	Transfusion	M	C3	AIDS	ON_GOING	13	no data	no data	50	1.7	432	19	1266	56	0.34	84.5	38	95.27	No Smoker	Drinker <20 g/d ( ~ 2 verres / jour)	Active	0	0	0	1	0	1	0	0	0	0	0	30.8642	7		59	HIV1		Intelence + Norvir + Prezista + Viread		1N+1NN+1IPb
940	52	2002	Follow-up		HIV		16	Transfusion	M	C3	AIDS	ON_GOING	13	no data	no data	50	1.7	448	19	1322	56	0.34	84.5	38	95.27	No Smoker	Drinker <20 g/d ( ~ 2 verres / jour)	Active	0	0	0	1	0	1	0	0	0	0	0	30.8642	7		59	HIV1		Intelence + Norvir + Prezista + Viread		1N+1NN+1IPb
941	50	2011	Follow-up		HIV&HEP	HCV	32	IVDU	M	A3	NoAIDS	ON_GOING	4	no data	no data	695	2.8	465	14.1	2195	66.5	0.21			77.53			no data	0	0	0	0	0	0	0	0	0	0	0	23.4493	1		182	HIV1		Eviplera		2N+1NN	1
942	68	2013	Follow-up		HIV&HEP	HBV	2	Heterosexual	M	A3	NoAIDS	ON_GOING	2	COTE D'IVOIRE	WESTERN AND CENTRAL AFRICA	20	1.3	370	20	840	45	0.44		45	61.58				1	0	0	0	0	0	0	0	0	0	0	22.6474	3	99	70	HIV1		Triumeq		2N+1II
943	55	2014	Follow-up		HIV		11	Heterosexual	M		NoAIDS	ON_GOING	11	MAROC	MIDDLE-EAST AND MAGHREB	20	1.3	320	17							Smoker 21 to 30	No Drinker	No	0	0	0	0	0	0	0	0	0	0	0	18.2531	2		1	HIV1		Norvir + Prezista + Truvada		2N+1IPb	1
944	52	2009	Follow-up		HIV		25	Heterosexual	M	C3	AIDS	ON_GOING	14	CAP-VERT	Eastern Africa and Australia	20	1.3	897	33	2223	45	0.4	26	44.1		No Smoker	Drinker > 80 g/d	No	0	0	0	0	0	1	0	0	0	0	0	28.4055	2		77	HIV1		Truvada + Viramune		2N+1NN
945	75	1990	Follow-up		HIV		25	Bisexual	M	A3	NoAIDS	ON_GOING	22	FRANCE	FRANCE	20	1.3	778	33.4	540.8	23.2	1.44	37.3	43	60.26	No Smoker	No Drinker	No	0	0	0	0	0	0	0	0	0	0	0	24.0569	3	400	147	HIV1		Kivexa + Norvir + Prezista		2N+1IPb	1
946	60	1993	Follow-up		HIV		22	Bisexual	M	B3	NoAIDS	ON_GOING	22	FRANCE	FRANCE	20	1.3	135.1	9.5	906	63.7	0.15	34	44	57.58	Ex-Smoker	Occasional	No	0	0	0	0	0	0	0	0	0	0	0	18.6851	7	223	80.1	HIV1		Norvir + Prezista + Truvada		2N+1IPb	1
947	57	1994	Follow-up		HIV&HEP	HBV	29	Bisexual	M	A3	NoAIDS	ON_GOING	19	FRANCE	FRANCE	20	1.3	360.7	28.9	371	29.7	0.97		45.5	90.07	Smoker <=10	Drinker <20 g/d ( ~ 2 verres / jour)	Former	0	0	0	0	0	0	0	0	0	0	0	17.9592	7		106	HIV1		Kivexa + Norvir + Reyataz		2N+1IPb	1
948	53	2000	Follow-up		HIV&HEP	HBV	15	Bisexual	M	A2	NoAIDS	ON_GOING	8	FRANCE	FRANCE	20	1.3	826.3	27.6	1460	48.8	0.57	50.4	39	62.92	No Smoker	Drinker <20 g/d ( ~ 2 verres / jour)	No	0	0	1	0	0	0	0	0	0	0	0	24.3375	1	371	343	HIV1		Eviplera		2N+1NN	1
949	50	2002	Follow-up		HIV		13	Bisexual	M	A3	NoAIDS	ON_GOING	13	FRANCE	FRANCE	20	1.3	232.4	15.6	586	39.3	0.4	60.7		69.32	Ex-Smoker	Occasional	Former	0	0	0	1	0	0	0	0	0	0	0	22.3094	4	55	11	HIV1		Kivexa + Norvir + Reyataz		2N+1IPb	1
950	65	2003	Follow-up		HIV		12	MSM	M	C3	AIDS	ON_GOING	12	FRANCE	FRANCE	20	1.3	360.5	35	265	25.7	1.36	51	46.4	80.25	No Smoker	Occasional	No	1	0	0	1	0	0	0	0	0	0	0	24.6914	5	14	6	HIV1		Intelence + Kivexa		2N+1NN	1
951	51	2005	Follow-up		HIV		10	Heterosexual	F	A2	NoAIDS	ON_GOING	8	FRANCE	FRANCE	16772	4.2	382.7	22.2	1131	65.6	0.34	27	46.17	94.87	No Smoker	No Drinker	No	0	0	0	0	0	0	0	0	0	0	0	24.3418	3	347.5	345	HIV1		Kivexa + Norvir + Prezista		2N+1IPb	1
952	57	2009	Follow-up		HIV		6	Heterosexual	F	B2	NoAIDS	ON_GOING	6	HAÏTI	CARAÏBES	20	1.3	862.5	38.4	548	24.4	1.57	41	36.5	31.36	No Smoker	Occasional	No	1	0	0	0	0	0	0	0	0	0	0	25.2595	9	273	273	HIV1		Kivexa + Norvir + Reyataz		2N+1IPb	1
953	56	2006	Follow-up		HIV		9	Heterosexual	M	A2	NoAIDS	ON_GOING	6	FRANCE	FRANCE	20	1.3	504.6	27.8	694	38.2	0.73	29.2		63.28	No Smoker	Ex-Drinker	No	0	0	0	0	0	0	0	0	0	0	0	19.257	2	289.9	261	HIV1		Kivexa + Tivicay		2N+1II	1
954	65	2007	Follow-up		HIV		13	Heterosexual	M	A3	NoAIDS	ON_GOING	7	FRANCE	FRANCE	20	1.3	648.2	34.7	764	40.9	0.85	60		79.98	Ex-Smoker	Occasional	No	0	0	0	0	0	0	0	0	0	0	0	24.5779	3		161.8	HIV1		Kivexa + Norvir + Prezista		2N+1IPb	1
955	63	2014	Follow-up		HIV		1	Heterosexual	M	C3	AIDS	ON_GOING	1	FRANCE	FRANCE	32	1.5	215.8	16.7	717	55.5	0.3	19	35.1	86.4	No Smoker	No Drinker	No	1	0	0	0	0	1	0	1	0	0	0	24.677	7	175.1	160.3	HIV1		Kivexa + Norvir + Prezista		2N+1IPb	1
956	53	2000	Follow-up		HIV		26	Heterosexual	F	B2	NoAIDS	ON_GOING	20	no data	no data	0		328.1	26	757.2	60	0.43	45	45	104.97	No Smoker	No Drinker	No	0	0	0	0	0	0	0	0	0	0	0	21.4844	2		270	HIV1		Triumeq		2N+1II
957	50	2000	Follow-up		HIV		23	MSM	M	B3	NoAIDS	ON_GOING	22	no data	no data	20	1.3	535.4	27	1051	53	0.51	24.3	48	81.39	No Smoker	Drinker <20 g/d ( ~ 2 verres / jour)	No	0	0	0	1	0	0	0	0	0	0	0	22.7434	8	240	156	HIV1		Isentress + Kivexa		2N+1II
958	75	2000	Follow-up		HIV		25	MSM	M	C2	AIDS	ON_GOING	21	FRANCE	FRANCE	0		358.9	21	957	56	0.38	32	44	70.51	No Smoker	Drinker 20 to 50 g/d	No	0	1	0	1	0	1	0	0	0	1	0	30.4498	9		267.6	HIV1		Stribild		2N+1II	2
959	60	2000	Follow-up		HIV		24	MSM	M	C3	AIDS	ON_GOING	19	no data	no data	20	1.3	126	11.4				51	45	97.62	Ex-Smoker	Occasional	No	0	0	0	1	0	0	0	0	0	0	0	25.0829	4		126	HIV1		Kivexa + Sustiva		2N+1NN
960	50	2001	Follow-up		HIV&HEP	HCV	29	MSM	M	A3	NoAIDS	ON_GOING	24	no data	no data	0		455							112.53	Smoker >30	Drinker <20 g/d ( ~ 2 verres / jour)	No	0	0	0	0	0	0	0	0	0	0	1	25.763	1		100	HIV1		Triumeq		2N+1II	1
961	61	2002	Follow-up		HIV		28	Bisexual	M	A1	NoAIDS	ON_GOING	18	no data	no data	20	1.3	1061.7	41.2	850.4	33	1.25	20	45	96.28	No Smoker	Drinker <20 g/d ( ~ 2 verres / jour)		0	0	0	1	0	0	0	0	0	1	1	28.5705	9		519.8	HIV1		Norvir + Prezista + Truvada		2N+1IPb
962	56	2003	Follow-up		HIV		13	MSM	M	A3	NoAIDS	ON_GOING	11	no data	no data	20	1.3	340.8	21	746.6	46	0.46	42	47	83.65	No Smoker	Occasional	No	1	0	0	0	0	0	0	0	0	0	0	23.4339	5	388.9	140	HIV1		Triumeq		2N+1II	1
963	66	2004	Follow-up		HIV		12	Heterosexual	M	C3	AIDS	ON_GOING	11	no data	no data	0		148.3	8	1316.3	71	0.11	44	47	99.57	No Smoker	Drinker <20 g/d ( ~ 2 verres / jour)	No	0	0	0	0	0	0	0	0	0	0	0	26.1966	2	27.5	27.5	HIV1		Triumeq		2N+1II	1
964	53	2004	Follow-up		HIV&HEP	HCV	26	IVDU	F	A3	NoAIDS	ON_GOING	20	no data	no data	34	1.5	545	23.4				13		63.9	Smoker <=10	Drinker > 80 g/d	Former	0	0	0	0	0	0	0	0	0	1	1	25.7812	2		163.2	HIV1		Edurant + Kivexa		2N+1NN	2
965	56	2014	Follow-up		HIV		23	MSM	M	B3	NoAIDS	ON_GOING	22	FRANCE	FRANCE	0		283	15.99							Ex-Smoker	Ex-Drinker	No	0	0	0	0	0	0	0	0	0	1	1	20.4511	6		181	HIV1		Norvir + Prezista + Truvada		2N+1IPb
966	51	2008	Follow-up		HIV		7	MSM	M	A1	NoAIDS	ON_GOING	6	FRANCE	FRANCE	20	1.3	1027	40.93	1405	55.99	0.73	34		109.24	Smoker 21 to 30	Drinker <20 g/d ( ~ 2 verres / jour)	Active	0	0	0	1	0	0	0	0	0	0	0	21.7776	5	954	745	HIV1		Norvir + Prezista		1IPb	1
967	67	1996	Follow-up		HIV		19	MSM	M	C3	AIDS	ON_GOING	19	no data	no data	20	1.3	607	36.34	751	44.97	0.8	38		79.48	Ex-Smoker	Drinker <20 g/d ( ~ 2 verres / jour)	No	0	0	0	1	0	0	0	0	0	0	0	23.8754	7	276	169	HIV1		Celsentri + Norvir + Prezista + Truvada		2N+1IPb+1IE	1
968	58	2001	Follow-up		HIV&HEP		14	IVDU	F	C3	AIDS	ON_GOING	14	no data	no data	20	1.3	367	18.44	927	46.58	0.39	49	44	78.89	Smoker 11 to 20	Drinker <20 g/d ( ~ 2 verres / jour)	No	0	0	0	0	0	0	0	0	0	0	1	31.2295	6	85	85	HIV1		Kalétra + Viread + Ziagen		2N+1IPb	1
969	50	1995	Follow-up		HIV		20	Heterosexual	F	C3	AIDS	ON_GOING	20	no data	no data	20	1.3	260	12.36	733	34.87	0.35	44	48	62.4	No Smoker	No Drinker	No	0	0	0	0	0	0	0	0	0	0	0	20.5693	9	8	8	HIV1		Intelence + Isentress + Norvir + Prezista		1NN+1IPb+1II	1
970	53	1990	Follow-up		HIV&HEP	HCV	25	Heterosexual	F	B3	NoAIDS	ON_GOING	12	no data	no data	20	1.3	423	24.18	565	32.3	0.74	35	46	93.79	No Smoker	Occasional	No	0	0	0	0	0	0	0	0	0	0	0	30.116	5		196	HIV1		Stribild		2N+1II	1
971	74	1998	Follow-up		HIV		17	Heterosexual	M	C3	AIDS	ON_GOING	17	no data	no data	20	1.3	437	16.5	1567	59.17	0.27	32		77.66	Ex-Smoker		no data	0	0	0	0	0	0	0	0	0	0	0	20.1092	8	28	28	HIV1		Kivexa + Tivicay		2N+1II	1
972	52	2014	Follow-up		HIV		1	MSM	M	A1	NoAIDS	ON_GOING	1	no data	no data	20	1.3	1071	38.18	831	29.62	1.28	34			Smoker 21 to 30	Occasional	Active	0	0	0	0	0	0	0	0	0	0	0	21.1327	3	827	734	HIV1		Eviplera		2N+1NN	1
973	62	2002	Follow-up		HIV		24	Bisexual	M	B2	NoAIDS	ON_GOING	22	FRANCE	FRANCE	20	1.3	630	44.16	635	44.5	0.99	17.1	43.6	93.13	Ex-Smoker	No Drinker	No	1	0	0	0	0	0	0	0	0	0	0	28.4384	8	376	207	HIV1		Emtriva + Invirase + Reyataz		1N+2IP	1
974	74	2007	Follow-up		HIV&HEP	HCV	8	Heterosexual	M	C2	AIDS	ON_GOING	6	BURKINA FASO	WESTERN AND CENTRAL AFRICA	0	0	432	40.03	317	29.38	1.36	11.2	35	108.95	Smoker >30	Drinker 20 to 50 g/d	No	1	0	0	0	0	1	1	0	0	0	0	21.4533	5	1322	412	HIV1		Epivir + Norvir + Prezista		1N+1IPb	1
975	57	2008	Follow-up		HIV		29	MSM	M	A3	NoAIDS	ON_GOING	20	FRANCE	FRANCE	20	1.3	1200	34.69	1393	40.27	0.86	21.6	34	75.45	Smoker 21 to 30	Drinker <20 g/d ( ~ 2 verres / jour)		0	0	0	0	0	0	0	0	0	0	0	20.9371	6		183	HIV1		Intelence + Isentress + Norvir + Prezista		1NN+1IPb+1II	1
976	53	2008	Follow-up		HIV		7	MSM	M	A2	NoAIDS	ON_GOING	7	FRANCE	FRANCE	0	0	997	47.61	463	22.12	2.15		41	118.66	Smoker 11 to 20	Drinker <20 g/d ( ~ 2 verres / jour)	No	0	0	0	0	0	0	0	0	0	0	0	21.691	2	529	375	HIV1		Atripla		2N+1NN	0
977	62	2009	Follow-up		HIV		6	Heterosexual	M	C2	AIDS	ON_GOING	5	GABON	WESTERN AND CENTRAL AFRICA	216997	5.34	547	24.3	1197	53.2	0.46	14.8	40.7	123.68	No Smoker	Drinker <20 g/d ( ~ 2 verres / jour)	No	0	0	0	0	0	0	0	0	0	0	0	22.9441	1	402	245	HIV1		Atripla		2N+1NN	1
978	55	1996	Follow-up		HIV&HEP	HCV	24	Heterosexual	M	B2	NoAIDS	ON_GOING	19	FRANCE	FRANCE	40	1.6	1046	34	1538	50	0.68	22.9	42	88.82	No Smoker	No Drinker	Active	0	0	0	0	0	0	0	0	0	0	0	26.5118	5		200	HIV1		Tivicay + Truvada		2N+1II	1
979	54	1996	Follow-up		HIV&HEP	HCV	25	IVDU	M	C3	AIDS	ON_GOING	18	FRANCE	FRANCE	40	1.6	246	13	1229	65	0.2	34.7	49	69.49	Smoker 21 to 30	Ex-Drinker	Former	0	0	0	0	0	0	0	0	0	1	1	21.6333	9		5	HIV1		Intelence + Norvir + Prezista + Tivicay		1NN+1IPb+1II
980	68	1996	Follow-up		HIV		23	Heterosexual	M	C2	AIDS	ON_GOING	21	FRANCE	FRANCE	40	1.6	500	22				22.2	50	90.89	No Smoker	No Drinker	no data	1	0	0	1	0	1	0	0	0	0	0	23.1983	8		216	HIV1		Kivexa + Viramune		2N+1NN	1
981	51	1997	Follow-up		HIV		21	MSM	M	B2	NoAIDS	ON_GOING	18	FRANCE	FRANCE	40	1.6	1129	28	1734	43	0.65	32.5		101.9	Smoker 11 to 20		no data	0	0	0	0	0	0	0	0	0	0	0	20.8308	8		390	HIV1		Norvir + Prezista + Truvada		2N+1IPb	1
982	64	1998	elsewhere		HIV		22	MSM	M	C3	AIDS	ON_GOING	16	FRANCE	FRANCE	40	1.6	82	4	1273	62	0.06	8.3		109.11	Ex-Smoker	No Drinker	No	1	1	0	1	0	0	0	1	0	0	1	34.6021	12		3	HIV1		Isentress + Truvada + Viramune		2N+1NN+1II	1
983	51	1998	Follow-up		HIV		17	MSM	M	A2	NoAIDS	ON_GOING	17	FRANCE	FRANCE	40	1.6	941	35	1021	38	0.92	43.5	45	84.3	No Smoker	No Drinker	No	0	0	0	1	0	0	1	0	0	0	0	23.7654	1	224	224	HIV1		Eviplera		2N+1NN	1
984	52	1999	Follow-up		HIV		23	MSM	M	C3	AIDS	ON_GOING	21	FRANCE	FRANCE	40	1.6	724	39	798	43	0.91	38.2		103.38	Ex-Smoker	No Drinker	No	0	0	0	1	0	0	0	0	0	0	0	20.2812	6		20	HIV1		Intelence + Isentress + Norvir + Prezista		1NN+1IPb+1II	1
985	70	2000	Follow-up		HIV		15	Transfusion	M	A2	NoAIDS	ON_GOING	15	no data	no data	40	1.6	340	20	1054	62	0.32	38.3	50	61.76	No Smoker	No Drinker	No	1	0	0	0	0	0	1	0	0	0	0	21.0772	8	490	219	HIV1		Kivexa + Norvir + Reyataz		2N+1IPb	1
986	57	2001	Follow-up		HIV		20	Heterosexual	F	A1	NoAIDS	ON_GOING	1	MAROC	MIDDLE-EAST AND MAGHREB	120000	5.08	575	23	1375	55	0.42			78.54			no data	1	0	0	1	0	0	0	0	0	0	0		2		504	HIV1		Isentress + Truvada		2N+1II
987	50	2002	Follow-up		HIV&HEP	HCV	24	IVDU	F	C3	AIDS	ON_GOING	20	FRANCE	FRANCE	40	1.6	528	33	672	42	0.79	45.3		83.85	No Smoker	No Drinker	No	1	0	0	1	0	1	0	0	0	0	0	20.8305	6		174	HIV1		Celsentri + Triumeq		2N+1II+1IE	1
988	68	2001	Follow-up		HIV		17	Heterosexual	M	A2	NoAIDS	ON_GOING	14	ALGÉRIE	MIDDLE-EAST AND MAGHREB	40	1.6	646	38	425	25	1.52	51.3	41.3	67.27	Ex-Smoker	Drinker <20 g/d ( ~ 2 verres / jour)	no data	0	1	0	1	0	0	0	0	0	0	1	22.8374	12		430	HIV1		Edurant + Isentress + Kivexa		2N+1NN+1II	1
989	51	2013	elsewhere		HIV		1	MSM	M	A3	NoAIDS	ON_GOING	1	FRANCE	FRANCE	40	1.6	425	25	782	46	0.54	36.2		66.12	No Smoker	No Drinker	No	0	0	0	0	0	0	0	0	0	0	0	24.7721	3	123	123	HIV1		Isentress + Kivexa		2N+1II	1
990	52	2003	Follow-up		HIV&HEP	HCV	29	IVDU	F	A3	NoAIDS	ON_GOING	12	no data	no data	40	1.6	628	24	1543	59	0.41	16.8	35.7	93.34			no data	0	0	0	0	1	0	0	0	0	0	0	23.8754	2		129	HIV1		Eviplera		2N+1NN	1
991	56	2007	Follow-up		HIV&HEP	HCV	30	IVDU	M	B3	NoAIDS	ON_GOING	8	FRANCE	FRANCE	40	1.6	228	12	1159	61	0.2	28.3	37.8	91.02	Smoker 21 to 30	Drinker <20 g/d ( ~ 2 verres / jour)	Former	0	1	0	0	1	0	0	0	0	0	1	29.0367	6		19	HIV1		Tivicay + Truvada		2N+1II	1
992	59	2010	Follow-up		HIV		23	MSM	M	A1	NoAIDS	ON_GOING	11	no data	no data	40	1.6	1224	36	1496	44	0.82	15.4		54.09	Ex-Smoker	No Drinker	No	1	0	0	1	0	0	0	0	0	1	0	24.5089	5		687.6	HIV1		Kivexa + Viramune		2N+1NN	1
993	55	2007	Follow-up		HIV&HEP	HCV&HBV	16	IVDU	M	A2	NoAIDS	ON_GOING	15	UKRAINE	Western Europa and central Asia	40	1.6	777					32.1		86.41	Smoker 11 to 20	Drinker <20 g/d ( ~ 2 verres / jour)	No	0	0	0	0	0	0	0	0	0	0	1	23.0825	5	246	246	HIV1		Eviplera		2N+1NN	1
994	68	2013	Follow-up		HIV		29	MSM	M	A1	NoAIDS	ON_GOING	19	no data	no data	20	1.3	1146.3	35.2	1413.4	43.4	0.81	18			Ex-Smoker		no data	1	1	0	1	0	0	0	0	0	0	0	24.4418	6		882.2	HIV1		Kivexa + Névirapine (Viramune)		2N+1NN
995	52	2001	Follow-up		HIV&HEP	HCV&HBV	28	IVDU	F	B3	NoAIDS	ON_GOING	19	FRANCE	FRANCE	20	1.3	784	40.1	667	34.1	1.18	13	39.6	47.66	Smoker 11 to 20	Occasional	Active	0	0	0	0	1	1	0	0	1	0	1	20.9042	6		103	HIV1		Norvir + Prezista + Truvada		2N+1IPb	1
996	56	2001	Follow-up		HIV		29	Heterosexual	M	B3	NoAIDS	ON_GOING	20	no data	no data	40	1.6	356	25.6	576	41.4	0.62		43.3	107.72	No Smoker	Drinker <20 g/d ( ~ 2 verres / jour)	No	0	0	1	1	0	1	0	0	0	0	1	26.8787	8		110	HIV1		Isentress + Norvir + Prezista + Truvada + TMC 125 (Etravirine)		2N+1NN+1IPb+1II	2
997	52	2001	Follow-up		HIV&HEP	HCV&HBV	30	Heterosexual	F	C3	AIDS	ON_GOING	27	FRANCE	FRANCE	40	1.6	392	22.4	653	37.4	0.6	21	47	79.82	Ex-Smoker	Occasional	Substituted	0	0	0	0	1	0	1	0	0	0	1	16.09	9		65	HIV1		Emtriva + Intelence + Norvir + Prezista + GSK1349572		1N+1NN+1IPb+1II	1
998	58	2001	Follow-up		HIV		16	Heterosexual	F	A2	NoAIDS	ON_GOING	16	no data	no data	40	1.6	776	46.8	535	32.2	1.45	38	45.3	72.96	Smoker <=10		no data	0	0	0	0	0	0	1	0	0	0	0	18.0697	4	318	318	HIV1		Kivexa + Viramune		2N+1NN	1
999	64	2005	Follow-up		HIV&HEP	HBV	30	MSM	M	C3	AIDS	ON_GOING	23	no data	no data	40	1.6	555	16.4	1900	56.2	0.29	16	49.5	92.53	Ex-Smoker	Drinker > 80 g/d	No	0	0	0	0	0	0	0	0	0	0	0	21.4692	12		103	HIV1		Combivir + Viramune		2N+1NN	1
1000	50	1995	Follow-up		HIV		20	Heterosexual	F	A3	NoAIDS	ON_GOING	16	SENEGAL	WESTERN AND CENTRAL AFRICA	20	1.3	654						41	10.21	No Smoker	No Drinker	No	1	0	0	1	0	0	0	0	1	0	1	27.4348	10	554	75	HIV1		Norvir + Reyataz + Ziagen		1N+1IPb	1
1001	60	1997	Follow-up		HIV		18	MSM	M	A2	NoAIDS	ON_GOING	18	no data	no data	20	1.3	665					69	45.5	111.73	No Smoker	No Drinker		1	0	1	1	0	0	0	0	0	0	1	18.7328	5	410	321	HIV1		Kivexa + Névirapine (Viramune)		2N+1NN	1
1002	50	2003	Follow-up		HIV		23	Heterosexual	M	B3	NoAIDS	ON_GOING	12	no data	no data	20	1.3	466	19						111.62	Smoker 21 to 30	Occasional	No	1	0	0	0	0	0	0	0	0	0	0	20.898	2		134	HIV1		Atripla		2N+1NN	1
1003	81	2001	Follow-up		HIV		30	Heterosexual	F	A3	NoAIDS	ON_GOING	19	FRANCE	FRANCE	60	1.8	301	25.08	614	51.25	0.49		39.6	68.24	No Smoker	No Drinker	No	1	0	0	0	0	0	0	0	0	1	0	18.0737			183	HIV1		Norvir + Prezista + Tivicay		1IPb+1II	1
1004	51	1993	Follow-up		HIV		24	MSM	M	C3	AIDS	ON_GOING	23	FRANCE	FRANCE	20	1.3	650.1	39	566.8	34	1.15	59	36	58.49	Ex-Smoker	Drinker <20 g/d ( ~ 2 verres / jour)	No	0	0	0	1	0	0	1	0	1	0	0	18.5796	13		2	HIV1		Intelence + Isentress + Norvir + Prezista		1NN+1IPb+1II	1
1005	56	1993	Follow-up		HIV		29	Heterosexual	M	B2	NoAIDS	ON_GOING	22	FRANCE	FRANCE	40	1.6	848	37	825.1	36	1.03		42	69.21	Smoker 11 to 20	Drinker <20 g/d ( ~ 2 verres / jour)	No	0	0	0	0	0	0	0	0	0	1	1	23.3747	6		225	HIV1		Edurant + Tivicay		1NN+1II	1
1006	55	1995	Follow-up		HIV&HEP	HCV	20	IVDU	M	B2	NoAIDS	ON_GOING	19	FRANCE	FRANCE	308	2.49	381	20	1295.4	68	0.29	24	39	123.22	Smoker 11 to 20	Drinker 20 to 50 g/d	Active	0	0	0	0	0	0	0	0	0	0	1	22.5309	5	315	216	HIV1		Edurant + Norvir + Prezista + Tivicay		1NN+1IPb+1II	1
1007	54	1996	Follow-up		HIV&HEP	HCV	22	IVDU	M	B3	NoAIDS	ON_GOING	21	FRANCE	FRANCE	20	1.3	688	35	1062	54	0.65	41	41	94.24	Smoker 11 to 20	Drinker 20 to 50 g/d	Substituted	0	0	0	0	0	0	0	0	0	0	0	21.0612	6		158.8	HIV1		Norvir + Reyataz + Truvada		2N+1IPb	1
1008	52	2014	Follow-up		HIV		1	Heterosexual	M	A2	NoAIDS	ON_GOING	1	BELGIQUE	Others Area	651	2.8	928.2	28.3	1620.3	49.4	0.57	21.1	42	62.39	No Smoker	Occasional	No	0	0	0	1	0	0	0	0	0	1	0	37.037	1	421.9	421.9	HIV1		Stribild		2N+1II	1
1009	54	1990	Follow-up		HIV		25	Heterosexual	F	A3	NoAIDS	ON_GOING	23	no data	no data	40	1.6	1426	37.6	1444	38	0.99	25.6	45.5	158.15	No Smoker	No Drinker	No	0	1	0	1	0	0	0	0	0	0	1	21.0828	8	520.9	200.6	HIV1		Celsentri + Kivexa		2N+1IE	1
1010	51	1989	Follow-up		HIV		29	Heterosexual	M	B3	NoAIDS	ON_GOING	24	no data	no data	40	1.6	1204	39	1237	40	0.97	8.8	46.1	109.87	Ex-Smoker	Drinker > 80 g/d	No	0	0	0	1	0	0	0	0	0	0	0	26.4721	6		140	HIV1		Celsentri + Kivexa		2N+1IE	2
1011	50	1992	Follow-up		HIV&HEP	HCV	23	IVDU	M	B2	NoAIDS	ON_GOING	21	FRANCE	FRANCE	40	1.6	478	38.5	274	22	1.74	36.5	46.8	71.03	No Smoker	Occasional	Former	0	0	0	0	0	0	0	0	0	0	0	22.8571	2	310	260	HIV1		Eviplera		2N+1NN	1
1012	56	1994	Follow-up		HIV&HEP	HBV	22	MSM	M	A3	NoAIDS	ON_GOING	21	no data	no data	40	1.6	869	37.7	797	34.6	1.09	27.9	45.9	110.02	Smoker 21 to 30	No Drinker	No	0	0	0	0	0	0	0	0	0	0	0	23.5666	4	126	120	HIV1		Kivexa + Tivicay		2N+1II	1
1013	52	2001	Follow-up		HIV&HEP	HCV	30	IVDU	M	A3	NoAIDS	ON_GOING	22	FRANCE	FRANCE	20	1.3	507	24	958	45	0.53		49					0	0	0	0	0	0	0	0	0	0	0	22.5309	5		182	HIV1		Kivexa + Norvir + Prezista		2N+1IPb
1014	60	2001	Follow-up		HIV&HEP	HCV	23	Transfusion	F	A3	NoAIDS	ON_GOING	23	FRANCE	FRANCE	11944	4.08	231	23	422	41	0.55	8	43	94.74	No Smoker	No Drinker		0	0	0	0	0	0	0	0	0	0	0	23.833	7	104	93	HIV1		Norvir + Prezista + Viread		1N+1IPb
1015	61	2002	Follow-up		HIV		18	Heterosexual	M	C3	AIDS	ON_GOING	18	FRANCE	FRANCE	20	1.3	646	20	1543	47	0.42	38	43	94.4	Ex-Smoker	Drinker <20 g/d ( ~ 2 verres / jour)	No	0	0	0	0	0	0	0	0	0	0	0	25.7276	9	21	21	HIV1		Isentress + Viramune		1NN+1II
1016	58	2004	Follow-up		HIV		12	Unknown	M	C3	AIDS	ON_GOING	11	FRANCE	FRANCE	20	1.3	978	36	954	35	1.03	26		93.69	No Smoker			0	0	0	0	0	0	0	0	0	0	0	31.1419	2	57	54	HIV1		Triumeq		2N+1II	1
1017	53	2012	Follow-up		HIV		7	Heterosexual	M	A2	NoAIDS	ON_GOING	7	CONGO (REPUBLIQUE DU)	WESTERN AND CENTRAL AFRICA	20	1.3	405	26	430	28	0.94	14	40.2	28.65				0	0	0	0	0	0	0	0	0	0	0	27.7744	6		390	HIV1		Edurant + Lamivudine (Epivir) + Ziagen		2N+1NN	1
1018	56	2007	Follow-up		HIV		10	Heterosexual	M	A2	NoAIDS	ON_GOING	3	FRANCE	FRANCE	40	1.6	511	28.9	987	55.8	0.52	44.1	39	63.43				0	0	0	0	0	0	0	0	0	0	0	22.6543	4		396	HIV1		Norvir + Reyataz + Truvada		2N+1IPb	1
1019	61	1988	Follow-up		HIV		28	Bisexual	M	C3	AIDS	ON_GOING	24	FRANCE	FRANCE	40	1.6	1362	31.4	1966	45.3	0.69	33.1	46.7	204.15	Ex-Smoker	Occasional	No	0	0	0	1	0	0	0	0	0	1	1	26.8544	6		25	HIV1		Intelence + Norvir + Prezista		1NN+1IPb	1
1020	53	1992	Follow-up		HIV		23	MSM	M	A3	NoAIDS	ON_GOING	17	FRANCE	FRANCE	40	1.6	602	26.4	1030	45.1	0.58			117.15	No Smoker	Occasional	No	0	0	0	0	0	0	0	0	0	0	0	23.6203	5	670	282	HIV1		Norvir + Reyataz + Truvada		2N+1IPb	1
1021	68	2008	Follow-up		HIV		7	Heterosexual	M	A1	NoAIDS	ON_GOING	5	MAROC	MIDDLE-EAST AND MAGHREB	40	1.6	1108	33.8	1433	43.8	0.77	19.6	42	89.68	Ex-Smoker	Occasional	No	0	0	0	0	0	1	0	1	0	0	0	29.2421	6	760	528	HIV1		Stribild		2N+1II	1
1022	54	2001	Follow-up		HIV&HEP	HCV	18	MSM	M	A3	NoAIDS	ON_GOING	18	FRANCE	FRANCE	20	1.3	613	22	1240	44	0.49	21	49	75.65	Smoker 11 to 20			0	0	0	0	0	0	0	0	0	0	0	20.4152	10	70	70	HIV1		Edurant + Isentress		1NN+1II	1
1023	58	2009	Follow-up		HIV		6	Unknown	M	A2	NoAIDS	ON_GOING	6	FRANCE	FRANCE	20	1.3	1435	46	1272	41	1.13						no data	0	0	0	0	0	0	0	0	0	0	0	25.189	1	407	407	HIV1		Atripla		2N+1NN
1024	52	1993	Follow-up		HIV		23	MSM	M	B3	NoAIDS	ON_GOING	22	no data	no data	70	1.8	882	19	3111	67	0.28		50.2	83.57	No Smoker	No Drinker	No	0	0	0	0	0	1	0	0	0	0	0	23.7654	5		80	HIV1		Norvir + Prezista + Ziagen		1N+1IPb
1025	62	1998	Follow-up		HIV		30	MSM	M	A3	NoAIDS	ON_GOING	12	no data	no data	20	1.3	728	28	832	32	0.88			96.93	Smoker <=10	No Drinker	No	0	0	0	0	0	0	0	0	0	0	0	20.0617	2		165	HIV1		Eviplera		2N+1NN	1
1026	63	1999	Follow-up		HIV		16	Heterosexual	M	A3	NoAIDS	ON_GOING	3	CONGO (RDC, ex Zaïre)	WESTERN AND CENTRAL AFRICA	20	1.3	1320	34	1120	29	1.18		37	101.2	Smoker 21 to 30			0	0	0	0	0	0	0	0	0	1	0	23.1481	3	717	395	HIV1		Eviplera		2N+1NN	1
1027	56	2012	Follow-up		HIV		4	Heterosexual	M	A3	NoAIDS	ON_GOING	3	FRANCE	FRANCE	20	1.3	329	21	1070	67	0.31	46.3	45.8	104.66			no data	0	0	0	0	0	0	0	0	0	0	0	24.6755	2	329	329	HIV1		Atripla		2N+1NN	1
1028	66	2013	Follow-up		HIV		16	Heterosexual	M	A2	NoAIDS	ON_GOING	6	CONGO (RDC, ex Zaïre)	WESTERN AND CENTRAL AFRICA	20	1.3	648		705		0.92	58	40	38.46				1	1	0	1	0	0	0	0	0	0	0	25.1429	1		378	HIV1		Triumeq		2N+1II
1029	71	1996	Follow-up		HIV		19	Heterosexual	M	A2	NoAIDS	ON_GOING	18	FRANCE	FRANCE	20	1.3	640.1	31.8	745	37	0.86	58		65.92	No Smoker	No Drinker	No	0	0	0	0	0	0	0	1	0	0	1	23.255	9	397	263.7	HIV1		Kivexa + Norvir + Prezista		2N+1IPb	1
1030	52	2000	Follow-up		HIV		15	Heterosexual	F	A1	NoAIDS	ON_GOING	1	FRANCE	FRANCE	20	1.3	720	45	544	34	1.32	35	40		No Smoker	Drinker <20 g/d ( ~ 2 verres / jour)	No	0	0	0	0	0	0	0	0	0	0	0	20.9366	3	966	562.9	HIV1		Kivexa + Norvir + Prezista		2N+1IPb	1
1031	62	2004	elsewhere		HIV		12	Heterosexual	F	C3	AIDS	ON_GOING	12	FRANCE	FRANCE	20	1.3	719.6	18.2	1698	42.9	0.42	35.4	43.1	68.32	No Smoker	No Drinker	No	1	1	0	0	0	0	0	0	0	0	0	28.4444	9	37	37	HIV1		Kivexa + Norvir + Prezista		2N+1IPb	1
1032	57	2000	Follow-up		HIV		22	Bisexual	M	A2	NoAIDS	ON_GOING	22	no data	no data	20	1.3	825	32	1134.3	44	0.73	38.8	62	109.13	No Smoker	No Drinker	No	0	0	0	1	0	0	0	0	0	1	0	22.1453	3	745.5	311.3	HIV1		Eviplera		2N+1NN	1
1033	56	2001	Follow-up		HIV		14	Heterosexual	M	C3	AIDS	ON_GOING	14	no data	no data	20	1.3	247.5	11	1440	64	0.17	30	43	77.82	Smoker 21 to 30	Drinker <20 g/d ( ~ 2 verres / jour)	No	0	0	0	0	0	0	0	0	0	0	0	24.4473	5	27	27	HIV1		Kivexa + Reyataz + Tivicay		2N+1IP+1II	2
1034	65	2002	Follow-up		HIV		13	MSM	M	A2	NoAIDS	ON_GOING	11	no data	no data	20	1.3	617.2	26	1163.3	49	0.53	38	50	95.96	Ex-Smoker	Drinker <20 g/d ( ~ 2 verres / jour)		0	0	0	0	0	0	0	0	0	1	0	29.7143	7	548.8	326	HIV1		Atripla		2N+1NN	1
1035	69	1996	Follow-up		HIV		20	MSM	M	C3	AIDS	ON_GOING	20	no data	no data	20	1.3	287	13.16	1622	74.4	0.17			102.83	No Smoker	No Drinker	No	0	0	0	0	0	0	0	0	0	0	0	23.7812	10	26	18	HIV1		Kalétra + Kivexa		2N+1IPb	1
1036	51	1997	Follow-up		HIV&HEP	HBV	18	MSM	M	C3	AIDS	ON_GOING	17	no data	no data	48	1.68	308	21.64	919	64.58	0.33		35	187.9	Smoker <=10	Drinker 50 to 80 g/d	No	0	0	0	0	0	0	0	0	0	0	0	21.2963	2	229	169	HIV1		Kalétra + Truvada		2N+1IPb	1
1037	51	1998	Follow-up		HIV		17	Heterosexual	M	B2	NoAIDS	ON_GOING	16	no data	no data	20	1.3	600	28.66	961	45.91	0.62	18		84.44	Smoker 11 to 20	No Drinker	No	0	0	0	1	0	0	0	0	0	0	0	21.1463	1	499	462	HIV1		Eviplera		2N+1NN	1
1038	68	2000	Follow-up		HIV		15	Heterosexual	M	A3	NoAIDS	ON_GOING	15	no data	no data	20	1.3	153	18.17	528	62.7	0.28	28		103.15	No Smoker	Drinker 20 to 50 g/d	No	0	0	1	0	0	0	0	0	0	0	0	26.5892	6	84	83	HIV1		Lamivudine / Zidovudine (Combivir) + Norvir + Reyataz		2N+1IPb	1
1039	50	2013	Follow-up		HIV		2	MSM	M	C3	AIDS	ON_GOING	2	FRANCE	FRANCE	20	1.3	317	21.16	809	54	0.39	58	48.4	68.14	No Smoker	No Drinker	No	0	0	0	0	0	0	0	0	0	1	0	26.4463	6	100	100	HIV1		Kivexa + Tivicay		2N+1II	1
1040	60	2001	Follow-up		HIV		19	Heterosexual	M	C2	AIDS	ON_GOING	19	FRANCE	FRANCE	20	1.3	1172	33.36	1483	42.2	0.79	18.3	35	69.58	Ex-Smoker	Drinker <20 g/d ( ~ 2 verres / jour)	Former	1	0	0	0	0	0	0	0	0	1	1	25.6874	13		282	HIV1		Intelence + Kivexa		2N+1NN	1
1041	57	2010	Follow-up		HIV&HEP	HBV	10	Heterosexual	M	A3	NoAIDS	ON_GOING	9	SENEGAL	WESTERN AND CENTRAL AFRICA	20	1.3	295	20.04	595	40.38	0.5	34.4	41.5	93.35	No Smoker	No Drinker	No	0	0	0	0	0	0	0	0	0	0	0	25.5593	4		161	HIV1		Norvir + Prezista + Truvada		2N+1IPb	1
1042	50	1996	Follow-up		HIV&HEP	HCV	29	Heterosexual	M	B3	NoAIDS	ON_GOING	22	FRANCE	FRANCE	4500	3.65	800	26	1416	46	0.56	23.2	42.2	80.41	Ex-Smoker	Ex-Drinker	Former	1	0	0	1	0	0	1	0	0	1	1	17.9592	7		179	HIV1		Tivicay + Truvada		2N+1II	2
1043	65	1996	Follow-up		HIV&HEP	HCV&HBV	25	Heterosexual	M	B2	NoAIDS	ON_GOING	20	FRANCE	FRANCE	40	1.6	301	19	935	59	0.32	25.6	44	49.83	Smoker <=10	Drinker <20 g/d ( ~ 2 verres / jour)	Former	1	0	0	0	0	0	0	0	1	0	0	20.8756	9		220	HIV1		Norvir + Prezista		1IPb	2
1044	51	1999	Follow-up		HIV&HEP	HCV&HBV	30	IVDU	F	B3	NoAIDS	ON_GOING	16	MAROC	MIDDLE-EAST AND MAGHREB	6400	3.81	238	15	936	59	0.25	25.8	32.8	117.87	Smoker 11 to 20	Drinker 20 to 50 g/d	no data	0	0	0	0	1	0	0	0	0	0	0	19.4932	1		163	HIV1		Truvada		2N	1
1045	63	2001	Follow-up		HIV		21	Heterosexual	F	C3	AIDS	ON_GOING	20	FRANCE	FRANCE	40	1.6	209	11	1482	78	0.14	11.9		101.62	Smoker <=10	Drinker <20 g/d ( ~ 2 verres / jour)	No	0	0	0	1	0	1	0	0	0	0	0	21.7784	5	46	46	HIV1		Isentress + Kivexa		2N+1II	1
1046	68	2003	Follow-up		HIV		12	Bisexual	M	A3	NoAIDS	ON_GOING	12	ALGÉRIE	MIDDLE-EAST AND MAGHREB	40	1.6	394	21	826	44	0.48	44.8	45	72.8	Ex-Smoker	Drinker <20 g/d ( ~ 2 verres / jour)	No	0	0	0	1	0	0	1	0	0	1	0	23.5294	6	50	50	HIV1		Isentress + Kivexa		2N+1II	1
1047	57	2011	Follow-up		HIV		27	MSM	M	C3	AIDS	ON_GOING	6	FRANCE	FRANCE	40	1.6	651					25.3		126.72	No Smoker	Drinker 20 to 50 g/d	no data	0	0	0	0	0	1	0	0	0	0	0	33.8021	5	1310	25	HIV1		Stribild		2N+1II	1
1048	56	2009	Dead	Undetermined	HIV&HEP	HCV	29	Bisexual	M	C3	AIDS	STOP	16	no data	no data	40	1.6	59	4.9	912	76	0.06	67.6	40	163.78	Ex-Smoker	Ex-Drinker	No	1	0	0	0	0	0	1	0	0	0	0	18.7883	11		59	HIV1		Kivexa + Norvir + Prezista		2N+1IPb	1
1049	50	2010	Follow-up		HIV		16	MSM	M	C3	AIDS	ON_GOING	15	FRANCE	FRANCE	40	1.6	65	5.4	588	49	0.11	38	49	75.65	No Smoker	Drinker <20 g/d ( ~ 2 verres / jour)	No	0	0	0	0	0	0	0	0	0	0	0	21.7993	6		49	HIV1		Isentress + Truvada		2N+1II	1
1050	56	2012	Follow-up		HIV		10	Heterosexual	F	A1	NoAIDS	ON_GOING	9	MAROC	MIDDLE-EAST AND MAGHREB	44	1.6	603.7	39	619.2	40	0.97						no data	0	0	0	0	0	0	0	0	0	0	1	22.5827	3		540.5	HIV1		Norvir + Prezista + Truvada		2N+1IPb
1051	55	2014	Follow-up		HIV		25	MSM	M	A2	NoAIDS	ON_GOING	19	ALGÉRIE	MIDDLE-EAST AND MAGHREB	40	1.6	892	22.3	1660	41.5	0.54						no data	0	1	0	1	0	0	0	0	0	0	0	22.4913	9		243	HIV1		Norvir + Prezista + Viread + Ziagen		2N+1IPb
1052	55	2001	Follow-up		HIV&HEP	HCV&HBV	29	IVDU	F	B3	NoAIDS	ON_GOING	27	no data	no data	40	1.6	399	33.5	474	39.9	0.84	19	46.2	59.26	Smoker 11 to 20	Drinker <20 g/d ( ~ 2 verres / jour)	Substituted	1	0	0	0	1	0	0	0	0	0	1	20.3125	11		72	HIV1		Eviplera		2N+1NN	2
1053	56	2001	Follow-up		HIV&HEP	HBV	29	MSM	M	B3	NoAIDS	ON_GOING	25	no data	no data	1831	3.3	428	21.8	1262	64.1	0.34		44.4	87.9	Smoker <=10	Drinker <20 g/d ( ~ 2 verres / jour)	Active	0	0	0	0	0	0	0	0	0	0	0	23.04	5		89	HIV1		Intelence + Isentress + Norvir + Prezista + Truvada		2N+1NN+1IPb+1II	1
1054	53	2001	Follow-up		HIV		14	Heterosexual	M	A3	NoAIDS	ON_GOING	14	COLOMBIE	SOUTH AMERICA	40	1.6	468	28.2	663	39.9	0.71	27	47.2	88.26	Smoker <=10	Drinker <20 g/d ( ~ 2 verres / jour)	No	0	0	0	1	0	0	0	0	0	0	1	23.1983	5	171	166	HIV1		Stribild		2N+1II	1
1055	51	2002	Follow-up		HIV		18	Heterosexual	F	A1	NoAIDS	ON_GOING	18	no data	no data	40	1.6	981	54.2	515	28.5	1.9	29	41	66.92	Smoker <=10	Drinker <20 g/d ( ~ 2 verres / jour)	No	0	0	0	0	0	0	1	0	0	0	1	23.1473	6		526	HIV1		Norvir + Prezista + Truvada		2N+1IPb	1
1056	73	2008	Follow-up		HIV		7	Heterosexual	F	B1	NoAIDS	ON_GOING	1	FRANCE	FRANCE	40	1.6	980	42.3	730	31.5	1.34	22	44.4	85.79	No Smoker	Drinker <20 g/d ( ~ 2 verres / jour)	No	0	0	0	0	0	0	0	0	0	0	0	31.1846	2	1042	766	HIV1		Eviplera		2N+1NN	1
1057	50	2001	Follow-up		HIV		14	Heterosexual	M	B2	NoAIDS	ON_GOING	13	no data	no data	40	1.6	351						35.8	103.08	Smoker 11 to 20	Drinker <20 g/d ( ~ 2 verres / jour)	Former	0	0	0	0	0	0	0	0	0	0	1	25.3515	4	321	233	HIV1		Isentress + Truvada		2N+1II
1058	75	2013	Follow-up		HIV		2	Heterosexual	M	C2	AIDS	ON_GOING	2	no data	no data	178	2.25	534	34	910	58	0.59			91.44	No Smoker	Drinker <20 g/d ( ~ 2 verres / jour)	No	0	0	0	0	0	0	0	0	0	0	1	22.5896	2	486	265	HIV1		Eviplera		2N+1NN	1
1059	55	2011	Follow-up		HIV		4	Heterosexual	M	B2	NoAIDS	ON_GOING	4	DJIBOUTI	Eastern Africa and Australia	100	2	689	31	1068	48	0.65	46	35.8	80.9	No Smoker	No Drinker	Active	0	0	0	1	0	0	0	0	0	0	0	22.0386	4	319	319	HIV1		Intelence + Truvada		2N+1NN	1
1060	62	2008	Follow-up		HIV		7	Bisexual	M	A3	NoAIDS	ON_GOING	7	no data	no data	40	1.6	495	28					41.3	69.91	Smoker 21 to 30	Occasional	No	0	0	0	1	0	0	0	0	0	0	0	21.551	3	377	117	HIV1		Norvir + Prezista		1IPb
1061	56	2007	Follow-up		HIV		8	MSM	M	C3	AIDS	ON_GOING	7	CHILI	Others Area	40	1.6	134	9	1045	70		30	41.1	159.41	Smoker <=10	Drinker <20 g/d ( ~ 2 verres / jour)	No	1	0	0	1	0	0	0	0	0	0	0	23.3377	8	90	77	HIV1		Intelence + Norvir + Prezista		1NN+1IPb	2
1062	58	2013	Follow-up		HIV		18	Bisexual	M	A2	NoAIDS	ON_GOING	18	no data	no data	40	1.6	700					90		81.07	Smoker 21 to 30	Drinker <20 g/d ( ~ 2 verres / jour)	Active	0	0	0	1	0	0	0	0	0	0	0	18.0427	5	700	407	HIV1		Norvir + Prezista		1IPb	1
1063	61	2010	Follow-up		HIV		7	Heterosexual	M	A3	NoAIDS	ON_GOING	7	FRANCE	FRANCE	40	1.6	298	22.13	646	47.98	0.46			89.48	No Smoker	No Drinker	No	0	0	0	0	0	0	0	0	0	0	0	23.9198			104	HIV1		GSK2619619 ( Triumeq )		2N+1II
1064	54	1997	Follow-up		HIV&HEP	HCV	30	IVDU	M	C3	AIDS	ON_GOING	18	FRANCE	FRANCE	40	1.6	522.6	39	523	39	1	28	44	109.06	Smoker 21 to 30	No Drinker	No	0	0	0	1	0	0	0	0	0	0	0	17.6123	4		9	HIV1		Kivexa + Viramune		2N+1NN	2
1065	50	1997	Follow-up		HIV		18	MSM	M	C3	AIDS	ON_GOING	18	MEXIQUE	SOUTH AMERICA	69	1.84	177	8	1440	65	0.12	5	30	103.06	Smoker <=10	No Drinker	No	0	0	1	1	0	1	0	1	0	1	0	22.3357	4	9	4	HIV1		Kivexa + Tivicay + Viread		3N+1II	1
1066	65	1999	Follow-up		HIV		16	MSM	M	A2	NoAIDS	ON_GOING	14	FRANCE	FRANCE	20	1.3	541.9	48	417.7	37	1.3	31	45	97.56				0	0	1	1	0	0	0	0	0	1	1	27.6165	17	850	350	HIV1		Kivexa + Viramune		2N+1NN	1
1067	53	1989	Follow-up		HIV&HEP	HCV	29	IVDU	F	C3	AIDS	ON_GOING	20	no data	no data	40	1.6	1047	37.2	949	33.7	1.1	15.5	48	74.99	Smoker 11 to 20	Occasional	Former	0	0	0	0	0	0	0	0	0	0	0	24.977	8		185	HIV1		Edurant + Tivicay		1NN+1II	2
1068	64	1994	Follow-up		HIV		21	Bisexual	M	B3	NoAIDS	ON_GOING	20	FRANCE	FRANCE	40	1.6	440	32.4	561	41.2	0.78	13.5	44	109.9	Smoker 11 to 20	Occasional	No	1	0	0	1	0	0	1	0	0	1	0	25.3086	9	340	137	HIV1		Isentress + Truvada		2N+1II	1
1069	58	1997	Follow-up		HIV		21	Heterosexual	M	B3	NoAIDS	ON_GOING	20	no data	no data	40	1.6	484	32.1	778	51.6	0.62	27.4		134.32	Smoker >30	No Drinker	Former	0	0	0	0	0	0	0	0	0	0	1	19.4708	10		103	HIV1		Intelence + Kivexa		2N+1NN	1
1070	51	2000	Follow-up		HIV		15	MSM	M	C3	AIDS	ON_GOING	15	no data	no data	56	1.75	1028	33.4	999	32.5	1.03	6.2	45	133.22	Smoker >30	Occasional	Former	0	0	0	0	0	0	0	0	0	0	0	16.0701	2	112	93	HIV1		Stribild		2N+1II	1
1071	65	2003	Follow-up		HIV		12	Heterosexual	M	A2	NoAIDS	ON_GOING	11	FRANCE	FRANCE	40	1.6	734	48.1	468	30.6	1.57	30.8	40.9	58	Smoker 11 to 20	Occasional	No	1	0	0	1	0	0	1	0	0	1	1	22.2222	9	245	236	HIV1		Edurant + Tivicay		1NN+1II	1
1072	50	1992	Follow-up		HIV&HEP	HCV&HBV	30	IVDU	M	B3	NoAIDS	ON_GOING	23	FRANCE	FRANCE	40	1.6	387	24	720	44.8	0.54	32.4	44	119.22	Ex-Smoker	Occasional	Substituted	0	0	0	0	0	0	0	0	0	0	0	24.2123	8		73	HIV1		Aptivus + Isentress + Norvir + Truvada		2N+1IPb+1II	1
1073	62	2013	Follow-up		HIV		2	MSM	M	A3	NoAIDS	ON_GOING	2	no data	no data	40	1.6	432	22.4	804	41.7	0.54	14.6		99.78	Ex-Smoker	Occasional	No	0	0	0	0	0	0	0	0	0	0	0	31.4745	4	134	134	HIV1		Triumeq		2N+1II	1
1074	56	2006	Follow-up		HIV		31	MSM	M	B2	NoAIDS	ON_GOING	24	no data	no data	40	1.6	314	18.9	990.1	59.5	0.32	28.8	46	87.3	Smoker 21 to 30	No Drinker	No	0	0	0	0	0	0	0	0	0	0	1	21.6128	6		242	HIV1		Intelence + Isentress		1NN+1II	1
1075	63	2007	Follow-up		HIV		8	MSM	M	A2	NoAIDS	ON_GOING	4	FRANCE	FRANCE	40	1.6	835	37.2	1100	49	0.76	20.8	43	78.7	No Smoker	Drinker <20 g/d ( ~ 2 verres / jour)	No	0	0	0	0	0	0	0	0	0	0	0	23.7654	5	1388	243	HIV1		Edurant + Tivicay		1NN+1II	1
1076	52	2000	Follow-up		HIV		30	Heterosexual	F	A3	NoAIDS	ON_GOING	18	FRANCE	FRANCE	20	1.3	463	26	960	53	0.48	43		96.48				0	0	0	0	0	0	0	0	0	0	0	20.0288	4		273	HIV1		Stribild		2N+1II	1
1077	69	2001	Follow-up		HIV&HEP	HCV	21	IVDU	F	C3	AIDS	ON_GOING	21	FRANCE	FRANCE	20	1.3	230	10	1664	69	0.14	28	41	64.4	Smoker 11 to 20	Drinker <20 g/d ( ~ 2 verres / jour)		0	0	0	0	1	0	0	0	0	0	0	25.3902	5		77	HIV1		Intelence + Isentress		1NN+1II
1078	56	2001	Follow-up		HIV		20	MSM	M	A2	NoAIDS	ON_GOING	18	FRANCE	FRANCE	20	1.3	397	23	1032	60	0.38			115.02	No Smoker	No Drinker		0	0	0	0	0	0	0	0	0	0	0	20.2812	1		302	HIV1		Triumeq		2N+1II
1079	51	2008	Follow-up		HIV		7	MSM	M	A2	NoAIDS	ON_GOING	4	FRANCE	FRANCE	20	1.3	622	17						131.4			no data	0	0	0	0	0	0	0	0	0	0	0	19.4094	4	416	416	HIV1		Stribild		2N+1II	1
1080	53	2009	Follow-up		HIV		6	MSM	M	A3	NoAIDS	ON_GOING	6	FRANCE	FRANCE	20	1.3	216	8	1881	73	0.11	10			No Smoker	Drinker <20 g/d ( ~ 2 verres / jour)	No	0	0	0	0	0	0	0	0	0	0	0	24.9135	4	250	147	HIV1		Norvir + Reyataz + Truvada		2N+1IPb	1
1081	54	2014	Follow-up		HIV		1	Heterosexual	M	C3	AIDS	ON_GOING	1	REPUBLIQUE CENTRAFRICAINE	WESTERN AND CENTRAL AFRICA	665511	5.82	302	17	1065	60	0.28		28.6					0	0	0	0	0	0	0	0	0	0	0	26.8122	5	40	40	HIV1		Triumeq		2N+1II
1082	57	2000	Follow-up		HIV		15	Heterosexual	M	C3	AIDS	ON_GOING	15	COTE D'IVOIRE	WESTERN AND CENTRAL AFRICA	754	2.9	129	7					33	97.21				0	0	0	0	0	0	0	0	0	0	0	18.4965	9	281	110	HIV1&HIV2		Norvir + Prezista + Truvada		2N+1IPb	1
1083	54	2000	Follow-up		HIV		15	MSM	M	C3	AIDS	ON_GOING	15	no data	no data	23	1.4	901	23	2182	56	0.41		50	86.57	Smoker 11 to 20	Drinker <20 g/d ( ~ 2 verres / jour)	No	0	0	0	0	0	0	0	0	0	0	1	21.6333	8	42	42	HIV1		Isentress + Kivexa + Reyataz		2N+1IP+1II	1
1084	61	2004	Follow-up		HIV		12	Heterosexual	F	A3	NoAIDS	ON_GOING	11	CAMEROUN	WESTERN AND CENTRAL AFRICA	20	1.3	0	39	0	37	1.05	81.6		74.43	No Smoker	Occasional	No	0	0	0	0	0	0	0	0	0	0	0	35.2508	11		0	HIV1		Kivexa + Névirapine (Viramune)		2N+1NN	1
1085	61	2004	Follow-up		HIV		12	Heterosexual	F	A3	NoAIDS	ON_GOING	11	CAMEROUN	WESTERN AND CENTRAL AFRICA	20	1.3	450	39	430	37	1.05	81.6		74.43	No Smoker	Occasional	No	0	0	0	0	0	0	0	0	0	0	0	35.2508	11		0	HIV1		Kivexa + Névirapine (Viramune)		2N+1NN	1
1086	59	2012	Follow-up		HIV&HEP	HCV&HBV	15	IVDU	M	A1	NoAIDS	ON_GOING	3	no data	no data	11444	4.1	1370	27	2800	54	0.49		28	95.07	Smoker 11 to 20	Drinker 20 to 50 g/d	Active	0	0	0	1	0	1	0	0	0	0	0	23.8367	6		1	HIV1		Stribild		2N+1II	1
1087	59	2006	Follow-up		HIV		28	Heterosexual	F	A3	NoAIDS	ON_GOING	19	CONGO (RDC, ex Zaïre)	WESTERN AND CENTRAL AFRICA	20	1.3	488	26	673	36	0.73	86.9	45	84.07	No Smoker	Drinker <20 g/d ( ~ 2 verres / jour)	No	0	0	0	0	0	0	0	0	0	0	0	26.6728	9		6	HIV1		Sustiva + Videx + Viread		2N+1NN	1
1088	61	2007	Follow-up		HIV		8	MSM	M	A3	NoAIDS	ON_GOING	8	FRANCE	FRANCE	20	1.3	644	20						74.29	No Smoker	Drinker <20 g/d ( ~ 2 verres / jour)	No	0	1	0	0	0	0	0	0	0	1	1	25.2078	12	390	338	HIV1		Triumeq		2N+1II
1089	78	2013	Follow-up		HIV		2	Heterosexual	F	A3	NoAIDS	ON_GOING	2	no data	no data	20	1.3	870	31	1250	44	0.7	106.1	35				no data	0	0	0	0	0	0	0	0	0	0	0	20.202	3	540	1	HIV1		Stribild		2N+1II	1
1090	59	2012	Follow-up		HIV		12	Unknown	M	A3	NoAIDS	ON_GOING	3	GUINEE	WESTERN AND CENTRAL AFRICA	20	1.3	404	12					30.7		Ex-Smoker	Drinker > 80 g/d	No	0	0	0	0	0	0	0	0	0	0	0	19.8839	3		191	HIV1		Norvir + Prezista + Truvada		2N+1IPb	1
1091	71	1993	Follow-up		HIV		24	Heterosexual	F	A2	NoAIDS	ON_GOING	4	FRANCE	FRANCE	2006	3.3	639.2	19.6	1682	51.6	0.38	33	34	60.06	No Smoker	No Drinker	No	0	0	0	0	0	0	0	0	0	0	0	18.1449	9		329	HIV1		Norvir + Reyataz + Truvada		2N+1IPb	1
1092	54	1993	Follow-up		HIV		22	IVDU	M	A3	NoAIDS	ON_GOING	4	FRANCE	FRANCE	20	1.3	446.4	26.2	854	50.1	0.52	43.8	40.7	94.38	Smoker <=10	Occasional	Former	0	0	0	0	0	0	0	0	0	0	0	22.8571	3	425	123.9	HIV1		Norvir + Prezista + Truvada		2N+1IPb	1
1093	55	2002	Follow-up		HIV		13	Heterosexual	F	A2	NoAIDS	ON_GOING	11	no data	no data	0		225	36	206	33	1.09	40	36	119.64	No Smoker	No Drinker	No	0	0	0	0	1	0	0	0	0	0	0	24.841	4	661.9	207.9	HIV1		Atripla		2N+1NN	2
1094	57	1995	Follow-up		HIV&HEP	HCV	26	Heterosexual	F	B2	NoAIDS	ON_GOING	19	no data	no data	20	1.3	520	36.11	743	51.59	0.69	22		92.71	Smoker 11 to 20	Occasional	No	0	0	0	0	0	0	0	0	0	0	0	22.4766	9		213	HIV1		Norvir + Prezista + Viramune		1NN+1IPb	2
1095	51	2011	Follow-up		HIV&HEP	HBV	11	Heterosexual	M	A3	NoAIDS	ON_GOING	11	GABON	WESTERN AND CENTRAL AFRICA	20	1.3	583	31.22	853	45.68	0.68	37		126.41	No Smoker	Drinker <20 g/d ( ~ 2 verres / jour)	No	1	0	0	0	0	0	0	0	0	0	0	37.7163	6	129	129	HIV1		Celsentri + Norvir + Prezista + Truvada		2N+1IPb+1IE	1
1096	66	2001	Follow-up		HIV		16	Heterosexual	F	B3	NoAIDS	ON_GOING	14	no data	no data	20	1.3	307	12.63	1211	49.83	0.25			76.3	No Smoker	Drinker <20 g/d ( ~ 2 verres / jour)	No	0	0	0	0	0	0	0	0	0	0	0	23.1405	6		155	HIV1		Eviplera		2N+1NN	1
1097	51	2000	Follow-up		HIV		15	MSM	M	A2	NoAIDS	ON_GOING	8	no data	no data	20	1.3	456	33.11	759	55.11	0.6	52		84.09	Smoker 11 to 20	No Drinker	no data	0	0	0	0	0	0	0	0	0	0	1	19.2653	2	686	233	HIV1		Isentress + Kivexa		2N+1II	1
1098	50	2004	Follow-up		HIV		11	MSM	M	A2	NoAIDS	ON_GOING	6	no data	no data	20	1.3	411	24.78	1740	104.94	0.23	9	42	84.44	Smoker 11 to 20	Occasional	Former	0	0	0	0	0	0	0	0	0	0	0	22.5981	2	484	249	HIV1		Isentress + Kivexa		2N+1II	1
1099	53	2004	Follow-up		HIV&HEP	HCV	27	Heterosexual	F	C2	AIDS	ON_GOING	3	no data	no data	75	1.87	886	32.47	2251	82.51	0.39	44		93.79	Smoker 21 to 30	Drinker 20 to 50 g/d	Former	0	0	0	0	0	0	1	0	0	0	0	22.231	5		202	HIV1		Kivexa + Norvir + Prezista		2N+1IPb	1
1100	68	1992	Follow-up		HIV		24	Heterosexual	F	B3	NoAIDS	ON_GOING	23	FRANCE	FRANCE	0	0	668	39.88	415	24.78	1.61	22	46.8	72.07	No Smoker	No Drinker	No	0	0	0	0	0	0	0	0	1	0	0	20.6612	6		49	HIV1		Norvir + Prezista		1IPb	1
1101	62	1992	Follow-up		HIV&HEP	HCV	31	Heterosexual	M	B3	NoAIDS	ON_GOING	17	FRANCE	FRANCE	0	0	746	36.06	749	36.18	1	19.3	45.6	86.36	Smoker <=10	Ex-Drinker	Active	0	0	0	0	0	0	0	0	0	0	0	17.767	7		38	HIV1		Truvada + Viramune		2N+1NN	1
1102	52	1995	Follow-up		HIV&HEP	HCV	20	IVDU	F	C3	AIDS	ON_GOING	20	FRANCE	FRANCE	0	0	1140	37.43	1140	37.43	1	46.8	43.5	78.54	Smoker 11 to 20	Occasional	Active	0	0	0	0	0	0	0	0	0	0	0	16.0156	5		11	HIV1		Kivexa + Sustiva		2N+1NN	1
1103	73	2002	Follow-up		HIV		14	MSM	M	C3	AIDS	ON_GOING	13	FRANCE	FRANCE	0	0	461	25.36	594	32.63	0.78	32.9	44.9	67.63	No Smoker	Drinker <20 g/d ( ~ 2 verres / jour)	No	0	0	0	0	0	1	0	1	0	0	1	23.8367	7	39	39	HIV1		Eviplera		2N+1NN	1
1104	68	1994	Follow-up		HIV		21	Heterosexual	F	C3	AIDS	ON_GOING	20	FRANCE	FRANCE	0	0	461	28.78	556	34.72	0.83	25	42.4	61.41	No Smoker	Ex-Drinker	No	0	1	0	0	1	0	0	0	0	0	0	18.3594	13		23	HIV1		Epivir + Intelence + Norvir + Prezista		1N+1NN+1IPb	1
1105	66	2004	Follow-up		HIV		11	Unknown	M	B2	NoAIDS	ON_GOING	8	FRANCE	FRANCE	20	1.3	1525	46.2	1071	32.45	1.42	10.7	36.4	92.83	Smoker 11 to 20	Drinker <20 g/d ( ~ 2 verres / jour)	No	0	0	0	0	0	0	0	0	0	0	0	26.1195	9	434	266	HIV1		Eviplera		2N+1NN	2
1106	54	2009	Follow-up		HIV		22	Heterosexual	F	A2	NoAIDS	ON_GOING	11	FRANCE	FRANCE	0	0	825	37.36	474	21.47	1.74		37.3	81.87	Ex-Smoker	Drinker <20 g/d ( ~ 2 verres / jour)	No	0	0	0	1	0	0	0	0	0	0	0	33.1504	8		242	HIV1		Kivexa + Norvir + Prezista		2N+1IPb	2
1107	63	2007	Follow-up		HIV		8	Heterosexual	M	A2	NoAIDS	ON_GOING	6	FRANCE	FRANCE	0	0	496	49.44	344	34.28	1.44	22.9	40.3	72.04	No Smoker	Drinker 50 to 80 g/d	No	0	0	0	0	0	0	0	0	0	0	0	26.8519	2	467	294	HIV1		Atripla		2N+1NN	1
1108	71	2006	Follow-up		HIV		26	Bisexual	M	C2	AIDS	ON_GOING	23	FRANCE	FRANCE	0	0	794	39	543	26.69	1.46	18.4	43.6	67.63				1	1	0	0	0	1	0	0	0	1	0	23.6614	10		450	HIV1		Efavirenz (Sustiva) + Norvir + Reyataz		1NN+1IPb	1
1109	61	1996	Follow-up		HIV		28	MSM	M	B3	NoAIDS	ON_GOING	20	FRANCE	FRANCE	40	1.6	225	10	1395	62	0.16	28	48	87.26	Smoker <=10	Drinker <20 g/d ( ~ 2 verres / jour)	no data	0	0	0	1	0	0	1	0	0	0	0	18.3145	5		68	HIV1		Norvir + Prezista + Truvada		2N+1IPb	1
1110	55	1996	Follow-up		HIV		23	Heterosexual	F	C3	AIDS	ON_GOING	21	MAROC	MIDDLE-EAST AND MAGHREB	40	1.6	616	28	770	35		32		74.64	No Smoker	Drinker 20 to 50 g/d	No	1	0	0	1	0	0	0	0	0	0	1	19.91	7		86	HIV1		Kalétra		1IPb	1
1111	55	1996	Follow-up		HIV&HEP	HCV	27	IVDU	F	A2	NoAIDS	ON_GOING	19	ALGÉRIE	MIDDLE-EAST AND MAGHREB	40	1.6	1148	41	756	27	1.52	34	37.6	133.57	Smoker 11 to 20	No Drinker	Former	0	0	0	0	1	0	1	0	0	0	0	23.1405	1		356	HIV1		Atripla		2N+1NN	1
1112	58	2000	Follow-up		HIV&HEP	HCV	30	IVDU	M	A3	NoAIDS	ON_GOING	15	FRANCE	FRANCE	40	1.6	193	18	676	63	0.29	8.6	18.9	50.12	Smoker 11 to 20	No Drinker	Former	1	0	0	0	1	0	0	0	1	0	1	27.3982	12		0	HIV1		Lamivudine (Epivir) + Tivicay + Ziagen		2N+1II	1
1113	54	2001	Follow-up		HIV&HEP	HCV	27	IVDU	F	A2	NoAIDS	ON_GOING	17	ITALIE	Others Area	40	1.6	496	24	764	37	0.65	28.7	48	57.3	No Smoker	Drinker 20 to 50 g/d	Former	0	0	0	1	0	0	0	0	0	0	1	22.4996	2		242	HIV1		Tivicay + Truvada		2N+1II	1
1114	51	2001	Follow-up		HIV&HEP		19	Heterosexual	M	A3	NoAIDS	ON_GOING	19	FRANCE	FRANCE	40	1.6	197	8.2	1080	45	0.18	16.4		42.91	Smoker 11 to 20	No Drinker	no data	0	0	0	1	0	0	0	0	0	1	0	25.8166	8	197	0	HIV1		Isentress + Truvada		2N+1II	1
1115	51	2004	Follow-up		HIV&HEP	HBV	13	Heterosexual	M	A1	NoAIDS	ON_GOING	13	SENEGAL	WESTERN AND CENTRAL AFRICA	40	1.6	1221	37	1452	44	0.84			87.75	No Smoker	No Drinker	No	0	0	0	0	0	0	0	0	0	0	0	25.4694	1		884	HIV1		Trizivir		3N	1
1116	55	2012	Follow-up		HIV&HEP		20	MSM	M	A3	NoAIDS	ON_GOING	17	ROYAUME_UNI	Others Area	20	1.3	1133.9	45.5	690.3	27.7	1.64	23.3		74.2	No Smoker	Drinker <20 g/d ( ~ 2 verres / jour)	no data	0	0	0	1	0	0	0	0	0	0	0	23.3747	3		150	HIV1		Isentress + Kivexa		2N+1II	2
1117	69	2001	Follow-up		HIV&HEP	HBV	15	Heterosexual	F	B3	NoAIDS	ON_GOING	8	no data	no data	40	1.6	1224	30.4	868	21.5	1.41	24.3	42.3	113.64	Ex-Smoker	Drinker <20 g/d ( ~ 2 verres / jour)	No	1	0	0	1	0	1	1	0	0	1	1	19.5312	4	528.6	145	HIV1		Edurant + Emtriva + Viread		2N+1NN	1
1118	54	2002	Follow-up		HIV&HEP	HBV	28	Bisexual	M	C3	AIDS	ON_GOING	19	ALGÉRIE	MIDDLE-EAST AND MAGHREB	40	1.6	414	12.2	2184	64.6	0.19	16	48.5	81.2	Smoker >30	No Drinker	Former	0	0	0	0	0	0	0	0	0	1	0	20.3383	5		111	HIV1		Norvir + Prezista		1IPb	1
1119	55	1989	Follow-up		HIV&HEP		28	Bisexual	M	A2	NoAIDS	ON_GOING	26	no data	no data	40	1.6	806		1105				43.2	93.37	No Smoker	No Drinker		1	0	0	1	0	0	0	0	0	0	0	26.449	9		500	HIV1		Norvir + Reyataz + Tivicay + Ziagen		1N+1IPb+1II	1
1120	60	1995	Follow-up		HIV&HEP		20	Heterosexual	M	B3	NoAIDS	ON_GOING	19	no data	no data	40	1.6	233						34.3	68.25	Smoker 21 to 30	Drinker > 80 g/d	No	0	0	0	1	1	0	1	0	0	0	0	19.3792	5	383	136	HIV1		Norvir + Prezista + Truvada		2N+1IPb
1121	55	1998	Follow-up		HIV&HEP		17	Heterosexual	F	A2	NoAIDS	ON_GOING	17	COTE D'IVOIRE	WESTERN AND CENTRAL AFRICA	20	1.3	615					49		96.2	No Smoker	Drinker <20 g/d ( ~ 2 verres / jour)		0	0	0	0	0	0	1	0	0	0	0	19.9219	1	473	380	HIV1		Eviplera		2N+1NN
1122	53	1990	Follow-up		HIV&HEP		26	MSM	M	A3	NoAIDS	ON_GOING	17	no data	no data	20	1.3	796		1914			62	41.47	96.14	Smoker 11 to 20	Drinker <20 g/d ( ~ 2 verres / jour)	No	0	0	1	1	1	0	0	1	0	0	0	25.0593	5		284	HIV1		Eviplera		2N+1NN	1
1123	70	1993	Follow-up		HIV&HEP	HCV	28	MSM	M	C3	AIDS	ON_GOING	27	FRANCE	FRANCE	20	1.3	650.2	32	813	40	0.8	22	42	94.49	Ex-Smoker	No Drinker	No	0	0	1	1	0	0	0	0	0	0	1	20.8086	5		195	HIV1		Triumeq		2N+1II	1
1124	73	1998	Follow-up		HIV&HEP		17	Heterosexual	M	B3	NoAIDS	ON_GOING	17	FRANCE	FRANCE	20	1.3	720	30.1	1000	42	0.72	98.3	39.9	67.43	Smoker <=10	No Drinker	No	1	1	0	1	0	0	1	0	0	1	1	27.4589	10	153	116	HIV1		Isentress + Norvir + Prezista + Ziagen		1N+1IPb+1II	1
1125	64	2001	Follow-up		HIV&HEP		23	Heterosexual	M	B2	NoAIDS	ON_GOING	14	FRANCE	FRANCE	20	1.3	729	33	1038.2	47	0.7		42	69.33	No Smoker	No Drinker	No	0	0	0	0	0	0	0	0	0	0	0	31.4815	9		450	HIV1		Truvada + Viramune		2N+1NN	1
1126	57	2004	Follow-up		HIV&HEP		11	Bisexual	M	A2	NoAIDS	ON_GOING	8	FRANCE	FRANCE	40	1.6	575	42	465.4	34	1.24		42	62.21	Smoker 11 to 20	Drinker <20 g/d ( ~ 2 verres / jour)	Former	0	0	0	1	0	0	0	0	0	0	1	25.5811	3	471.9	297.7	HIV1		Kivexa + Névirapine (Viramune)		2N+1NN	1
1127	69	2010	Follow-up		HIV		6	Bisexual	M	A2	NoAIDS	ON_GOING	5	FRANCE	FRANCE	20	1.3	355.7	23.1	241	15.6	1.48		39	82.64	No Smoker			1	0	0	0	0	1	0	0	0	0	0	24.0138	3	372	276.5	HIV1		Eviplera		2N+1NN	1
1128	65	2007	Follow-up		HIV		8	MSM	M	A2	NoAIDS	ON_GOING	8	HAÏTI	CARAÏBES	20	1.3	727.8	51	371	26	1.96	36	39	65.53				0	0	0	0	0	0	0	0	0	0	0	21.7994	3	370.5	340.2	HIV1		Eviplera		2N+1NN	1
1129	65	2007	Follow-up		HIV		8	Heterosexual	F	A2	NoAIDS	ON_GOING	7	FRANCE	FRANCE	20	1.3	338	13	1874	70	0.18	10	42	79.6	No Smoker			0	1	0	0	0	0	0	1	0	1	0	29.7578	8	339	298	HIV1		Epivir + Intelence		1N+1NN	1
1130	65	1993	Follow-up		HIV		22	Bisexual	M	C3	AIDS	ON_GOING	22	ALGÉRIE	MIDDLE-EAST AND MAGHREB	20	1.3	1003	34	988	33	1.02		40	105.87	Ex-Smoker	Drinker <20 g/d ( ~ 2 verres / jour)	No	0	0	0	0	0	0	0	0	0	1	0	21.7193	6	194	149	HIV1		GSK2619619 ( Triumeq )		2N+1II
1131	53	1994	Follow-up		HIV&HEP	HCV	21	IVDU	M	C3	AIDS	ON_GOING	21	no data	no data	20	1.3	852	36	876	37	0.97		45	88.1	Smoker 21 to 30			0	0	0	0	0	0	0	0	0	1	1	22.9854	5	23	1	HIV1		Kivexa + Norvir + Reyataz		2N+1IPb	2
1132	64	1996	Follow-up		HIV		21	Heterosexual	M	B2	NoAIDS	ON_GOING	20	COTE D'IVOIRE	WESTERN AND CENTRAL AFRICA	752	2.9	494	17	1746		0.28	78		83.22	No Smoker	No Drinker	No	0	0	0	0	0	0	0	0	0	0	0	24.5675	13	278	204	HIV1		Isentress + Norvir + Reyataz + Viread		1N+1IPb+1II
1133	52	1996	Follow-up		HIV		29	MSM	M	C3	AIDS	ON_GOING	19	no data	no data	20	1.3	487	27					41	52.77	Ex-Smoker	No Drinker		0	0	0	1	0	1	1	0	0	0	0	20.3804	10		3	HIV1		Isentress + Norvir + Prezista + TMC 125		1NN+1IPb+1II
1134	54	1996	Follow-up		HIV		20	Bisexual	M	C3	AIDS	ON_GOING	19	no data	no data	20	1.3	1040	35	870	29	1.2		43	100.25	Smoker <=10	Drinker <20 g/d ( ~ 2 verres / jour)	No	0	0	0	0	0	0	1	0	0	0	0	19.7133	2		348	HIV1		Reyataz + Truvada		2N+1IP
1135	50	2000	Follow-up		HIV		21	IVDU	M	C3	AIDS	ON_GOING	15	no data	no data	20	1.3	243	20	391	32	0.62		38.8	83.52				0	0	0	0	0	0	0	0	0	1	0	23.5156	4		4	HIV1		Norvir + Prezista + Truvada		2N+1IPb	2
1136	68	2007	Follow-up		HIV		8	Heterosexual	M	A3	NoAIDS	ON_GOING	7	SENEGAL	WESTERN AND CENTRAL AFRICA	20	1.3	305	19	741	46	0.41		33	93.13				1	0	0	0	0	0	0	0	0	0	0	16.8186	5	47	47	HIV1		Edurant + Triumeq		1NN	1
1137	50	2013	Follow-up		HIV		16	Heterosexual	M	C3	AIDS	ON_GOING	15	COTE D'IVOIRE	WESTERN AND CENTRAL AFRICA	20	1.3	720	30	384	16	1.88	68		105.89			no data	0	0	0	0	0	0	0	0	0	0	0	29.0123	4	96	96	HIV1		Intelence + Isentress		1NN+1II	1
1138	73	1996	Follow-up		HIV		19	Heterosexual	M	A2	NoAIDS	ON_GOING	18	FRANCE	FRANCE	20	1.3	413.6	20.7	901	45.1	0.46	42.8		74.67	No Smoker	Drinker <20 g/d ( ~ 2 verres / jour)	No	0	0	1	0	0	1	0	0	0	0	0	24.968	2	428	263.1	HIV1		Eviplera		2N+1NN	1
1139	75	1998	Follow-up		HIV		17	Heterosexual	M	C3	AIDS	ON_GOING	16	HAÏTI	CARAÏBES	578	2.8	372.7	17.4	1190	55.6	0.31	45	41.4	48.4	No Smoker	Drinker <20 g/d ( ~ 2 verres / jour)	No	1	0	0	1	0	1	0	0	1	0	0	22.1453	6	59	59	HIV1		Kivexa + Norvir + Prezista		2N+1IPb	1
1140	54	2004	Follow-up		HIV		11	Heterosexual	M	C3	AIDS	ON_GOING	11	FRANCE	FRANCE	20	1.3	622	28.4	635	29	0.98	28	46.6	95.11	No Smoker	No Drinker	No	1	0	0	1	0	0	0	0	0	0	0	35.9803	5	16	5	HIV1		Kivexa + Norvir + Reyataz		2N+1IPb	1
1141	60	2000	Follow-up		HIV		22	Heterosexual	M	A3	NoAIDS	ON_GOING	22	PORTUGAL	Others Area	0		405.2	25.2	643.2	40	0.63	37	46	79.75	Ex-Smoker	Drinker 20 to 50 g/d	No	0	0	0	0	0	0	0	0	0	0	0	26.1719	1	130	112	HIV1		Stribild		2N+1II	1
1142	60	2000	Follow-up		HIV		22	Heterosexual	F	A3	NoAIDS	ON_GOING	22	PORTUGAL	Others Area	0		196.8	20	462.5	47	0.43	39	42	96.33	No Smoker	No Drinker	No	0	0	0	1	0	0	0	0	0	0	1	23.8236	2	234	119	HIV1		Kalétra + Névirapine (Viramune)		1NN+1IPb	1
1143	58	2000	Follow-up		HIV		20	MSM	M	C3	AIDS	ON_GOING	18	FRANCE	FRANCE	20	1.3	681.2	25.1	1519.8	56	0.45	25	37	90.38	No Smoker	No Drinker	No	1	0	0	0	0	1	0	0	0	0	0	45.4409	3		143.8	HIV1		Efavirenz (Sustiva) + Lamivudine / Zidovudine (Combivir)		2N+1NN	1
1144	66	2000	Follow-up		HIV&HEP	HCV	28	MSM	M	A3	NoAIDS	ON_GOING	23	no data	no data	0		209.4	34	178.6	29	1.17	29	48	148.21				0	0	0	0	0	0	0	0	0	0	0	21.875	7		52.7	HIV1		Isentress + Norvir + Prezista + Viramune		1NN+1IPb+1II	2
1145	52	2001	Follow-up		HIV		30	Heterosexual	F	C3	AIDS	ON_GOING	16	no data	no data	269128	5.4	226.5	13	1167.1	67	0.19	21	41	96.66	Ex-Smoker	Drinker > 80 g/d	no data	0	0	0	0	0	0	0	0	0	0	0	19.9792	5		22.7	HIV1		Reyataz + Tivicay		1IP+1II	2
1146	58	2005	Follow-up		HIV		11	MSM	M	A3	NoAIDS	ON_GOING	10	no data	no data	35	1.5	406.4	24.9	919	56.3	0.44	58.3		68.49	Smoker >30	Drinker 20 to 50 g/d	No	0	0	0	0	0	0	0	0	0	0	0	21.2031	1	171.4	171.4	HIV1		Triumeq		2N+1II	1
1147	56	2009	Follow-up		HIV&HEP	HCV	28	IVDU	F	A3	NoAIDS	ON_GOING	16	FRANCE	FRANCE	0		545	38.9	630	45	0.87	47	41	119.17	Ex-Smoker	No Drinker	No	0	0	0	0	0	1	0	0	0	0	0	20.5078	3		114.5	HIV1		Isentress + Truvada		2N+1II	1
1148	52	2008	Follow-up		HIV		7	MSM	M	A2	NoAIDS	ON_GOING	2	FRANCE	FRANCE	20	1.3	300	16.07	1150	61.62	0.26	6	42	75.03			no data	0	0	0	0	0	0	0	0	0	0	0	18.5185	1	300	270	HIV1		Quad		2N+1II	1
1149	50	2009	Follow-up		HIV		6	Heterosexual	F	B2	NoAIDS	ON_GOING	6	FRANCE	FRANCE	20	1.3	433	26.99	823	51.3	0.52	22	36.84	81.74			no data	1	0	0	0	0	0	0	0	0	0	1	18.3391	6	518	342	HIV1		Atripla		2N+1NN	1
1150	78	1990	Follow-up		HIV		29	Bisexual	M	A3	NoAIDS	ON_GOING	21	FRANCE	FRANCE	0	0	555	13.7	809	19.96	0.69	28.1	40.9	87.02	No Smoker	Drinker <20 g/d ( ~ 2 verres / jour)	No	0	0	0	0	0	0	0	0	0	0	0	26.7539	9		147	HIV1		Kivexa + Sustiva		2N+1NN	1
1151	58	1990	Follow-up		HIV&HEP	HCV	30	Hémophile	M	B3	NoAIDS	ON_GOING	23	MAROC	MIDDLE-EAST AND MAGHREB	20	1.3	108	38.13	97	34.4	1.11	32.5	36	108.75	No Smoker	Drinker <20 g/d ( ~ 2 verres / jour)		0	0	0	0	0	0	0	0	0	0	0	26.6728	10		2	HIV1		Celsentri + Isentress + Truvada		2N+1II+1IE	1
1152	66	2001	Follow-up		HIV		14	Heterosexual	M	B2	NoAIDS	ON_GOING	14	TUNISIE	MIDDLE-EAST AND MAGHREB	42	1.62	896	40.88	728	33.21	1.23	37.1	49.8	91.18	Ex-Smoker	Drinker <20 g/d ( ~ 2 verres / jour)	No	0	0	0	0	0	0	0	0	0	0	0	25.0135	6		306	HIV1		Truvada + Viramune		2N+1NN	1
1153	75	2001	Follow-up		HIV		14	MSM	M	A3	NoAIDS	ON_GOING	12	FRANCE	FRANCE	0	0	629	25.41	1671	67.45	0.38	37.8		92.83	No Smoker	No Drinker	No	0	0	0	0	0	1	0	0	0	0	0	21.7181	8		126	HIV1		Kivexa + Viramune		2N+1NN	1
1154	59	2012	Follow-up		HIV		19	MSM	M	A2	NoAIDS	ON_GOING	19	FRANCE	FRANCE	0	0	899	34.39	973	37.22	0.92	23.4	44.2	91.36	Smoker 21 to 30	Occasional	No	0	0	0	0	0	0	0	0	0	0	0	22.5981	3	250	203	HIV1		Norvir + Prezista + Viramune		1NN+1IPb	1
1155	53	2012	Follow-up		HIV		26	MSM	M	A1	NoAIDS	ON_GOING	19	FRANCE	FRANCE	20	1.3	902	37.86	1064	44.64	0.85	31.1		91.1	Smoker 11 to 20	Drinker <20 g/d ( ~ 2 verres / jour)	Former	0	0	0	0	0	0	0	0	0	0	0	18.5568	3		654	HIV1		Truvada + Viramune		2N+1NN	1
1156	53	2010	elsewhere		HIV		11	MSM	M	C3	AIDS	ON_GOING	11	FRANCE	FRANCE	20	1.3	618	26.4	1172	50.1	0.53	32.1	49	150.17	Ex-Smoker	Drinker <20 g/d ( ~ 2 verres / jour)	Former	0	0	0	0	0	0	0	0	0	0	1	24.8163	2	50	50	HIV1		Triumeq		2N+1II	1
1157	50	2012	Follow-up		HIV		3	MSM	M	A1	NoAIDS	ON_GOING	2	FRANCE	FRANCE	85	1.93	1155	39.35	966	32.92	1.2	13		103.38	Ex-Smoker	Drinker <20 g/d ( ~ 2 verres / jour)	No	0	0	0	1	0	0	0	0	0	0	0	31.7739	6	555	555	HIV1		Norvir + Prezista + Truvada		2N+1IPb	1
1158	51	2014	Follow-up		HIV&HEP	HBV	1	Heterosexual	M	B3	NoAIDS	ON_GOING	1	MALI	WESTERN AND CENTRAL AFRICA	758	2.88	15	1.95	647	85.64	0.02	10.2		69.52	Smoker <=10	Drinker 20 to 50 g/d	No	0	0	0	0	0	0	0	1	0	1	0	22.9551	8	24	11	HIV1		Kivexa + Norvir + Prezista		2N+1IPb	1
1159	56	2001	Follow-up		HIV		16	Heterosexual	M	B3	NoAIDS	ON_GOING	10	FRANCE	FRANCE	680	2.83	304	16	1140	60	0.27	9.9	42.2	113.3	Smoker >30	Occasional		0	0	0	1	0	0	0	0	0	0	1	17.0799	11		45.6	HIV1		Intelence + Norvir + Prezista + Truvada		2N+1NN+1IPb	1
1160	76	2003	Follow-up		HIV		12	Bisexual	M	A2	NoAIDS	ON_GOING	7	ALGÉRIE	MIDDLE-EAST AND MAGHREB	20	1.3	493	29	953	56	0.52	24	40.1	77.24	Smoker 11 to 20	Drinker <20 g/d ( ~ 2 verres / jour)	No	1	0	0	0	0	0	0	1	0	0	0	21.7993	9	890	357	HIV1		Truvada + Viramune		2N+1NN	1
1161	53	2001	Follow-up		HIV&HEP	HCV	26	IVDU	M	A3	NoAIDS	ON_GOING	22	ITALIE	Others Area	40	1.6	578					9.8	24	127.68	Ex-Smoker	Drinker 20 to 50 g/d	no data	0	0	0	0	1	0	0	0	0	0	1	24.6181	7		126	HIV1		Triumeq		2N+1II
1162	57	2005	Follow-up		HIV		18	Heterosexual	F	C3	AIDS	ON_GOING	18	FRANCE	FRANCE	20	1.3	294.4	23	576	45		33	48	96.94	No Smoker	No Drinker		0	0	0	0	0	0	0	0	0	0	0	22.6644	3	7	7	HIV1		Truvada + Viramune		2N+1NN	1
1163	73	2014	Follow-up		HIV		30	MSM	M	C1	AIDS	ON_GOING	11	FRANCE	FRANCE	40	1.6	704	22	1856	58		25.4		94.26	Ex-Smoker	Occasional	no data	0	0	0	0	0	1	0	0	0	0	0	27.933	11		567	HIV1		Edurant + Tivicay		1NN+1II
1164	50	2014	LFU		HIV		4	MSM	M	A1	NoAIDS	ON_GOING	1	FRANCE	FRANCE	40	1.6	766.1	32	981.5	41	0.78	22.6					no data	0	0	0	0	0	0	0	0	0	0	0	20.6612	1		732.6	HIV1		Stribild		2N+1II	1
1165	55	2014	Follow-up		HIV		1	Bisexual	M	A2	NoAIDS	ON_GOING	1	FRANCE	FRANCE	41000	4.61	408	17	1224	51	0.33			106.76	Smoker 11 to 20		no data	0	0	0	0	0	0	0	0	0	0	1	20.5191	2	238	238	HIV1		Edurant + GSK1265744		1NN	0
1166	56	2001	Follow-up		HIV&HEP	HCV&HBV	23	IVDU	M	B2	NoAIDS	ON_GOING	19	no data	no data	40	1.6	1226	33.3	1289	35	0.95	29	45.8	96.5	No Smoker	No Drinker	Former	1	1	0	1	1	0	0	0	0	1	0	23.9912	15		258	HIV1		Kivexa + Norvir + Reyataz		2N+1IPb	1
1167	52	2001	Follow-up		HIV		21	Heterosexual	F	B2	NoAIDS	ON_GOING	21	no data	no data	40	1.6	769	29.3	1359	51.7	0.57	53	49.3	82.5	No Smoker	Drinker <20 g/d ( ~ 2 verres / jour)	No	1	0	0	1	0	0	0	0	0	0	0	22.2908	5	770	295	HIV1		kivexa + Reyataz		2N+1IP	1
1168	51	2011	Follow-up		HIV&HEP	HBV	28	Heterosexual	M	B3	NoAIDS	ON_GOING	19	FRANCE	FRANCE	40	1.6	250	14.3	1169	66.6	0.21	23	47.1	99.84	Ex-Smoker	Drinker > 80 g/d	Former	0	0	0	0	0	0	0	0	0	0	0	22.0243	2		112	HIV1		Triumeq		2N+1II	1
1169	51	2006	Follow-up		HIV&HEP	HCV&HBV	9	Heterosexual	M	A3	NoAIDS	ON_GOING	9	FRANCE	FRANCE	40	1.6	880	36.1	1144	47	0.77	12	43.1	79.74	Smoker 11 to 20	Occasional	Former	0	0	0	1	1	0	1	0	0	0	0	19.7133	12	133	111	HIV1		Kivexa + Viramune		2N+1NN	1
1170	61	2011	Follow-up		HIV		4	Transfusion	F	C3	AIDS	ON_GOING	4	FRANCE	FRANCE	40	1.6	625	18.6	1719	51.2	0.36	19	42.5	96.01	Smoker 11 to 20	No Drinker	No	0	0	0	0	0	1	0	0	0	0	1	23.4375	10	24	5	HIV1		Kivexa + Sustiva		2N+1NN	1
1171	54	1989	Follow-up		HIV		28	MSM	M	C3	AIDS	ON_GOING	18	FRANCE	FRANCE	40	1.6	431						49	99.45	No Smoker	Drinker <20 g/d ( ~ 2 verres / jour)	No	1	1	0	0	0	0	0	0	0	0	0	24.0213	5		119	HIV1		Kivexa + Viramune		2N+1NN
1172	67	1994	Follow-up		HIV		22	Heterosexual	F	C3	AIDS	ON_GOING	21	PORTUGAL	Others Area	40	1.6	144						45.6	66.27	Smoker 11 to 20	No Drinker		1	0	0	1	0	0	0	0	1	0	1	22.6562	8		42	HIV2		Isentress + Kivexa + Norvir + Prezista		2N+1IPb+1II
1173	54	1995	Follow-up		HIV&HEP	HCV	22	MSM	M	A2	NoAIDS	ON_GOING	20	no data	no data	40	1.6	721		1759			81		102.96	Smoker 11 to 20	Drinker <20 g/d ( ~ 2 verres / jour)	No	0	0	0	0	0	0	1	0	0	0	0	21.2963	6		360	HIV1		Reyataz + Truvada		2N+1IP	1
1174	67	1996	Follow-up		HIV		25	Bisexual	M	A2	NoAIDS	ON_GOING	19	no data	no data	40	1.6	530		1252				47.8	74.37	No Smoker	Drinker <20 g/d ( ~ 2 verres / jour)	No	1	0	0	0	0	0	0	0	0	0	0	24.5932	5		218	HIV1		Eviplera		2N+1NN	1
1175	52	1996	Follow-up		HIV		22	MSM	M	B3	NoAIDS	ON_GOING	22	no data	no data	20	1.3	550					46		114.44	No Smoker	Occasional	No	1	0	0	1	0	0	0	0	0	0	1	21.1389	4		8	HIV1		Névirapine (Viramune) + Truvada		2N+1NN	1
1176	75	1996	elsewhere		HIV		23	Transfusion	F	C2	AIDS	ON_GOING	17	no data	no data	40	1.6	711		1101				23.9	73.32	No Smoker	No Drinker	No	0	1	0	0	0	1	0	0	0	0	1	27.4406	7		257	HIV1		Eviplera		2N+1NN	1
1177	58	2004	Follow-up		HIV		13	Unknown	M	C3	AIDS	ON_GOING	13	DJIBOUTI	Eastern Africa and Australia	40	1.6	666		915		0.73		40	105.59	Ex-Smoker	No Drinker		0	0	1	1	0	0	0	0	0	1	1	29.3878	2		252	HIV1		Eviplera		2N+1NN
1178	66	1998	Follow-up		HIV&HEP	HBV	6	MSM	M	A2	NoAIDS	ON_GOING	12	no data	no data	20	1.3	348	38							Smoker 21 to 30	Drinker > 80 g/d	No	1	0	0	1	0	0	0	0	0	0	1	23.5294	10	594	295	HIV1		Intelence + Isentress + Norvir + Telzir + Viread		1N+1NN+1IPb+1II	1
1179	53	2013	Follow-up		HIV		2	Unknown	F	C3	AIDS	ON_GOING	2	BURUNDI	WESTERN AND CENTRAL AFRICA	40	1.6	19	4	250	54	0.08		42.2		No Smoker	Drinker <20 g/d ( ~ 2 verres / jour)	No	0	0	0	1	0	0	0	0	0	0	0	22.7583	6	19	16	HIV1		Norvir + Prezista + Tivicay + Truvada		2N+1IPb+1II	1
1180	54	2012	Follow-up		HIV		3	MSM	M	A2	NoAIDS	ON_GOING	2	FRANCE	FRANCE	20	1.3	744	37.4	854	42.9	0.87			87.4	Ex-Smoker	Drinker <20 g/d ( ~ 2 verres / jour)	No	0	0	0	0	0	0	0	0	0	0	0	24.8016	1	799	480	HIV1		Eviplera		2N+1NN	1
1181	64	2011	Follow-up		HIV		4	MSM	M	A2	NoAIDS	ON_GOING	4	FRANCE	FRANCE	40	1.6	394	18	1510	69		71	45.1	90.75	No Smoker	Drinker <20 g/d ( ~ 2 verres / jour)		1	0	0	0	0	1	1	0	0	0	1	19.3772	10	331	317	HIV1		Norvir + Prezista + Truvada		2N+1IPb	1
1182	66	2014	Follow-up		HIV&HEP	HCV	5	Heterosexual	F	A3	NoAIDS	ON_GOING	4	CAMEROUN	WESTERN AND CENTRAL AFRICA	40	1.6	189	22	399	46	0.47	104	45.4	87.57	No Smoker	No Drinker	No	1	0	0	0	0	0	0	0	0	0	1	24.974	9		121	HIV1		Kivexa + Norvir + Prezista		2N+1IPb	1
1183	50	2014	Follow-up		HIV		5	Heterosexual	M	A1	NoAIDS	ON_GOING	4	no data	no data	40	1.6	919	59	390	25	2.36				Smoker >30	Drinker 50 to 80 g/d	No	0	0	0	0	0	0	0	0	0	0	0	21.7982	4		919	HIV1		Isentress + Truvada		2N+1II	2
1184	50	1995	Follow-up		HIV		20	Heterosexual	F	B2	NoAIDS	ON_GOING	20	HAÏTI	CARAÏBES	20	1.3	787.9	40.2	562.5	28.7	1.4	26.9	43.1	95.27	No Smoker	No Drinker	No	0	0	0	0	0	0	0	0	0	0	0	20.753	2	753	256	HIV1		Triumeq		2N+1II	1
1185	52	1992	Follow-up		HIV		23	Bisexual	M	B3	NoAIDS	ON_GOING	22	FRANCE	FRANCE	40	1.6	606	33.4	931	51.3	0.65	27.4	44	74.16	Smoker 21 to 30	No Drinker	Active	0	0	0	0	0	0	0	0	0	0	0	19.9432	7	590	129	HIV1		Stribild		2N+1II	1
1186	61	2000	Follow-up		HIV		15	Unknown	M	A3	NoAIDS	ON_GOING	15	FRANCE	FRANCE	40	1.6	409	29.5	409	29.5	1	18.5	49.8	75.9	No Smoker	Drinker <20 g/d ( ~ 2 verres / jour)	No	1	0	0	0	0	0	0	0	0	0	1	24.0882	3	87.6	78	HIV1		Eviplera		2N+1NN	1
1187	64	2003	Follow-up		HIV		12	Heterosexual	M	C3	AIDS	ON_GOING	12	no data	no data	40	1.6	389	20.2	1224	63.6	0.32		47.6	92.89	Smoker 21 to 30	Occasional	Former	1	0	0	1	0	0	0	0	0	1	1	25.2595	9	13	13	HIV1		Kivexa + Viramune		2N+1NN	1
1188	54	2005	Follow-up		HIV		21	MSM	M	A3	NoAIDS	ON_GOING	15	FRANCE	FRANCE	40	1.6	388	21.7	991	55.5	0.39	15.3		70.62	Smoker 11 to 20	Occasional	No	0	0	0	0	0	0	0	0	0	0	0	20.0617	2		69	HIV1		Stribild		2N+1II	1
1189	50	2009	Follow-up		HIV		6	MSM	M	A2	NoAIDS	ON_GOING	3	FRANCE	FRANCE	40	1.6	781	29.8	894	34.1	0.87	19.3	47	100.93	No Smoker	Occasional	No	1	0	0	0	0	0	0	0	0	0	0	19.5918	3	437	435	HIV1		Eviplera		2N+1NN	1
1190	63	2013	Follow-up		HIV		6	MSM	M	A3	NoAIDS	ON_GOING	6	no data	no data	163614	5.21	380	15	1775	71	0.21	12.9	40	76.84	Ex-Smoker	No Drinker	No	0	0	0	0	0	0	0	0	0	0	0	20.4783	4	405	172	HIV1		Intelence + Kivexa		2N+1NN	1
1191	59	2006	Follow-up		HIV		9	Heterosexual	F	A3	NoAIDS	ON_GOING	3	ZIMBABWE	Eastern Africa and Australia	40	1.6	227	18.1	698	55.5	0.33	23.5		62.5	No Smoker	No Drinker	No	1	0	0	0	0	0	0	0	0	0	0	42.6079	4	161.1	104	HIV1		Kivexa + Norvir + Prezista		2N+1IPb	1
1192	56	2003	Follow-up		HIV		24	Heterosexual	M	C3	AIDS	ON_GOING	19	FRANCE	FRANCE	27	1.43	107		400		0.27	19	37	84.76	Smoker 21 to 30	Drinker <20 g/d ( ~ 2 verres / jour)	No	0	0	0	0	0	0	0	0	0	0	0	16.5413	5		26	HIV1		Tivicay + Viread		1N+1II	1
1193	56	2001	Follow-up		HIV&HEP	HCV	26	IVDU	M	C3	AIDS	ON_GOING	25	FRANCE	FRANCE	20	1.3	297	26	551	49	0.54	12	41	108.88	Smoker 11 to 20	No Drinker	Substituted	0	0	0	0	1	0	0	1	0	0	1	21.0373	10		167	HIV1		Reyataz + Truvada		2N+1IP
1194	65	2002	Dead	Other	HIV		21	Transfusion	M	C3	AIDS	STOP	20	CONGO (REPUBLIQUE DU)	WESTERN AND CENTRAL AFRICA	20	1.3	141	12	631	52	0.22	52	32.7	32.53	No Smoker			1	0	0	0	0	0	0	0	1	0	0	16.3721	20		79	HIV1		Intelence + Isentress + Norvir + Prezista		1NN+1IPb+1II	1
1195	52	2001	Follow-up		HIV		20	Heterosexual	M	A2	NoAIDS	ON_GOING	19	FRANCE	FRANCE	20	1.3	520	14	2370	66	0.22	30		92.51	Ex-Smoker	Drinker 20 to 50 g/d	No	0	0	0	0	0	0	0	0	0	0	0	26.8519	6	441	281	HIV1		Kivexa + Norvir + Prezista		2N+1IPb	2
1196	62	2001	Follow-up		HIV		21	MSM	M	A3	NoAIDS	ON_GOING	16	THAILANDE	ASIA AND PACIFIC	20	1.3	375	20	764	40	0.49	25		98.33	Smoker 21 to 30	Drinker <20 g/d ( ~ 2 verres / jour)	No	0	0	0	0	0	0	0	0	0	0	0	29.0174	6		173	HIV1		Norvir + Reyataz + Truvada		2N+1IPb
1197	59	2003	Follow-up		HIV		28	MSM	M	C2	AIDS	ON_GOING	24	FRANCE	FRANCE	20	1.3	604	34	769	44	0.79	33	43.1	103	No Smoker	No Drinker		0	0	0	0	0	1	0	0	0	0	0	25.1024	9		296	HIV1		Intelence + Viread		1N+1NN
1198	54	2014	Follow-up		HIV		22	IVDU	M	A1	NoAIDS	ON_GOING	9	FRANCE	FRANCE	20	1.3	559	25	1070	47	0.52	35					no data	0	0	0	0	0	0	0	0	0	0	0	13.4203	2		559	HIV1		Reyataz + Truvada		2N+1IP
1199	62	1989	Follow-up		HIV		26	Heterosexual	M	C3	AIDS	ON_GOING	23	CONGO (RDC, ex Zaïre)	WESTERN AND CENTRAL AFRICA	20	1.3	266	13				42.5	43	80.51	No Smoker	Drinker <20 g/d ( ~ 2 verres / jour)	No	0	0	0	0	0	0	0	1	0	0	0	22.8374	10		2	HIV1		Intelence + Norvir + Prezista + Tivicay + Ziagen		1N+1NN+1IPb+1II	1
1200	57	1994	Follow-up		HIV		23	Heterosexual	M	C3	AIDS	ON_GOING	21	CONGO (RDC, ex Zaïre)	WESTERN AND CENTRAL AFRICA	20	1.3	177	8	1120	54	0.16		39	69.49				0	0	0	0	0	0	0	0	0	0	0	23.6669	2		6	HIV1		Triumeq		2N+1II	1
1201	61	1994	Follow-up		HIV		22	Heterosexual	F	A3	NoAIDS	ON_GOING	21	PORTUGAL	Others Area	20	1.3	1146	48	506	21	2.26	97.8		102.67	No Smoker	Drinker <20 g/d ( ~ 2 verres / jour)	No	0	0	0	0	0	0	0	0	0	0	0	28.6501	2		61	HIV1		Isentress + Truvada		2N+1II	1
1202	66	2001	Follow-up		HIV		14	Bisexual	M	A3	NoAIDS	ON_GOING	14	no data	no data	20	1.3	311	5	4836	83	0.06			78.95	Ex-Smoker		No	0	0	0	0	0	1	0	0	0	0	1	19.708	2	228	154	HIV1		Triumeq		2N+1II
1203	62	2002	Follow-up		HIV		13	Heterosexual	M	A3	NoAIDS	ON_GOING	12	MALI	WESTERN AND CENTRAL AFRICA	230	2.4	221	13	935	55	0.24	114.3	45	82.93				0	0	0	0	0	0	0	0	0	0	0	26.9896	8	277	77	HIV2		Norvir + Prezista + Truvada		2N+1IPb	1
1204	76	1998	Follow-up		HIV		18	Heterosexual	M	A3	NoAIDS	ON_GOING	17	TUNISIE	MIDDLE-EAST AND MAGHREB	20	1.3	195	7	2135	80	0.09		37	96.28				1	0	0	0	0	1	0	0	0	0	0	17.6471	5		103	HIV1		Atripla		2N+1NN	1
1205	66	2004	Follow-up		HIV		11	Unknown	M	B3	NoAIDS	ON_GOING	11	MAROC	MIDDLE-EAST AND MAGHREB	20	1.3	605	28	1102	51	0.55	81.6	45	66.53				0	1	0	0	0	0	0	0	0	0	0	68	5	112	112	HIV1		Triumeq		2N+1II	1
1206	51	2006	Follow-up		HIV		14	Heterosexual	F	A3	NoAIDS	ON_GOING	9	CAMEROUN	WESTERN AND CENTRAL AFRICA	20	1.3	296	21	409	30	0.72	85.7	38	79.61				0	0	0	0	0	0	0	0	0	0	1	30.0408	4	644	209	HIV1		Stribild		2N+1II	1
1207	57	2008	Follow-up		HIV		7	MSM	M	A3	NoAIDS	ON_GOING	4	FRANCE	FRANCE	20	1.3	698	33				170.8	41	77.22	Smoker <=10	No Drinker	No	1	0	0	0	0	0	0	0	0	0	0	23.3067	3	964	477	HIV1		Emtriva + Isentress + TAF + Truvada		3N+1II	1
1208	57	2008	Follow-up		HIV		7	MSM	M	A3	NoAIDS	ON_GOING	4	FRANCE	FRANCE	20	1.3	698	33				170.8	41	83.33	Smoker <=10	No Drinker	No	1	0	0	0	0	0	0	0	0	0	0	23.3067	3	964	477	HIV1		Emtriva + Isentress + TAF + Truvada		3N+1II	1
1209	59	2010	Follow-up		HIV		20	MSM	M	A0	NoAIDS	ON_GOING	1	no data	no data	50	1.7	822	37	1182	53	0.7		48	66.99	No Smoker			1	0	0	0	0	0	0	0	0	0	0	29.5619	1		1	HIV1		GSK1265744 + Kivexa		2N	1
1210	51	2010	Follow-up		HIV		6	Heterosexual	F	A3	NoAIDS	ON_GOING	5	CAMEROUN	WESTERN AND CENTRAL AFRICA	65	1.8	647	31	879	42	0.74	114.9		94.87	No Smoker		No	0	0	0	0	0	0	0	0	0	0	0	30.116	2	174	160	HIV1		Eviplera		2N+1NN	1
1211	52	2010	Follow-up		HIV		14	Heterosexual	M	A3	NoAIDS	ON_GOING	14	CONGO (REPUBLIQUE DU)	WESTERN AND CENTRAL AFRICA	20	1.3	359	33	435	40	0.83	13		110.86	No Smoker	No Drinker	No	0	0	0	0	0	0	0	0	0	0	0	20.9024	1	170	170	HIV1		Atripla		2N+1NN	1
1212	61	1994	Follow-up		HIV		21	MSM	M	B3	NoAIDS	ON_GOING	15	FRANCE	FRANCE	20	1.3	573	34.5	605.5	36.5	0.95	15	43	85.78	Smoker <=10	Drinker <20 g/d ( ~ 2 verres / jour)	Former	1	1	0	0	0	0	0	0	0	0	1	32.6992	4	490	153	HIV1		Eviplera		2N+1NN	1
1213	60	2001	Follow-up		HIV		22	Heterosexual	M	C3	AIDS	ON_GOING	13	HAÏTI	CARAÏBES	20	1.3	285.2	17.4	746	45.5	0.38	33		76.53	No Smoker	Occasional	No	0	0	0	0	0	0	0	0	0	0	0	20.7612	4		5	HIV1		Kivexa + Norvir + Prezista		2N+1IPb	1
1214	55	2010	Follow-up		HIV		21	Heterosexual	M	A2	NoAIDS	ON_GOING	4	FRANCE	FRANCE	20	1.3	814.6	59.9	613	45.1	1.33	25	40	72.47	Smoker 11 to 20	Occasional	No	0	0	0	0	0	0	0	0	0	0	0	27.1706	4		310	HIV1		Kivexa + Tivicay		2N+1II	1
1215	73	2000	Follow-up		HIV		15	Heterosexual	M	A2	NoAIDS	ON_GOING	15	no data	no data	0		673.2	26.8	1482.1	59	0.45	48	37.7	91.44	Smoker 11 to 20	No Drinker	No	1	0	0	0	0	0	0	0	0	1	0	19.1571	4	529.7	251.7	HIV1		Stribild		2N+1II	1
1216	64	2000	Follow-up		HIV&HEP	HBV	18	MSM	M	C3	AIDS	ON_GOING	18	MADAGASCAR	Eastern Africa and Australia	0		311.5	10	1993.6	64	0.16	16	48	81.29	Smoker <=10	Drinker 20 to 50 g/d	No	0	0	0	0	1	1	0	0	0	0	0	21.7993	5	13	13	HIV1		Eviplera		2N+1NN	1
1217	55	2000	Follow-up		HIV		23	Transfusion	F	B3	NoAIDS	ON_GOING	23	FRANCE	FRANCE	0		309.4	23	753.2	56	0.41	8	2.46	88.38	Smoker 11 to 20	Ex-Drinker	No	0	0	0	0	0	0	0	0	0	1	1	27.3438	13		88	HIV1		Isentress + Kivexa		2N+1II	1
1218	69	2000	Follow-up		HIV		25	MSM	M	C3	AIDS	ON_GOING	24	FRANCE	FRANCE	0		357.6	14	1634.6	64	0.22	11	44	9.03	No Smoker	Ex-Drinker	No	1	1	0	0	0	0	0	0	1	1	1	24.281	14	475	32	HIV1		Isentress + Lamivudine (Epivir) + Ziagen		2N+1II
1219	59	2000	Follow-up		HIV		19	IVDU	M	C3	AIDS	ON_GOING	19	FRANCE	FRANCE	0		56.6	37	26	17	2.18	19	43	75.19	Smoker >30	No Drinker	No	0	0	0	1	0	0	0	1	0	1	0	20.8086	14		15.9	HIV1		Intelence + Isentress + Lamivudine (EPIVIR)		1N+1NN+1II
1220	57	2003	Follow-up		HIV		29	MSM	M	A3	NoAIDS	ON_GOING	12	FRANCE	FRANCE	0		430.8	25.4	1221.1	72	0.35	22	44	103.39	No Smoker	No Drinker	No	0	0	0	0	0	1	0	1	0	0	0	20.898	3		10.4	HIV1		Kivexa + Névirapine (Viramune)		2N+1NN	1
1221	61	2005	Follow-up		HIV		10	MSM	M	C3	AIDS	ON_GOING	10	no data	no data	95	2	755.7	33	1282.4	56	0.59	22	40	106.95	Smoker 21 to 30	Drinker <20 g/d ( ~ 2 verres / jour)	No	0	0	0	0	0	1	0	0	0	0	0	21.6049	9	624.2	138	HIV1		Kivexa + Norvir + Reyataz		2N+1IPb	1
1222	57	2007	Follow-up		HIV		8	MSM	M	C2	AIDS	ON_GOING	2	no data	no data	20	1.3	549.8	29	1061.8	56	0.52	34	33.4	109.52	Smoker >30	Drinker <20 g/d ( ~ 2 verres / jour)	Substituted	0	0	0	0	0	1	1	0	0	1	0	19.3792	10	790.6	390.9	HIV1		Norvir + Prezista + Truvada		2N+1IPb	1
1223	58	2014	Follow-up		HIV		5	Unknown	M	C3	AIDS	ON_GOING	1	PORTUGAL	Others Area	249688	5.4	254.3	22	786.1	68	0.32				No Smoker	Occasional	No	0	0	0	0	0	0	0	0	0	0	0	25.1024	3	365	92.8	HIV1		Kivexa + Névirapine (Viramune)		2N+1NN	1
1224	69	2001	Follow-up		HIV		14	Heterosexual	F	C3	AIDS	ON_GOING	14	COTE D'IVOIRE	WESTERN AND CENTRAL AFRICA	20	1.3	214	25.72	326	39.18	0.65	38		52.52	No Smoker	Drinker <20 g/d ( ~ 2 verres / jour)	No	1	0	0	0	0	0	0	0	0	0	0	22.0317	7	99	57	HIV1		Kivexa + Reyataz		2N+1IP	1
1225	57	1998	Follow-up		HIV		17	Heterosexual	F	B2	NoAIDS	ON_GOING	17	no data	no data	20	1.3	527	43.55	439	36.28	1.2	60		109.55	Ex-Smoker	No Drinker	No	0	0	0	1	0	0	0	0	0	0	1	20.2848	7	245	245	HIV1		Névirapine (Viramune) + Truvada		2N+1NN	2
1226	57	1999	Follow-up		HIV		18	Heterosexual	M	C3	AIDS	ON_GOING	18	no data	no data	570139	5.75	708	23.41	1858	61.44	0.38	12		61.16	No Smoker	No Drinker	no data	0	0	0	1	0	1	0	0	0	0	0	23.8498	4		180	HIV1		Stribild		2N+1II	1
1227	52	1998	Follow-up		HIV		27	Heterosexual	M	B3	NoAIDS	ON_GOING	20	no data	no data	20	1.3	227	16.37	764	55.12	0.29	9		75.33	No Smoker	No Drinker		0	0	0	1	0	0	0	0	0	0	0	26.2346	2		138	HIV1		Isentress + Norvir + Prezista + Ziagen		1N+1IPb+1II	1
1228	58	1996	Follow-up		HIV		29	Bisexual	M	B2	NoAIDS	ON_GOING	18	no data	no data	27	1.43	897	25.12	2228	62.4	0.4	46		73.36	No Smoker	No Drinker	No	1	1	0	1	0	1	1	0	0	0	0	19.1358	17		484	HIV1		Celsentri + Isentress + Norvir + Reyataz		1IPb+1II+1IE	1
1229	58	1996	Follow-up		HIV		21	Heterosexual	F	B3	NoAIDS	ON_GOING	18	no data	no data	20	1.3	64	6.24	554	54.04	0.11	6		68.86	Ex-Smoker	No Drinker	Active	1	1	0	1	0	0	0	0	0	1	1	35.756	13		50	HIV1		Epivir + Isentress + Kalétra		1N+1IPb+1II	1
1230	51	2000	Follow-up		HIV&HEP	HBV	15	Heterosexual	M	B3	NoAIDS	ON_GOING	15	no data	no data	20	1.3	634	29.23	950	43.79	0.66	32	44	45.58	Smoker 11 to 20	Drinker <20 g/d ( ~ 2 verres / jour)	No	0	0	0	0	0	0	0	0	0	0	0	29.0657	5	8	8	HIV1		Isentress + Truvada		2N+1II	1
1231	52	2000	Follow-up		HIV		15	Heterosexual	F	A2	NoAIDS	ON_GOING	12	no data	no data	20	1.3	328	19.5	1126	66.94	0.29	26		94.17	No Smoker	No Drinker	No	0	0	0	0	0	0	0	0	0	0	0	27.3438	7	424	222	HIV1		Combivir + Viramune		2N+1NN	1
1232	54	1996	Follow-up		HIV		26	Heterosexual	M	B2	NoAIDS	ON_GOING	19	no data	no data	20	1.3	390	37.17	404	38.51	0.96	11		82.79	Smoker >30	Drinker <20 g/d ( ~ 2 verres / jour)	Active	1	0	0	1	0	0	0	0	0	0	1	27.7489	14		338	HIV1		Celsentri + Isentress + Norvir + Prezista		1IPb+1II+1IE	1
1233	59	2003	Follow-up		HIV&HEP		12	Heterosexual	F	A1	NoAIDS	ON_GOING	1	no data	no data	20	1.3	1374	49.49	846	30.47	1.62	27		91.7	No Smoker	Drinker <20 g/d ( ~ 2 verres / jour)	no data	1	0	0	0	0	0	0	0	0	0	1	38.0623	8	956	703	HIV1		Eviplera		2N+1NN	1
1234	62	2004	Follow-up		HIV		11	Heterosexual	M	C3	AIDS	ON_GOING	11	no data	no data	67	1.82	278	14.19	1197	61.1	0.23	10		146.12	Smoker 21 to 30	Drinker > 80 g/d	No	0	0	0	0	0	0	1	0	0	0	0	17.6254	6	39	39	HIV1		Kivexa + Norvir + Prezista		2N+1IPb	2
1235	72	2005	Follow-up		HIV		11	Heterosexual	F	A3	NoAIDS	ON_GOING	10	no data	no data	20	1.3	211	17.09	1019	82.57	0.2	33	43	57.94			no data	0	0	0	0	0	0	0	0	0	1	0	24.974	3	439	127	HIV1		Isentress + Truvada		2N+1II	1
1236	53	1989	Follow-up		HIV		26	Heterosexual	F	C3	AIDS	ON_GOING	26	HAÏTI	CARAÏBES	32	1.51	375	25.99	444	30.73	0.84	11.1		22.75	No Smoker	Occasional	No	0	1	0	0	0	0	0	0	0	0	0	26.497	7		6	HIV1		Intelence + Norvir + Prezista + Tivicay		1NN+1IPb+1II	1
1237	59	2004	Follow-up		HIV&HEP	HCV	17	MSM	M	B2	NoAIDS	ON_GOING	5	FRANCE	FRANCE	20	1.3	1167	33.72	1642	47.45	0.71	33.2	46	110.21	No Smoker	Occasional		0	0	0	0	0	0	0	0	0	0	0	19.5682	3	737	388	HIV1		Kivexa + Tivicay		2N+1II	1
1238	51	2005	Follow-up		HIV&HEP	HBV	27	MSM	M	C3	AIDS	ON_GOING	19	FRANCE	FRANCE	20	1.3	542	24.9	959	44.05	0.57	25.3	48.1	76.25	Smoker 21 to 30	Drinker > 80 g/d	No	1	1	0	0	0	0	0	0	0	1	1	20.0474	9		83	HIV1		Intelence + Isentress + Norvir + Prezista + Viread		1N+1NN+1IPb+1II	1
1239	66	2012	Follow-up		HIV		3	Heterosexual	F	A2	NoAIDS	ON_GOING	3	FRANCE	FRANCE	35	1.54	659	38	704	40.58	0.94	11.8		102.43	No Smoker	No Drinker	No	0	0	0	0	0	0	0	0	0	0	1	17.5697	2	290	226	HIV1		Celsentri + Isentress		1II+1IE	1
1240	55	2006	Follow-up		HIV		9	Heterosexual	M	A2	NoAIDS	ON_GOING	7	REPUBLIQUE CENTRAFRICAINE	WESTERN AND CENTRAL AFRICA	28	1.45	731	28.67	689	27.03	1.06	18.5	43.2	76.58	Ex-Smoker	No Drinker	No	1	0	0	0	0	0	0	0	0	0	0	28.982	6	343	232	HIV1		Kivexa + Viramune		2N+1NN	0
1241	67	2010	Follow-up		HIV&HEP	HBV	5	Heterosexual	M	C3	AIDS	ON_GOING	5	FRANCE	FRANCE	0	0	611	35.48	558	32.44	1.09	42.2	33.4	72.14	Ex-Smoker	Drinker <20 g/d ( ~ 2 verres / jour)	No	0	0	0	0	0	0	0	0	0	0	0	29.7578	6	362	66	HIV1		Eviplera		2N+1NN	1
1242	56	2010	Follow-up		HIV&HEP	HCV&HBV	22	MSM	M	C3	AIDS	ON_GOING	22	LAOS	ASIA AND PACIFIC	0	0	996	30.72	1572	48.47	0.63	24	45.2	73.06	Smoker <=10	Occasional	Former	0	0	0	0	0	0	0	0	0	0	1	19.9432	7		103	HIV1		Norvir + Prezista + Truvada		2N+1IPb	1
1243	53	2013	Follow-up		HIV&HEP	HCV	2	IVDU	M	A3	NoAIDS	ON_GOING	2	FRANCE	FRANCE	20	1.3	559	15.7	2625	73.66	0.21	7	29.3	71.35	Smoker 11 to 20	No Drinker		0	0	0	0	0	0	0	0	0	0	0	17.6745	9	443	368	HIV1		Isentress + Truvada		2N+1II	1
1244	50	2013	Follow-up		HIV		2	MSM	M	A3	NoAIDS	ON_GOING	1	FRANCE	FRANCE	20	1.3	974	36.59	813	30.52	1.2	19.5		82.48	No Smoker	Occasional	No	0	0	0	0	0	0	0	0	0	0	0	24.7252	4	776	657	HIV1		Norvir + Prezista + Truvada		2N+1IPb	1
1245	51	1995	Follow-up		HIV&HEP	HCV	27	Other	M	C3	AIDS	ON_GOING	20	no data	no data	40	1.6	368	22	870	52	0.42	29.4	40.7	117.5	No Smoker	Occasional	Former	0	0	0	1	0	0	0	0	0	0	0	22.4088	7		48	HIV1		Intelence + Isentress + Viread		1N+1NN+1II	1
1246	55	1996	Follow-up		HIV&HEP	HCV	29	Heterosexual	F	C3	AIDS	ON_GOING	19	no data	no data	40	1.6	778	38	840	41	0.93	22	37.7	74.08	Smoker 11 to 20	Drinker <20 g/d ( ~ 2 verres / jour)	No	0	0	0	0	1	0	0	0	0	0	0	19.2672	9		5	HIV1		Edurant + Isentress + Norvir + Prezista		1NN+1IPb+1II	1
1247	50	1996	Follow-up		HIV&HEP	HCV	25	Heterosexual	M	B3	NoAIDS	ON_GOING	25	no data	no data	40	1.6	250	18	805	58	0.31	35.7	37	70.59	Smoker 11 to 20	No Drinker	Former	0	0	0	0	0	0	1	0	1	1	1	21.1073	11		47	HIV1		Isentress + Kivexa		2N+1II	2
1248	56	1998	Follow-up		HIV		31	Bisexual	M	B2	NoAIDS	ON_GOING	17	ROYAUME_UNI	Others Area	40	1.6	586	34	775	45	0.76	37.1		68.22	Ex-Smoker	Drinker <20 g/d ( ~ 2 verres / jour)	No	0	0	0	1	0	0	1	0	0	0	1	23.8088	2		306	HIV1		Edurant + Tivicay		1NN+1II	1
1249	68	1998	Follow-up		HIV		17	MSM	M	C3	AIDS	ON_GOING	17	FRANCE	FRANCE	40	1.6	501	24	835	40	0.6	25.1	46	67.27	No Smoker	Drinker <20 g/d ( ~ 2 verres / jour)	No	0	0	0	1	0	0	1	0	0	0	0	21.1327	6	24	24	HIV1		Tivicay + Truvada		2N+1II	1
1250	56	2001	Follow-up		HIV&HEP	HCV	21	IVDU	M	B3	NoAIDS	ON_GOING	21	FRANCE	FRANCE	40	1.6	176	11	768	48	0.23			103.78		Ex-Drinker	no data	0	0	0	0	0	0	0	0	0	1	1	45.8678	3		143	HIV1		Invirase + Norvir + Truvada		2N+1IPb
1251	50	2002	Follow-up		HIV		29	MSM	M	A2	NoAIDS	ON_GOING	17	FRANCE	FRANCE	40	1.6	874	23	2470	65	0.35			88.8	Smoker 11 to 20	Drinker 20 to 50 g/d	Active	0	0	0	0	0	0	0	0	0	0	1		1		374	HIV1		Trizivir		3N
1252	50	2002	Follow-up		HIV		29	MSM	M	A2	NoAIDS	ON_GOING	17	FRANCE	FRANCE	40	1.6	1070							88.8	Smoker 11 to 20	Drinker 20 to 50 g/d	Active	0	0	0	0	0	0	0	0	0	0	1		1		374	HIV1		Trizivir		3N
1253	57	2002	Follow-up		HIV		14	Heterosexual	M	B2	NoAIDS	ON_GOING	14	FRANCE	FRANCE	40	1.6	374	22	969	57	0.39	23.9	47	94.03	No Smoker	No Drinker	No	0	0	0	0	0	0	0	0	0	1	0	26.5625	10		274	HIV1		Truvada + Viramune		2N+1NN	1
1254	51	2004	Follow-up		HIV		28	MSM	M	C3	AIDS	ON_GOING	16	FRANCE	FRANCE	20	1.3	330	22	840	56	0.39			100.88		Drinker <20 g/d ( ~ 2 verres / jour)		0	0	0	0	0	0	0	0	0	0	0	19.8413	2		157.8	HIV1		Kivexa + Sustiva		2N+1NN
1255	52	2008	elsewhere		HIV&HEP	HCV	15	Hémophile	M	A3	NoAIDS	ON_GOING	15	no data	no data	40	1.6	86	3.3	2054	79	0.04	8.2		97.29	No Smoker	No Drinker	No	0	0	0	0	0	0	1	0	0	1	0	17.3061	7		20	HIV1		Celsentri + Isentress + Truvada		2N+1II+1IE
1256	52	2008	Follow-up		HIV		7	MSM	M	C1	AIDS	ON_GOING	2	FRANCE	FRANCE	55	1.74	734	28.8						56.53	Smoker <=10	No Drinker	No	0	0	0	0	0	1	0	0	0	0	0	22.3403	2	736	602	HIV1		Isentress + Kivexa		2N+1II	1
1257	64	2008	Follow-up		HIV		29	MSM	M	A1	NoAIDS	ON_GOING	8	ALLEMAGNE	Others Area	20	1.3	686	43	670	42	1.02			56.11	Ex-Smoker	No Drinker	No	1	0	0	1	0	0	0	0	0	0	0		13		550	HIV1		Isentress + Reyataz + Viramune		1NN+1IP+1II
1258	55	2013	Follow-up		HIV&HEP	HCV	26	IVDU	M	A2	NoAIDS	ON_GOING	12	no data	no data	20	1.3	1178.9	40.5	1050.8	36.1	1.12			100.59	Smoker 11 to 20	Occasional	Substituted	0	0	0	0	1	0	0	0	0	0	0	23.6713	3		434	HIV1		Celsentri + Isentress + Ziagen		1N+1II+1IE	1
1259	52	2001	Follow-up		HIV&HEP	HCV&HBV	26	IVDU	M	A2	NoAIDS	ON_GOING	17	FRANCE	FRANCE	40	1.6	1436	45.1	1466	46.1	0.98	10	46.8	62.31	Smoker <=10	Drinker > 80 g/d	Former	0	0	0	0	0	0	0	0	0	0	1	22.5827	2		228	HIV1		Norvir + Telzir + Truvada		2N+1IPb	1
1260	55	2001	Follow-up		HIV&HEP	HCV	23	IVDU	M	C3	AIDS	ON_GOING	20	FRANCE	FRANCE	40	1.6	688	26.6	1229	47.5	0.56	20	35.2	139.87	Smoker 21 to 30	Drinker > 80 g/d	Former	0	0	1	1	1	1	0	0	0	0	1	20.4152	8		143	HIV1		Isentress + Kalétra		1IPb+1II	1
1261	52	2008	Follow-up		HIV&HEP	HBV	7	MSM	M	A2	NoAIDS	ON_GOING	7	FRANCE	FRANCE	40	1.6	721	40.1	612	34	1.18	53	45	100.81	Ex-Smoker	Drinker <20 g/d ( ~ 2 verres / jour)	No	0	0	0	1	0	0	0	0	0	0	0	23.5156	5	285	285	HIV1		Eviplera		2N+1NN	1
1262	69	1999	Follow-up		HIV		16	Heterosexual	M	C2	AIDS	ON_GOING	15	no data	no data	20	1.3	318						46.4	64.01	Ex-Smoker	Drinker <20 g/d ( ~ 2 verres / jour)	No	1	0	0	0	0	0	0	0	1	0	0	20.8307	3	235	231	HIV1		Triumeq		2N+1II
1263	52	1990	Follow-up		HIV&HEP	HCV	31	IVDU	M	A3	NoAIDS	ON_GOING	19	no data	no data	40	1.6	461						45	74.76	Smoker 11 to 20	Drinker > 80 g/d	Former	0	0	0	0	0	0	0	0	0	0	1	26.2346	1		31	HIV1		Eviplera		2N+1NN	2
1264	56	2009	Follow-up		HIV		8	MSM	M	A2	NoAIDS	ON_GOING	7	FRANCE	FRANCE	20	1.3	901	25	2183	61		74	38.2	47.62	Smoker 11 to 20	No Drinker	No	0	1	0	1	0	0	0	0	1	1	0	30.2469	10		222	HIV1		Isentress + Kivexa		2N+1II	1
1265	55	1992	Follow-up		HIV		23	Transfusion	M	B2	NoAIDS	ON_GOING	19	FRANCE	FRANCE	40	1.6	1262	15.58	4729	58.38	0.27			83.97	No Smoker		No	0	0	0	1	0	0	0	0	0	1	0	30.8594		744	295	HIV1		Intelence + Isentress + Norvir + Prezista		1NN+1IPb+1II	1
1266	57	2014	Follow-up		HIV&HEP	HBV	1	Heterosexual	F	A3	NoAIDS	ON_GOING	1	COTE D'IVOIRE	WESTERN AND CENTRAL AFRICA	351	2.5	146	5.98	1697	69.55	0.09				No Smoker		No	0	0	0	0	0	0	0	0	0	0	0	26.0375		144	68	HIV1		Tivicay + Viread		1N+1II	2
1267	57	2014	Follow-up		HIV&HEP	HBV	1	Heterosexual	F	A3	NoAIDS	ON_GOING	1	COTE D'IVOIRE	WESTERN AND CENTRAL AFRICA	351	2.5	146	5.98	1697	69.55	0.09				No Smoker		No	0	0	0	0	0	0	0	0	0	0	0	26.0375		144.6	68	HIV1		Tivicay + Viread		1N+1II	2
1268	70	1993	Follow-up		HIV		22	MSM	M	B2	NoAIDS	ON_GOING	19	FRANCE	FRANCE	40	1.6	821.1	42	899.3	46	0.91	39	40	82.64	No Smoker	No Drinker	No	0	0	1	1	0	1	1	0	0	0	1	23.9869	9	640	352	HIV1		Epivir + Isentress + Viramune		1N+1NN+1II	1
1269	54	1993	Follow-up		HIV&HEP		26	IVDU	M	C3	AIDS	ON_GOING	24	FRANCE	FRANCE	20	1.3	295	13	1225.3	54	0.24	8	39	78.38				0	0	0	0	0	0	0	0	0	1	1	20.5499	6		46.9	HIV1		Celsentri + Intelence + Isentress		1NN+1II+1IE	1
1270	51	1993	Follow-up		HIV&HEP	HCV	27	Heterosexual	F	B3	NoAIDS	ON_GOING	25	FRANCE	FRANCE	20	1.3	1507	45	804	24	1.87		38.1	41.89	Smoker <=10	No Drinker	Former	0	0	0	0	0	0	0	0	0	0	0	20.3954	5		139.5	HIV1		Intelence + Norvir + Reyataz + Tivicay		1NN+1IPb+1II	1
1271	53	1994	Follow-up		HIV&HEP	HCV	28	IVDU	M	C3	AIDS	ON_GOING	20	ALGÉRIE	MIDDLE-EAST AND MAGHREB	40	1.6	656	33	755.4	38	0.87	4.2	38	103.45	Smoker <=10	No Drinker	Former	1	1	0	1	0	0	0	0	0	1	1	22.9926	9		9	HIV1		Isentress + Truvada		2N+1II	1
1272	52	1996	Follow-up		HIV&HEP	HCV	19	MSM	M	A2	NoAIDS	ON_GOING	5	FRANCE	FRANCE	40	1.6	729	36	952	47	0.77	40	39	114.43	Smoker <=10	Drinker <20 g/d ( ~ 2 verres / jour)	Former	0	0	0	0	0	0	0	0	0	0	0	19.721	4	672	339.3	HIV1		Norvir + Prezista + Truvada		2N+1IPb	1
1273	62	1996	Follow-up		HIV&HEP	HBV	19	MSM	M	A2	NoAIDS	ON_GOING	19	FRANCE	FRANCE	20	1.3	1181	44	563.6	21	2.1	19	36	83.43	Smoker <=10	No Drinker	No	0	0	0	0	0	0	0	0	0	0	1	26.6217	4	350	350	HIV1		Kivexa + Sustiva + Viread		3N+1NN	1
1274	63	1999	Follow-up		HIV		16	MSM	M	C3	AIDS	ON_GOING	16	FRANCE	FRANCE	20	1.3	331	24	634.3	46	0.52	20	36	95.65	Ex-Smoker	Drinker <20 g/d ( ~ 2 verres / jour)	No	1	0	0	1	0	1	0	0	0	0	0	30.6148	8	56	56	HIV1		Kivexa + Viramune		2N+1NN	1
1275	67	1997	Follow-up		HIV		29	Heterosexual	F	C3	AIDS	ON_GOING	18	FRANCE	FRANCE	40	1.6	397	42	227	24	1.75		43	92.08	No Smoker	No Drinker	No	0	0	0	0	0	1	1	0	0	0	0	18.3594	5	770	42	HIV1		Intelence + Isentress + Norvir + Prezista		1NN+1IPb+1II	2
1276	67	1994	Follow-up		HIV		24	Heterosexual	M	A3	NoAIDS	ON_GOING	23	FRANCE	FRANCE	20	1.3	420	27.7	900	58.9	0.47	65.9	37.1	108.4	Ex-Smoker			0	1	0	1	0	1	0	0	0	0	0	25.7725	9		187	HIV1		Isentress + Norvir + Prezista		1IPb+1II	1
1277	60	2005	Follow-up		HIV		28	MSM	M	C2	AIDS	ON_GOING	17	FRANCE	FRANCE	76	1.88	487	20	1339.3	55	0.36	8	44	90.27	Smoker <=10	Drinker 20 to 50 g/d	No	0	1	0	0	0	1	0	0	0	0	0	25.1808	7		259.2	HIV1		Intelence + Isentress + Norvir + Prezista		1NN+1IPb+1II	1
1278	59	2005	Follow-up		HIV		11	Bisexual	M	A2	NoAIDS	ON_GOING	10	FRANCE	FRANCE	40	1.6	351	36	234	24	1.5		36	80.89				0	0	0	1	0	0	0	0	0	0	1	25.4178	4		211.2	HIV1		Norvir + Telzir + Truvada		2N+1IPb	1
1279	50	2006	Follow-up		HIV		9	Unknown	M	A3	NoAIDS	ON_GOING	9	FRANCE	FRANCE	40	1.6	321.2	31	310.8	30	1.03		40	69.04	Smoker <=10	No Drinker	No	0	0	0	0	0	0	0	0	0	0	0	23.2687	3	24	24	HIV1		Edurant + Tivicay		1NN+1II	1
1280	61	1998	Follow-up		HIV		17	Heterosexual	M	C3	AIDS	ON_GOING	10	FRANCE	FRANCE	20	1.3	225	18.2	519.3	42	0.43	23.5	42.3	47.65	Ex-Smoker	Ex-Drinker	Former	0	0	0	0	0	1	0	0	0	0	1	34.4148	9	368	20	HIV1		Kivexa + Norvir + Prezista		2N+1IPb	1
1281	52	1998	Follow-up		HIV&HEP	HCV	29	IVDU	F	C3	AIDS	ON_GOING	19	FRANCE	FRANCE	20	1.3	419.7	23.2	1109	61.3	0.38	31	39.3	77.92	Smoker 11 to 20	Occasional	Former	0	0	0	0	0	0	0	0	0	0	0	16.5289	1		71	HIV1		Stribild		2N+1II	1
1282	59	2000	Follow-up		HIV		30	Other	F	C3	AIDS	ON_GOING	15	FRANCE	FRANCE	20	1.3	1066.6	46	572.7	24.7	1.86	32	40.7	68.37	No Smoker	Occasional	No	1	0	0	0	0	0	0	0	0	0	0	26.0262	2		83	HIV1		Eviplera		2N+1NN	1
1283	52	2002	Follow-up		HIV		13	Heterosexual	F	C3	AIDS	ON_GOING	13	FRANCE	FRANCE	37	1.6	716.1	36.1	466.2	23.5	1.54	38.3	41.4	83.16	No Smoker	Drinker <20 g/d ( ~ 2 verres / jour)	No	1	1	0	1	0	0	0	0	0	0	1	29.0657	4	83	5	HIV1		Atripla		2N+1NN	1
1284	56	2010	Follow-up		HIV&HEP	HBV	5	Heterosexual	F	C	AIDS	ON_GOING	4	REPUBLIQUE DOMINICAINE	CARAÏBES	37	1.6	1208.7	45.9	903.3	34.3	1.34	37.5	40.1		No Smoker	No Drinker	No	1	0	0	0	0	0	0	0	0	0	0	34.2561	5	707.5	629.1	HIV1		Norvir + Reyataz + Truvada		2N+1IPb	1
1285	60	2009	Follow-up		HIV&HEP	HCV	6	Heterosexual	M	C3	AIDS	ON_GOING	6	FRANCE	FRANCE	62	1.8	906.6	36.5	914	36.8	0.99	25.8	43.1	105.22	No Smoker	Occasional	No	0	0	0	0	0	0	0	0	0	0	0	22.5827	2	130.2	130.2	HIV1		Eviplera		2N+1NN	1
1286	84	2010	Dead	Other	HIV		6	Heterosexual	F	C3	AIDS	STOP	5	FRANCE	FRANCE	40	1.6	326.6	14.2	1074.1	46.7	0.3	23	40	48.77	No Smoker	No Drinker	No	1	0	0	1	0	0	0	0	0	1	1	29.0657	8		13.2	HIV1		Lamivudine (Epivir) + Norvir + Prezista		1N+1IPb	1
1287	64	2014	Follow-up		HIV		1	Heterosexual	M	A2	NoAIDS	ON_GOING	1	HAÏTI	CARAÏBES	37	1.6	365.7	47.8	249.4	32.6	1.47	31.2	42.5		No Smoker	Ex-Drinker	No	0	0	0	0	0	0	0	0	0	0	0	19.5918	2	334.6	334.6	HIV1		Eviplera		2N+1NN	1
1288	57	2014	Follow-up		HIV		1	Heterosexual	F	A3	NoAIDS	ON_GOING	1	BELGIQUE	Others Area	227700	5.4	127.8	19.2	296.9	44.6	0.43	31	21.8	338.06	Smoker 11 to 20	Occasional	Former	0	0	0	0	0	1	0	0	0	0	0	29.6495	2	13.2	13.2	HIV1		Kivexa + Tivicay		2N+1II	2
1289	51	2001	Follow-up		HIV		25	Heterosexual	F	A3	NoAIDS	ON_GOING	16	CAMEROUN	WESTERN AND CENTRAL AFRICA	20	1.3	211	17	566	47	0.37		36		No Smoker	No Drinker	no data	0	0	0	0	0	0	0	0	0	0	0	26.0262	2	367	54	HIV1		Norvir + Prezista		1IPb
1290	61	2002	Follow-up		HIV		21	Heterosexual	M	C3	AIDS	ON_GOING	20	BURKINA FASO	WESTERN AND CENTRAL AFRICA	20	1.3	414	18	1182	51	0.35	37		69.51	Ex-Smoker	Drinker <20 g/d ( ~ 2 verres / jour)	No	0	0	0	0	0	0	0	0	0	0	0	27.9155	7		23	HIV1		Intelence + Norvir + Prezista		1NN+1IPb
1291	54	2001	Follow-up		HIV		20	MSM	M	A3	NoAIDS	ON_GOING	20	FRANCE	FRANCE	20	1.3	50	7	434	60	0.12	61	49.4	96.9	No Smoker		no data	0	0	0	0	0	0	0	0	0	0	0	20.1956	7		5	HIV1		Intelence + Isentress + Norvir + Prezista		1NN+1IPb+1II	1
1292	53	2002	Follow-up		HIV		13	Heterosexual	M	C3	AIDS	ON_GOING	13	FRANCE	FRANCE	20	1.3	280	16	970	54	0.29	8	43	76.03	No Smoker	No Drinker	No	0	0	0	0	0	1	0	0	0	0	0	25.5206	5	55	33	HIV1		Intelence + Isentress + Norvir + Prezista		1NN+1IPb+1II
1293	61	2004	Follow-up		HIV		21	MSM	M	C2	AIDS	ON_GOING	19	FRANCE	FRANCE	20	1.3	532	29	863	47	0.62	26		71.95			no data	0	0	0	0	0	0	0	0	0	0	0	21.5225	8		309	HIV1		Triumeq		2N+1II
1294	50	2009	Follow-up		HIV		6	Heterosexual	M	A3	NoAIDS	ON_GOING	6	no data	no data	20	1.3	189	16	585	48	0.32			71.38	No Smoker	Drinker <20 g/d ( ~ 2 verres / jour)	No	0	0	0	0	0	0	0	0	0	0	0	37.8041	3	189	189	HIV1		Norvir + Prezista + Truvada		2N+1IPb	1
1295	52	2009	Follow-up		HIV&HEP	HBV	22	MSM	M	C3	AIDS	ON_GOING	19	FRANCE	FRANCE	20	1.3	234					25	41	68.85			no data	0	0	0	0	0	1	0	0	0	1	0	21.7776	12		30	HIV1		Intelence + Isentress + Kivexa		2N+1NN+1II
1296	60	1993	Follow-up		HIV&HEP	HCV	29	IVDU	M	C3	AIDS	ON_GOING	22	no data	no data	20	1.3	225	16.8	759	56.7	0.3			85.79	Smoker 11 to 20	Drinker <20 g/d ( ~ 2 verres / jour)	No	0	0	0	0	1	0	0	0	0	0	0	19.0311	6		22	HIV1		Triumeq		2N+1II
1297	53	2006	Follow-up		HIV		10	Heterosexual	F	A3	NoAIDS	ON_GOING	9	no data	no data	216	2.3	518	14	1571	42	0.33			97.71	No Smoker	Drinker <20 g/d ( ~ 2 verres / jour)	No	0	0	0	0	0	0	0	0	0	0	0	25.5937	11	129	116	HIV1		Norvir + Prezista + Truvada		2N+1IPb	1
1298	53	2006	Follow-up		HIV		28	Bisexual	M	B3	NoAIDS	ON_GOING	23	FRANCE	FRANCE	40	1.6	423	29	788	54	0.54	71	41	22.17	No Smoker		No	0	0	0	0	0	0	0	0	0	0	0	22.0386	3	445	27	HIV1		Intelence + Isentress + Ziagen		1N+1NN+1II	1
1299	71	2009	Follow-up		HIV		6	Heterosexual	M	A2	NoAIDS	ON_GOING	5	FRANCE	FRANCE	20	1.3	507	34	528	36	0.96	32	48	90.34				0	1	0	0	0	0	0	0	0	0	0	24.677	8	571	291	HIV1		Névirapine (Viramune) + TAF (Pro Ténofovir ) + Truvada		2N+1NN	1
1300	57	2009	Follow-up		HIV		6	Heterosexual	M	A3	NoAIDS	ON_GOING	5	FRANCE	FRANCE	20	1.3	332					25.1	42	82.25			no data	0	0	0	0	0	0	0	0	0	0	0	32.8241	4	579	180	HIV1		Atripla		2N+1NN	1
1301	58	2013	Follow-up		HIV		2	Heterosexual	F	C3	AIDS	ON_GOING	2	FRANCE	FRANCE	28	1.4	280	27	330	32	0.85	96.9		89.94			no data	0	0	0	0	0	0	0	0	0	0	0	24.2188	3	370	280	HIV1		Stribild		2N+1II
1302	63	2013	Follow-up		HIV&HEP	HBV	2	Heterosexual	M	C3	AIDS	ON_GOING	2	no data	no data	104	2	50	6	370	41	0.14	67	37	67.79				0	0	0	0	0	1	0	0	0	0	0	18.8272	6	10	10	HIV1		Norvir + Prezista + Truvada		2N+1IPb	1
1303	53	2014	Follow-up		HIV		1	Heterosexual	F		NoAIDS	ON_GOING	1	MALI	WESTERN AND CENTRAL AFRICA	20	1.3	1080	43	640	25	1.69		42	85.35				1	0	0	0	0	0	0	0	0	0	0	34.9481	4	550	550	HIV1		Stribild		2N+1II	1
1304	55	1990	Follow-up		HIV&HEP	HCV	27	IVDU	M	B3	NoAIDS	ON_GOING	23	FRANCE	FRANCE	6423	3.8	625.5	37.5	657	39.4	0.95		41	21.22	Smoker >30	Drinker <20 g/d ( ~ 2 verres / jour)	Former	1	0	0	0	0	0	0	0	1	1	0	17.9902	9		81.2	HIV1		Lamivudine (Epivir) + Norvir + Prezista + Ziagen		2N+1IPb	1
1305	51	2001	Follow-up		HIV		26	Heterosexual	F	B3	NoAIDS	ON_GOING	19	ANGOLA	WESTERN AND CENTRAL AFRICA	82	1.9	547.5	39.5	615	44.4	0.89	50	46.1	136.74	Smoker >30	Occasional	No	1	0	0	1	0	0	0	0	0	0	0	28.3266	8		60	HIV1		Norvir + Prezista + Truvada		2N+1IPb	1
1306	50	2000	Follow-up		HIV		21	MSM	M	B3	NoAIDS	ON_GOING	19	FRANCE	FRANCE	0		681	21	1880.9	58	0.36	25	47	90.44	No Smoker	Drinker 20 to 50 g/d	No	0	0	0	0	0	0	0	0	0	0	0	22.7244	3		112.9	HIV1		Triumeq		2N+1II	1
1307	58	2000	Follow-up		HIV&HEP	HCV	23	Heterosexual	F	C3	AIDS	ON_GOING	21	FRANCE	FRANCE	20	1.3	727.5	30	873	36	0.83	48	44	72.43	Ex-Smoker	Drinker 20 to 50 g/d	No	0	0	0	0	0	1	0	0	0	0	0	21.0938	8		9	HIV1		Isentress + Norvir + Prezista		1IPb+1II	2
1308	58	2000	Follow-up		HIV		23	MSM	M	B3	NoAIDS	ON_GOING	19	FRANCE	FRANCE	20	1.3	409.5	26	645.8	41	0.63	18	47	81.07	Smoker >30	Drinker <20 g/d ( ~ 2 verres / jour)	No	1	0	0	0	0	0	0	0	0	0	1	20.3383	5		84	HIV1		Triumeq		2N+1II	1
1309	63	2000	Follow-up		HIV		27	MSM	M	A2	NoAIDS	ON_GOING	20	no data	no data	0		573	18				21	48	84.9	No Smoker	Drinker <20 g/d ( ~ 2 verres / jour)	No	0	0	0	0	0	0	0	0	0	0	1	23.3844	4		204.3	HIV1		Triumeq		2N+1II
1310	50	2000	Follow-up		HIV		28	MSM	M	B2	NoAIDS	ON_GOING	3	FRANCE	FRANCE	0		289.2	27	546.2	51	0.53	28	45	90.93	Smoker 21 to 30	Drinker <20 g/d ( ~ 2 verres / jour)	No	0	0	0	0	0	0	0	0	0	0	1	24.3827	4		289.2	HIV1		Eviplera		2N+1NN
1311	61	2001	Follow-up		HIV		14	MSM	M	A2	NoAIDS	ON_GOING	9	FRANCE	FRANCE	0		285.8	17	1008.6	60	0.28	33	44	90.75	No Smoker	Drinker 20 to 50 g/d	No	1	0	0	0	0	0	0	0	0	0	0	25.2595	6	664.6	210.6	HIV1		Kivexa + Sustiva		2N+1NN	1
1312	59	2002	Follow-up		HIV&HEP	HCV	22	Heterosexual	F	B3	NoAIDS	ON_GOING	20	no data	no data	10465	4	67.6	7	676.2	70	0.1	22	42	105.58	Smoker <=10	Drinker 50 to 80 g/d		0	0	0	0	0	0	0	0	0	0	0	31.6242	5		16.7	HIV1		Kalétra + Truvada		2N+1IPb
1313	62	2002	Follow-up		HIV		30	MSM	M	C3	AIDS	ON_GOING	19	no data	no data	20	1.3	273	14	1033.5	53	0.26	37		86.24	No Smoker	Occasional	No	0	0	0	0	0	1	0	0	0	0	0	20.0617	2		135	HIV1		Stribild		2N+1II
1314	72	2003	Follow-up		HIV		12	MSM	M	A1	NoAIDS	ON_GOING	12	no data	no data	20	1.3	762		710		1.07	17		71.28	No Smoker	Occasional	No	0	0	0	0	0	0	0	0	0	0	0	22.9854	4	939.6	554	HIV1		Truvada + Viramune		2N+1NN
1315	61	2004	Follow-up		HIV&HEP	HCV	17	IVDU	M	A2	NoAIDS	ON_GOING	18	no data	no data	20	1.3	578.9	27	943.4	44	0.61	14		120.78	Ex-Smoker			0	0	0	0	0	0	0	0	0	0	0	19.0311	2		229.5	HIV1		Norvir + Prezista		1IPb
1316	74	2012	Follow-up		HIV		3	Heterosexual	M	A2	NoAIDS	ON_GOING	3	GUINEE	WESTERN AND CENTRAL AFRICA	0		577.2	40	317.5	22	1.82	12	45	53.62	No Smoker	No Drinker		0	0	0	0	0	0	0	0	0	0	0	23.597	2	489	379.1	HIV1		Kivexa + Névirapine (Viramune)		2N+1NN	2
1317	92	2005	Follow-up		HIV		10	MSM	M	C2	AIDS	ON_GOING	10	no data	no data	20	1.3	959.5	34	621	22	1.55	39	32	71.86	No Smoker	Drinker 20 to 50 g/d		0	0	0	0	0	0	0	0	0	0	1	25.5036	3	443	443	HIV1		Reyataz + Truvada		2N+1IP
1318	55	2000	Follow-up		HIV		17	MSM	M	A3	NoAIDS	ON_GOING	16	FRANCE	FRANCE	477	2.7	270.4	22.8	661	55.7	0.41	53		101.16	Smoker >30	Drinker 20 to 50 g/d		0	0	0	0	0	0	0	0	0	0	0	20.4152	6		156.1	HIV1		Epivir + Norvir + Telzir + Videx		2N+1IPb
1319	59	2013	Follow-up		HIV		2	Heterosexual	M	A3	NoAIDS	ON_GOING	2	FRANCE	FRANCE	0		628	33	761.2	40	0.83	10	36	94.07	No Smoker	No Drinker	No	0	0	0	0	0	0	0	0	0	0	0	22.8395	4	175.1	175.1	HIV1		Kivexa + Norvir + Prezista		2N+1IPb	2
1320	53	2013	Follow-up		HIV		21	Heterosexual	F	A2	NoAIDS	ON_GOING	5	Guadeloupe	CARAÏBES	0		458.4	26	740.5	42	0.62	10	42					0	0	0	0	0	0	0	0	0	0	1	23.5556	4		299.5	HIV1		Intelence + Norvir + Prezista + Tivicay		1NN+1IPb+1II	1
1321	67	2007	Follow-up		HIV&HEP	HCV	8	Heterosexual	F	A2	NoAIDS	ON_GOING	8	CAMEROUN	WESTERN AND CENTRAL AFRICA	20	1.3	511	18.08	1185	41.93	0.43	60	39	107.01	No Smoker	Occasional	No	1	0	0	0	0	0	1	0	0	0	0	28.2284	14	322	322	HIV1		Edurant + Kivexa		2N+1NN	1
1322	55	1999	Follow-up		HIV		23	MSM	M	A2	NoAIDS	ON_GOING	16	no data	no data	20	1.3	314	31.52	446	44.77	0.7	40		106.71	No Smoker	Drinker 20 to 50 g/d	No	0	0	0	0	0	0	1	0	0	0	0	21.6713	5		214	HIV1		Norvir + Prezista		1IPb	1
1323	57	2010	Follow-up		HIV		18	Heterosexual	F	A2	NoAIDS	ON_GOING	5	FRANCE	FRANCE	20	1.3	426	12.6	1409	41.68	0.3	28		110.35			no data	0	0	0	0	0	0	0	1	0	0	0	31.7418	8		371	HIV1		Intelence + Kivexa		2N+1NN	1
1324	55	2013	Follow-up		HIV		30	MSM	M	C1	AIDS	ON_GOING	6	FRANCE	FRANCE	20	1.3	1280	41.55	1148	37.27	1.11	43		93.85	Smoker >30	No Drinker	Active	1	0	0	1	0	1	0	0	0	0	0	26.3958	6		802	HIV1		Atripla		2N+1NN	1
1325	61	2013	Follow-up		HIV		3	MSM	M	A3	NoAIDS	ON_GOING	2	FRANCE	FRANCE	23	1.36	248	16.95	779	53.24	0.31	33		122.3	Smoker 11 to 20	No Drinker	No	0	0	0	0	0	0	0	0	0	0	0	24.3025	5	136	136	HIV1		Norvir + Prezista + Truvada		2N+1IPb	1
1326	65	2006	Follow-up		HIV		9	Heterosexual	F	A1	NoAIDS	naive		FRANCE	FRANCE	20	1.3	1178	62.49	937	49.7	1.25	128		34.39	No Smoker	Drinker 20 to 50 g/d	No	1	0	0	0	0	0	1	0	0	0	0	22.1003	6	659	656	HIV1					1
1327	50	2001	Follow-up		HIV		14	Heterosexual	F	B3	NoAIDS	ON_GOING	13	no data	no data	526	2.72	305	21.01	782	53.89	0.39	32		95.36	No Smoker	No Drinker	No	0	0	0	0	0	0	0	0	0	0	0	23.5294	6	157	132	HIV2		Invirase + Norvir + Tivicay + Viread		1N+1IPb+1II	1
1328	65	1998	Follow-up		HIV		17	Heterosexual	M	A2	NoAIDS	ON_GOING	17	no data	no data	20	1.3	1270	36.85	1499	43.49	0.84	27		80.5	No Smoker	Drinker <20 g/d ( ~ 2 verres / jour)	No	0	0	0	0	0	0	0	0	0	0	0	28.2247	5	598	457	HIV1		Combivir + Viramune		2N+1NN	1
1329	62	2013	Follow-up		HIV		2	Heterosexual	M	C3	AIDS	ON_GOING	2	no data	no data	561	2.7	215.1	19	849	75	0.25	37	44	66.5	No Smoker	No Drinker	No	0	0	0	0	0	0	0	0	0	0	0	22.6422	5	95	95	HIV1		Fuzeon + Norvir + Prezista + Truvada		2N+1IPb+1IF	1
1330	65	1990	Follow-up		HIV&HEP	HBV	26	MSM	M	C2	AIDS	ON_GOING	16	FRANCE	FRANCE	0	0	263	25.63	220	21.38	1.2	22.1	43	109.93	No Smoker	Drinker <20 g/d ( ~ 2 verres / jour)	No	0	0	0	0	0	0	0	0	0	1	0	18.1652	7	364	213	HIV1		GSK2619619 ( Triumeq )		2N+1II	1
1331	50	1995	Follow-up		HIV		20	Heterosexual	M	A2	NoAIDS	ON_GOING	19	FRANCE	FRANCE	0	0	293	25.37	682	58.99	0.43	28.9	48.2	123.25	Smoker 11 to 20	Drinker <20 g/d ( ~ 2 verres / jour)	No	1	1	0	1	0	0	0	0	0	0	0	19.0451	8	655	214	HIV1		Norvir + Prezista + Viramune		1NN+1IPb	1
1332	59	1995	Follow-up		HIV&HEP	HCV	30	IVDU	M	C3	AIDS	ON_GOING	7	FRANCE	FRANCE	76	1.88	507	21.55	976	41.52	0.52	26.7	36.2	71.45	Smoker 11 to 20	Drinker 20 to 50 g/d	Former	0	0	0	0	0	1	0	0	1	0	0	25.1808	3		91	HIV1		Kivexa + Norvir + Prezista		2N+1IPb	1
1333	68	2003	Follow-up		HIV		12	Heterosexual	F	A2	NoAIDS	ON_GOING	7	FRANCE	FRANCE	20	1.3	945	57.32	354	21.48	2.67	25.6	45	60.59	Ex-Smoker	Drinker <20 g/d ( ~ 2 verres / jour)	No	0	0	0	0	0	0	1	0	0	0	0	19.6072	4	751	276	HIV1		Eviplera		2N+1NN	1
1334	67	2003	Follow-up		HIV		20	MSM	M	A2	NoAIDS	ON_GOING	19	FRANCE	FRANCE	0	0	876	24.13	1781	49.06	0.49	23.4	43.4	93.33	No Smoker	Drinker <20 g/d ( ~ 2 verres / jour)	No	1	0	0	0	0	0	0	0	0	1	0	24.8047	10	370	210	HIV1		Isentress + Norvir + Prezista		1IPb+1II	1
1335	78	2003	Follow-up		HIV		12	Heterosexual	M	C3	AIDS	ON_GOING	12	FRANCE	FRANCE	0	0	426	18.04	969	40.98	0.44		45.2	67.51	No Smoker	No Drinker	no data	0	0	0	0	0	1	0	0	0	0	0	24.4193	6	151	116	HIV1		Edurant + Kivexa		2N+1NN	1
1336	62	2004	Follow-up		HIV		11	Heterosexual	M	A2	NoAIDS	ON_GOING	9	ALGÉRIE	MIDDLE-EAST AND MAGHREB	0	0	718	32.75	1019	46.49	0.7	17.8		103.8	No Smoker	Drinker <20 g/d ( ~ 2 verres / jour)		0	0	0	0	0	0	0	0	0	0	0	22.5896	2	393	309	HIV1		Eviplera		2N+1NN	1
1337	82	2004	Follow-up		HIV		11	MSM	M	C1	AIDS	ON_GOING	7	FRANCE	FRANCE	24	1.38	1537	39.52	2128	54.71	0.72	16.5	35	77.57	No Smoker	Drinker <20 g/d ( ~ 2 verres / jour)		1	0	0	0	0	1	0	0	0	0	0	27.4756	3	810	517	HIV1		Eviplera		2N+1NN	1
1338	52	2004	Follow-up		HIV&HEP	HBV	26	MSM	M	A3	NoAIDS	ON_GOING	26	FRANCE	FRANCE	0	0	555	25.98	1226	57.41	0.45	26.9	51.7	78.78	Ex-Smoker	Drinker <20 g/d ( ~ 2 verres / jour)	Active	0	0	0	0	0	0	0	0	0	0	0	27.1706	5		140	HIV1		Kivexa + Norvir + Prezista		2N+1IPb	1
1339	60	1994	Follow-up		HIV		22	Heterosexual	F	C3	AIDS	ON_GOING	20	FRANCE	FRANCE	40	1.6	376	28	591	44	0.64	34.2	48	63	Smoker >30	Drinker 20 to 50 g/d	No	0	0	0	1	0	0	0	0	0	0	0	20.7031	6		81	HIV1		Celsentri + Intelence + Norvir + Prezista		1NN+1IPb+1IE	2
1340	51	1996	Follow-up		HIV&HEP	HCV	28	IVDU	M	C3	AIDS	ON_GOING	24	MONACO	Others Area	40	1.6	306	29	443	42	0.69	5.9	43.6	107.14	No Smoker	Drinker <20 g/d ( ~ 2 verres / jour)	Former	0	0	0	0	1	0	0	0	0	1	0	19.2653	10		118	HIV1		Edurant + Isentress + Lamivudine (Epivir)		1N+1NN+1II	2
1341	54	1996	Follow-up		HIV		25	MSM	M	C3	AIDS	ON_GOING	23	ALGÉRIE	MIDDLE-EAST AND MAGHREB	40	1.6	182	18				20.8	45	100.21	No Smoker	No Drinker	No	0	0	0	1	0	0	0	0	0	0	0	20.8308	6		46	HIV1		Norvir + Prezista + Tivicay		1IPb+1II	1
1342	61	1996	Follow-up		HIV		25	MSM	M	A2	NoAIDS	ON_GOING	19	FRANCE	FRANCE	40	1.6	426	17	1378	55	0.31	33.2	42	58.52			no data	0	1	0	0	0	0	0	0	1	0	0	23.4568	4		240	HIV1		Triumeq		2N+1II	1
1343	65	1996	Follow-up		HIV		27	Heterosexual	M	C3	AIDS	ON_GOING	22	no data	no data	40	1.6	421	15				30	40	100.2	Smoker 11 to 20	Drinker <20 g/d ( ~ 2 verres / jour)	no data	0	0	0	1	0	1	1	1	0	0	0	22.3081	7		19	HIV1		Celsentri + Intelence + Isentress		1NN+1II+1IE	1
1344	55	1996	Follow-up		HIV&HEP	HCV	25	Transfusion	M	B2	NoAIDS	ON_GOING	25	no data	no data	40	1.6	382	28	504	37	0.76	42.1	38.7	67.71	Ex-Smoker	Occasional	Former	0	1	0	0	1	0	1	0	1	0	1	17.0993	9		207	HIV1		Isentress + Kivexa		2N+1II	2
1345	55	1996	Follow-up		HIV&HEP	HCV	25	Transfusion	M	B2	NoAIDS	ON_GOING	25	no data	no data	40	1.6	382	28	504	37	0.76	42.1	38.7	67.71	Ex-Smoker	Occasional	Former	0	1	0	0	1	0	1	0	1	0	1	17.7832	9		207	HIV1		Isentress + Kivexa		2N+1II	2
1346	54	1997	Follow-up		HIV		29	MSM	M	A2	NoAIDS	ON_GOING	18	FRANCE	FRANCE	40	1.6	397	15	1216	46	0.33	30.1	41	79.47	No Smoker	Drinker <20 g/d ( ~ 2 verres / jour)	No	0	0	0	0	0	0	0	0	0	0	0	23.1206	3		210	HIV1		Norvir + Prezista + Truvada		2N+1IPb	1
1347	53	1997	Follow-up		HIV&HEP	HCV	23	Other	M	C3	AIDS	ON_GOING	16	no data	no data	40	1.6	271	14	1299	67	0.21	46.3	44	85.9	No Smoker	No Drinker	Former	0	0	0	0	1	1	0	0	0	0	0	22.6627	6		175	HIV1		Edurant + Isentress + Norvir + Prezista		1NN+1IPb+1II	1
1348	57	1998	Follow-up		HIV		27	Heterosexual	M	A2	NoAIDS	ON_GOING	17	FRANCE	FRANCE	40	1.6	406	33	246	20	1.65			77.61	No Smoker	Drinker <20 g/d ( ~ 2 verres / jour)	No	0	0	0	1	0	0	0	0	0	0	0	26.8122	3		233	HIV1		Truvada + Viramune		2N+1NN	2
1349	56	1999	Follow-up		HIV		30	Heterosexual	F	C3	AIDS	ON_GOING	16	ALGÉRIE	MIDDLE-EAST AND MAGHREB	20	1.3	416	20	1060	51	0.39	39		94.38	No Smoker		no data	1	0	0	0	0	1	0	0	0	0	0	19.4932	2		16	HIV1		Stribild		2N+1II	1
1350	53	1999	Follow-up		HIV&HEP	HCV	16	Heterosexual	M	C3	AIDS	ON_GOING	15	FRANCE	FRANCE	40	1.6	601	21	1001	35	0.6			99.45	No Smoker	Drinker <20 g/d ( ~ 2 verres / jour)	no data	0	0	0	0	0	0	0	0	0	0	0	22.6757	1	30	30	HIV1		Triumeq		2N+1II
1351	55	2001	Follow-up		HIV&HEP	HCV	23	IVDU	M	B2	NoAIDS	ON_GOING	22	FRANCE	FRANCE	40	1.6	1012	23				27.4	45	93.02	Smoker 11 to 20	Ex-Drinker	Substituted	0	0	0	0	0	0	0	0	0	0	1	17.2081	4		260	HIV1		Intelence + Kivexa		2N+1NN	2
1352	60	2001	Follow-up		HIV&HEP	HCV	28	IVDU	F	C3	AIDS	ON_GOING	21	no data	no data	40	1.6	170					33		76.79	Ex-Smoker		no data	1	0	0	0	0	1	1	0	0	0	1	20.7031	8		20	HIV1		Edurant + Kivexa		2N+1NN	1
1353	52	2002	Follow-up		HIV&HEP	HCV	26	Transfusion	F	C3	AIDS	ON_GOING	22	no data	no data	40	1.6	330					35.1	38.7	148.08			no data	0	0	0	0	1	0	0	0	0	0	0	22.3133	2		4	HIV1		Stribild		2N+1II
1354	60	2002	Follow-up		HIV&HEP	HCV	31	Heterosexual	M	A3	NoAIDS	ON_GOING	18	FRANCE	FRANCE	40	1.6	247	24	463	45	0.53	29.3	42.3	82.42	Ex-Smoker	Ex-Drinker	Former	0	0	1	0	1	0	0	0	0	0	1	19.0451	4		163	HIV1		Intelence + Isentress + Viread		1N+1NN+1II	1
1355	57	2003	Follow-up		HIV		26	Heterosexual	F	C3	AIDS	ON_GOING	14	FRANCE	FRANCE	40	1.6	138	23	252	42	0.55	48.5	47	89.29	Ex-Smoker	No Drinker	no data	0	0	0	0	0	0	1	0	0	0	0	22.0386	3		6	HIV1		Atripla		2N+1NN	1
1356	60	2003	Follow-up		HIV		12	MSM	M	C3	AIDS	ON_GOING	12	TUNISIE	MIDDLE-EAST AND MAGHREB	40	1.6	182	13	490	35	0.37	21.1		106.95	No Smoker		no data	0	0	0	1	0	1	0	0	0	0	0	29.6084	2	54	34	HIV1		Kivexa + Viramune		2N+1NN	1
1357	69	2011	Follow-up		HIV		4	Bisexual	M	C2	AIDS	ON_GOING	4	ALGÉRIE	MIDDLE-EAST AND MAGHREB	40	1.6	455	13	2590	74	0.18	35.3		93.9			no data	0	0	0	0	0	0	0	0	0	0	0	26.6749	2	560	450	HIV1		Tivicay + Truvada		2N+1II
1358	51	2013	Follow-up		HIV		29	Heterosexual	M	A3	NoAIDS	ON_GOING	3	FRANCE	FRANCE	40	1.6	158.7	29	224.4	41	0.71	16.1	43	110.68	Smoker 11 to 20		Former	0	0	1	0	0	1	1	0	0	1	0	20.3383	9		158.7	HIV1		Isentress + Truvada		2N+1II	2
1359	52	2014	Follow-up		HIV		1	MSM	M	A3	NoAIDS	ON_GOING	1	no data	no data	400	2.6	637.6	24	1328.4	50	0.48	33.2			Smoker 11 to 20	No Drinker	no data	0	0	0	0	0	0	0	0	0	0	0	26.8274	2	198	198	HIV1		Kivexa + Névirapine (Viramune)		2N+1NN	1
1360	52	2014	Follow-up		HIV		1	MSM	M	A3	NoAIDS	ON_GOING	1	no data	no data	400	2.6	637.6	24	1328.4	50	0.48	33.2			Smoker 11 to 20	No Drinker	no data	0	0	0	0	0	0	0	0	0	0	0	26.8274	2	203	198	HIV1		Kivexa + Névirapine (Viramune)		2N+1NN	1
1361	55	2002	Follow-up		HIV&HEP	HCV	28	Heterosexual	F	C2	AIDS	ON_GOING	16	no data	no data	40	1.6	869	25.8	1691	50.3	0.51	10.4	36	66.02	Smoker <=10	Drinker 20 to 50 g/d	Former	0	0	0	1	0	0	0	0	0	0	0	20.3244	2		260	HIV1		Kivexa + Reyataz		2N+1IP	1
1362	56	2002	Follow-up		HIV&HEP	HCV&HBV	29	IVDU	M	B3	NoAIDS	ON_GOING	14	FRANCE	FRANCE	40	1.6	823	39.8	932	45.1	0.88	30	47	79.87	Smoker <=10	Drinker <20 g/d ( ~ 2 verres / jour)	Active	0	0	0	0	1	0	0	0	0	0	1	26.1738	2		74	HIV1		Stribild		2N+1II	2
1363	64	1988	Follow-up		HIV		27	MSM	M	A3	NoAIDS	ON_GOING	22	no data	no data	20	1.3	239					58		51.78	Smoker 21 to 30	Drinker <20 g/d ( ~ 2 verres / jour)	No	0	0	0	1	0	0	0	0	1	0	0	22.8571	6		88	HIV1		Intelence + Norvir + Prezista		1NN+1IPb
1364	52	1995	Follow-up		HIV&HEP	HCV	20	IVDU	M	C3	AIDS	ON_GOING	20	no data	no data	20	1.3	352						45.5	56.75	Smoker 11 to 20	Ex-Drinker	Substituted	0	0	0	1	1	0	1	0	1	1	1	17.6745	10	264	58	HIV1		Kivexa + Norvir + Prezista		2N+1IPb
1365	81	1996	Follow-up		HIV		19	Heterosexual	F	B2	NoAIDS	ON_GOING	17	no data	no data	20	1.3	746						43	58.78	No Smoker	Occasional	No	1	0	0	1	0	1	0	0	1	0	1	21.7738	1	858	257	HIV1		Triumeq		2N+1II
1366	81	1996	Follow-up		HIV		19	Heterosexual	F	B2	NoAIDS	ON_GOING	17	no data	no data	20	1.3	746						43.1	58.78	No Smoker	Occasional	No	1	0	0	1	0	1	0	0	1	0	1	21.7738	1	858	257	HIV1		Triumeq		2N+1II
1367	69	2001	Follow-up		HIV		14	Bisexual	M	A3	NoAIDS	ON_GOING	14	no data	no data	20	1.3	725	29	862	34				64.67	No Smoker	Occasional	No	1	0	0	1	0	1	0	0	0	0	1	24.7531	3	682	192	HIV1		Intelence + Lamivudine / Zidovudine (Combivir)		2N+1NN
1368	50	2002	Follow-up		HIV		13	Heterosexual	F	B3	NoAIDS	ON_GOING	13	COTE D'IVOIRE	WESTERN AND CENTRAL AFRICA	40	1.6	609		1085					98.52	No Smoker	No Drinker	No	0	0	0	0	0	0	0	0	0	0	0	21.3039	4	86	86	HIV1		Triumeq		2N+1II
1369	54	2004	Follow-up		HIV		11	MSM	M	A3	NoAIDS	ON_GOING	11	no data	no data	40	1.6	349	16	1221	56				123.98	No Smoker	No Drinker	No	1	0	0	1	0	0	0	0	0	1	1	22.0386	1	10	10	HIV1		Eviplera		2N+1NN	1
1370	54	2004	Follow-up		HIV		11	Unknown	M	B2	NoAIDS	ON_GOING	11	no data	no data	40	1.6	1141	34	1544	46		22	44.2	128.68	No Smoker	Ex-Drinker	No	0	1	0	1	1	1	0	0	0	0	0	32.7186	4	542	345	HIV1		Isentress + Kivexa		2N+1II	1
1371	75	2011	Follow-up		HIV		4	Heterosexual	M	A2	NoAIDS	ON_GOING	4	COTE D'IVOIRE	WESTERN AND CENTRAL AFRICA	40	1.6	648	36	954	53	0.68		26.2	67.63	No Smoker	Occasional	No	1	0	0	0	0	0	0	0	0	0	0	24.7555	5	490	403	HIV1		Triumeq		2N+1II	1
1372	52	2011	Follow-up		HIV		5	MSM	M	C3	AIDS	ON_GOING	4	FRANCE	FRANCE	40	1.6	110	11	439	44	0.25	91	38.8	132.23	No Smoker	Occasional	No	0	0	0	0	0	0	0	0	0	0	0	24.9372	2	138	110	HIV1		Eviplera		2N+1NN	1
1373	59	2006	Follow-up		HIV		9	Bisexual	M	A2	NoAIDS	ON_GOING	7	FRANCE	FRANCE	20	1.3	386	27	837	58				80.43	Smoker 11 to 20	Drinker 20 to 50 g/d	No	1	0	0	1	0	0	0	0	0	0	0	26.853	1	372	220	HIV1		Stribild		2N+1II	1
1374	62	2012	Follow-up		HIV		3	MSM	M	A2	NoAIDS	ON_GOING	2	FRANCE	FRANCE	40	1.6	746	37	847	42	0.88	92	44.2	79.21	Ex-Smoker	Drinker <20 g/d ( ~ 2 verres / jour)	No	0	0	0	0	0	0	0	0	0	0	0	25.6801	4	408	408	HIV1		Eviplera		2N+1NN
1375	60	2008	Follow-up		HIV		7	Heterosexual	M	C2	AIDS	ON_GOING	6	CAMEROUN	WESTERN AND CENTRAL AFRICA	40	1.6	1320	44	1170	39	1.13	61		94.4	Smoker 21 to 30	Drinker <20 g/d ( ~ 2 verres / jour)	No	0	0	0	1	0	0	0	0	0	0	0	23.9464	4	407	407	HIV1		Isentress + Kivexa		2N+1II	1
1376	50	2012	Follow-up		HIV		3	Heterosexual	F	B2	NoAIDS	ON_GOING	0	COTE D'IVOIRE	WESTERN AND CENTRAL AFRICA	1071	3.03	1316	27.7	1743	36.7	0.76		47.8	79.83	No Smoker	No Drinker	No	1	0	0	1	0	0	0	0	0	0	1	23.5986	7	471	429	HIV1		Stribild		2N+1II
1377	70	1999	Follow-up		HIV		16	Heterosexual	M	A3	NoAIDS	ON_GOING	16	FRANCE	FRANCE	40	1.6	576	23.41	1088	44.18	0.53			62.31	Smoker 11 to 20		No	1	1	0	1	0	0	0	0	0	0	0	37.0242		109	109	HIV1		Intelence + Isentress		1NN+1II	1
1378	67	2007	Follow-up		HIV		8	MSM	M	A3	NoAIDS	ON_GOING	8	FRANCE	FRANCE	40	1.6	657	21.71	1790	59.17	0.37			173.67	No Smoker		No	1	0	0	1	0	0	0	1	1	0	0	22.4996		108	108	HIV1		Isentress + Névirapine (Viramune)		1NN+1II	1
1379	58	1988	Follow-up		HIV		29	MSM	M	B3	NoAIDS	ON_GOING	24	FRANCE	FRANCE	20	1.3	966.9	31	966.9	31	1	19	39	89.99	Ex-Smoker	Drinker <20 g/d ( ~ 2 verres / jour)		0	0	0	0	0	0	1	0	0	0	0	21.5139	8		54	HIV1		Kivexa + Sustiva + Viread		3N+1NN	1
1380	58	1993	Follow-up		HIV&HEP	HCV	27	IVDU	M	C3	AIDS	ON_GOING	23	FRANCE	FRANCE	20	1.3	322	11	1668.4	57	0.19	19	41	78.02	Ex-Smoker	No Drinker	Former	0	1	1	1	0	0	0	0	0	0	1	30.6939	10		6	HIV1		Kivexa + Norvir + Prezista		2N+1IPb	1
1381	54	1993	Follow-up		HIV		30	MSM	M	B2	NoAIDS	ON_GOING	26	FRANCE	FRANCE	20	1.3	914.9	39	844.6	36	1.08	36	41	70.36	Smoker 11 to 20	No Drinker	No	0	0	0	1	0	0	0	0	0	1	1	21.3673	17		437	HIV1		Celsentri + Intelence + Isentress		1NN+1II+1IE	1
1382	53	2003	Follow-up		HIV		12	MSM	M	A3	NoAIDS	ON_GOING	12	FRANCE	FRANCE	20	1.3	417	31	403.5	30	1.03	30	38	101.85	No Smoker	No Drinker	No	0	0	0	1	0	0	0	0	0	0	0	22.8374	4	104.4	104.4	HIV1		Isentress + Kivexa		2N+1II	1
1383	57	2006	Follow-up		HIV		9	Bisexual	M	C3	AIDS	ON_GOING	9	ALGÉRIE	MIDDLE-EAST AND MAGHREB	20	1.3	643	25.7	1048	41.9	0.61		34	83.15	Smoker 21 to 30	No Drinker	No	0	0	0	0	0	0	0	0	0	1	0	27.0641	8	32	32	HIV1		Isentress + Viramune		1NN+1II	1
1384	58	2004	Follow-up		HIV		12	Heterosexual	M	B3	NoAIDS	ON_GOING	11	FRANCE	FRANCE	549.3	2.7	213.6	18.9	740.1	65.5	0.29	28	35	96.85	Smoker 11 to 20	Drinker 20 to 50 g/d	No	0	1	0	0	0	0	0	0	0	0	0	22.1526	9	18	18	HIV1		Kivexa + Norvir + Prezista		2N+1IPb	1
1385	75	2012	Follow-up		HIV		3	Heterosexual	M	A2	NoAIDS	ON_GOING	3	HAÏTI	CARAÏBES	37	1.6	636.1	19.7	1653	51.2	0.38	41	44	44.28	No Smoker	No Drinker	No	1	0	0	0	0	0	0	1	1	0	0	26.9896	3	411.2	254.3	HIV1		Epivir + TMC278LA + Ziagen		2N+1NN	1
1386	69	2014	Follow-up		HIV		1	Unknown	M	C3	AIDS	ON_GOING	1	FRANCE	FRANCE	85114	4.93	525.9	33	634.3	39.8	0.83	21.6	42.9	131.69				0	0	0	0	0	0	0	0	0	0	0	19.1001	3	167.4	167.4	HIV1		Stribild		2N+1II	1
1387	59	2001	Follow-up		HIV		28	Unknown	F	A3	NoAIDS	ON_GOING	22	CONGO (RDC, ex Zaïre)	WESTERN AND CENTRAL AFRICA	20	1.3	434	28	583	38	0.74	26		89.09	No Smoker			1	1	0	0	0	0	0	0	0	0	0	28.125	4		293	HIV1		Stribild		2N+1II	1
1388	52	2001	Follow-up		HIV		21	Heterosexual	M	C3	AIDS	ON_GOING	21	FRANCE	FRANCE	20	1.3	329	16	927	45	0.35	21		121.07	No Smoker	No Drinker	No	0	0	0	0	0	1	0	0	0	0	0	23.0546	3		17	HIV1		Intelence + Isentress		1NN+1II	1
1389	50	2001	Follow-up		HIV&HEP	HBV	14	Heterosexual	M	C3	AIDS	ON_GOING	6	GABON	WESTERN AND CENTRAL AFRICA	20	1.3	265	14	875	45	0.3	40	47.5	68.4	No Smoker		no data	0	0	0	0	0	0	0	0	0	0	0	28.0864	3	4	4	HIV1		Atripla		2N+1NN
1390	50	2007	Follow-up		HIV&HEP	HBV	8	Heterosexual	M	C3	AIDS	ON_GOING	8	CAP-VERT	Eastern Africa and Australia	20	1.3	289	10	1468	52	0.2	22	47	76.6	Smoker <=10	Drinker <20 g/d ( ~ 2 verres / jour)	No	0	0	0	0	0	0	0	0	0	0	0	33.0247	7	33	23	HIV1		Isentress + Truvada		2N+1II	1
1391	54	2009	Follow-up		HIV		6	Unknown	M	A1	NoAIDS	ON_GOING	1	MALI	WESTERN AND CENTRAL AFRICA	19184	4.3	720	31	950	41	0.76		35	109.47	No Smoker	No Drinker	No	0	0	0	0	0	0	0	0	0	0	0	27.6817	3	830	450	HIV1		Norvir + Prezista + Truvada		2N+1IPb	1
1392	75	1989	Follow-up		HIV		26	Bisexual	M	C3	AIDS	ON_GOING	22	HAÏTI	CARAÏBES	20	1.3	352.6	24.4	894.5	61.9	0.39	70	39	54.43	No Smoker	No Drinker	No	0	0	0	0	0	0	0	0	1	0	0	20.4491	13	372	42	HIV1		Epivir + Norvir + Reyataz		1N+1IPb	1
1393	55	1988	Follow-up		HIV		28	Bisexual	M	C3	AIDS	ON_GOING	21	FRANCE	FRANCE	40	1.6	297	20.1	656	44.3	0.45	21.9		66.18	Ex-Smoker	No Drinker	No	0	0	0	1	0	0	0	0	0	1	1	21.3068	6		13	HIV1		Stribild		2N+1II	1
1394	59	1986	Follow-up		HIV&HEP	HCV	29	IVDU	F	B3	NoAIDS	ON_GOING	19	no data	no data	40	1.6	252	27.7	327	35.9	0.77		29	107.48	No Smoker	No Drinker	No	0	0	0	0	1	0	0	0	0	1	1	21.4533	4	638	141	HIV1		Edurant + Tivicay		1NN+1II	1
1395	66	1993	Follow-up		HIV		22	Bisexual	M	B3	NoAIDS	ON_GOING	22	FRANCE	FRANCE	40	1.6	343	26.2	447	34.1	0.77	37.6	44.2	77.6	No Smoker	Drinker <20 g/d ( ~ 2 verres / jour)	No	1	0	0	1	0	0	0	0	0	0	0	24.6914	11	220	166	HIV1		Kivexa + Viramune		2N+1NN	1
1396	50	2005	Follow-up		HIV		12	Heterosexual	F	A3	NoAIDS	ON_GOING	12	no data	no data	485398	5.69	263	15.1	684	39.1	0.38	18.5	44.3		No Smoker	Occasional	No	0	0	0	0	0	0	0	0	0	0	0	26.7229	4	184	68	HIV1		Norvir + Prezista + Truvada		2N+1IPb	1
1397	53	2000	Follow-up		HIV&HEP	HCV	28	Heterosexual	F	C3	AIDS	ON_GOING	17	FRANCE	FRANCE	20	1.3	581	22	1211	46	0.48	38.2	40.5	62	No Smoker	No Drinker	No	0	1	0	0	0	0	0	0	0	0	0	26.5754	5		44	HIV1		Isentress + Truvada		2N+1II	1
1398	50	2002	Follow-up		HIV		24	MSM	M	A2	NoAIDS	ON_GOING	19	FRANCE	FRANCE	20	1.3	329	28	349	30	0.94	27	49.3	91.7	No Smoker	No Drinker	No	0	0	0	0	0	0	0	0	0	0	0	22.7904	5		293	HIV1		Atripla		2N+1NN	1
1399	58	2005	Follow-up		HIV		10	Heterosexual	M	A2	NoAIDS	ON_GOING	9	COTE D'IVOIRE	WESTERN AND CENTRAL AFRICA	20	1.3	489	27	608	33	0.8	18		82.25	No Smoker	Drinker <20 g/d ( ~ 2 verres / jour)	No	0	0	0	0	0	0	0	0	0	0	0	23.939	3	377	377	HIV1		Kivexa + Sustiva		2N+1NN	1
1400	58	2014	elsewhere		HIV		0	Unknown	F	A2	NoAIDS	naive		FRANCE	FRANCE	62105	4.79	261	10	1719	66	0.15						no data	0	0	0	0	0	0	0	0	0	0	0		1	261	261	HIV1
1401	67	1995	Follow-up		HIV		22	MSM	M	B3	NoAIDS	ON_GOING	19	TURQUIE	MIDDLE-EAST AND MAGHREB	20	1.3	590	32	790	43	0.75	45.3	46	71.1			no data	0	0	0	0	0	0	0	0	0	0	0	19.7531	6		116	HIV1		Edurant + Tivicay		1NN+1II	1
1402	55	2001	Follow-up		HIV		14	MSM	M	C3	AIDS	ON_GOING	11	EQUATEUR	SOUTH AMERICA	20	1.3	583	19	872	29	0.67	52	34	71.1				0	0	0	0	0	0	0	0	0	0	1	24.8016	8	591	82	HIV1		Triumeq		2N+1II
1403	64	1999	Follow-up		HIV		16	Heterosexual	M	A3	NoAIDS	ON_GOING	8	COTE D'IVOIRE	WESTERN AND CENTRAL AFRICA	37	1.6	220	12	1280	67	0.17	50.6		50.92	No Smoker	No Drinker	No	0	0	0	0	0	0	0	0	0	0	0	21.9138	6	274	22	HIV1&HIV2		Norvir + Prezista + Truvada		2N+1IPb	1
1404	55	1998	Follow-up		HIV		17	Heterosexual	M	C3	AIDS	ON_GOING	17	no data	no data	20	1.3	790	41	590	30	1.34	82.5		122.74				0	0	0	0	0	1	0	0	0	0	0	22.4913	4	20	9	HIV1		Kivexa + Norvir + Prezista		2N+1IPb	1
1405	51	2009	Follow-up		HIV		11	Heterosexual	M	C3	AIDS	ON_GOING	5	CAMEROUN	WESTERN AND CENTRAL AFRICA	20	1.3	459	31	740	50	0.62		37.6	77.53	Ex-Smoker	Drinker 20 to 50 g/d	No	0	0	0	0	0	0	0	0	0	1	0	29.0688	3		203	HIV1		Stribild		2N+1II	1
1406	50	2007	Follow-up		HIV		14	Heterosexual	F	C3	AIDS	ON_GOING	11	HAÏTI	CARAÏBES	50	1.7	527	9	4372	75	0.12			96.56				0	0	0	0	0	0	0	0	0	0	0	24.6097	5		231	HIV1		Norvir + Prezista		1IPb	1
1407	75	2009	Follow-up		HIV		6	Heterosexual	F	A3	NoAIDS	ON_GOING	6	FRANCE	FRANCE	20	1.3	292	31	371	39	0.79		43	52.13				1	0	0	0	0	0	0	0	1	0	0	20.061	2	292	1	HIV1		Edurant + Tivicay		1NN+1II
1408	56	2010	Follow-up		HIV		6	Other	M	A3	NoAIDS	ON_GOING	3	GABON	WESTERN AND CENTRAL AFRICA	20	1.3	769	20	2061	54	0.37	84.3		74.16	Ex-Smoker	Occasional	No	0	0	0	0	0	0	0	0	0	0	0	30.4218	7		447	HIV1		Atripla		2N+1NN	1
1409	51	2006	Follow-up		HIV		15	Heterosexual	F	A3	NoAIDS	ON_GOING	7	GHANA	WESTERN AND CENTRAL AFRICA	20	1.3	343	23	472	31	0.73			67.11	No Smoker	Ex-Drinker	No	0	0	0	0	0	0	0	0	0	0	0	33.0237	5		263	HIV1		Eviplera		2N+1NN
1410	61	2003	Follow-up		HIV		12	Heterosexual	F	A2	NoAIDS	ON_GOING	12	no data	no data	20	1.3	793	39	630	31	1.26	36			No Smoker	No Drinker	No	0	0	0	0	0	0	0	0	0	0	0	28.7197	12	328	231	HIV1		Norvir + Prezista		1IPb	1
1411	61	1999	Follow-up		HIV		22	MSM	M	C3	AIDS	ON_GOING	18	no data	no data	0		343.7	19	1031.1	57	0.33	35	49	138.86	No Smoker	Drinker <20 g/d ( ~ 2 verres / jour)		0	0	0	0	0	1	0	0	0	0	0	22.1453	2		108	HIV1		Kivexa + Névirapine (Viramune)		2N+1NN	2
1412	62	2009	Follow-up		HIV		27	MSM	M	A3	NoAIDS	ON_GOING	9	FRANCE	FRANCE	20	1.3	361.2	22	870.3	53	0.42	13	44	115.1	Smoker 11 to 20	Occasional	No	0	0	0	0	0	0	0	0	0	1	0	23.053	9		181	HIV1		Epivir + Isentress + Viread		2N+1II
1413	51	1996	Follow-up		HIV		22	MSM	M	A2	NoAIDS	ON_GOING	20	no data	no data	20	1.3	357	38.22	377	40.36	0.94	52	42	94.96	Smoker 11 to 20	No Drinker	No	0	0	0	0	0	0	0	0	0	0	0	23.7654	10	432	212	HIV1		Intelence + Norvir + Prezista + Stribild		2N+1NN+1IPb+1II	1
1414	52	2005	Follow-up		HIV		10	MSM	M	C2	AIDS	ON_GOING	9	no data	no data	20	1.3	516	30.19	770	45.05	0.67	32		127.97	No Smoker	No Drinker	No	0	0	0	0	0	0	0	0	0	0	0	22.2041	2	316	204	HIV1		Triumeq		2N+1II	1
1415	58	2011	Follow-up		HIV		4	MSM	M	C3	AIDS	ON_GOING	1	FRANCE	FRANCE	4665	3.67	511	24.02	990	46.51	0.52	24	37.6	91.68	Smoker 11 to 20	Drinker <20 g/d ( ~ 2 verres / jour)	No	1	0	0	1	0	0	0	0	0	0	0	22.3954	5	732	147	HIV1		Eviplera		2N+1NN	1
1416	55	1994	Follow-up		HIV&HEP	HCV	25	IVDU	F	B3	NoAIDS	ON_GOING	25	no data	no data	40	1.6	478	25	726	38	0.66	22.7	40.3	88.96	Ex-Smoker	No Drinker	Former	1	0	0	1	0	0	0	0	0	0	1	23.4375	7		67	HIV1		Intelence + Isentress		1NN+1II	1
1417	50	1997	Follow-up		HIV&HEP	HCV	31	IVDU	M	A2	NoAIDS	ON_GOING	18	FRANCE	FRANCE	40	1.6	756	29	1642	63	0.46	38.7	45	88.46	Smoker 21 to 30	Drinker <20 g/d ( ~ 2 verres / jour)	no data	0	0	1	1	0	0	1	0	0	1	1	22.2656	10		376	HIV1		Isentress + Kivexa		2N+1II	2
1418	53	2001	Follow-up		HIV&HEP	HCV	28	IVDU	M	C3	AIDS	ON_GOING	19	FRANCE	FRANCE	65	1.81	459	17	1404	52	0.33	24.5	39.9	113.07	Smoker 11 to 20	Drinker 20 to 50 g/d		0	0	0	0	1	0	0	0	0	0	1	18.4013	4		33.3	HIV1		Tivicay + Truvada		2N+1II	1
1419	59	2001	Follow-up		HIV		18	IVDU	M	C2	AIDS	ON_GOING	18	no data	no data	40	1.6	468	18	1586	61	0.29	38		84.64	Ex-Smoker	Drinker <20 g/d ( ~ 2 verres / jour)	no data	0	1	0	1	0	1	0	0	0	0	0	23.4568	12		425	HIV1		Edurant + Isentress + Viread		1N+1NN+1II	1
1420	58	2002	Follow-up		HIV		29	Heterosexual	F	B3	NoAIDS	ON_GOING	24	FRANCE	FRANCE	40	1.6	625	25	1050	42	0.6	13.7		85.24	No Smoker		no data	0	0	0	1	0	0	0	0	0	0	0	21.3039	4		480	HIV1		Norvir + Prezista + Tivicay + Truvada		2N+1IPb+1II	1
1421	63	2012	Follow-up		HIV		21	Unknown	M	C3	AIDS	ON_GOING	3	PORTUGAL	Others Area	6700	3.83	446	8.1	2970	54	0.15		37	60.3			no data	0	0	0	0	0	0	0	1	0	0	0	21.3039	8		18	HIV1		Aptivus + Norvir + Tivicay + Truvada		2N+1IPb+1II
1422	66	2002	Dead	Other	HIV		18	Unknown	M	C3	AIDS	STOP	18	FRANCE	FRANCE	40	1.6	494	38	481	37	1.03	26.5	34	112.2	Ex-Smoker	No Drinker	No	0	0	0	1	0	0	1	1	0	0	0	18.7109	9		128	HIV1		Kivexa + Sustiva		2N+1NN	1
1423	53	2006	Follow-up		HIV		9	Heterosexual	F	A3	NoAIDS	ON_GOING	2	no data	no data	20	1.3	765	32	1076	45	0.71			112.3	Smoker 21 to 30	Drinker <20 g/d ( ~ 2 verres / jour)	No	0	0	0	0	0	0	0	0	0	0	1	23.8751	2	1339	177.8	HIV1		Isentress + Kivexa		2N+1II	1
1424	52	2013	Follow-up		HIV		2	MSM	M	A1	NoAIDS	ON_GOING	2	FRANCE	FRANCE	40	1.6	609	29	1197	57	0.51			71.1	Ex-Smoker	No Drinker	no data	0	0	0	0	0	0	0	0	0	0	0	25.8583	5	615	544	HIV1		Triumeq		2N+1II	1
1425	72	2014	Follow-up		HIV		25	MSM	M	C1	AIDS	ON_GOING	4	FRANCE	FRANCE	40	1.6	840	42	640	32	1.31	43.9		63.41	No Smoker	Occasional	No	1	0	0	0	0	0	1	1	0	0	0	27.4286	6		840	HIV1		Kivexa + Névirapine (Viramune)		2N+1NN	1
1426	50	2009	Follow-up		HIV&HEP	HBV	23	MSM	M	B2	NoAIDS	ON_GOING	18	FRANCE	FRANCE	40	1.6	925	47.2	396	20.2	2.34	24	43	127.85	Smoker >30	Drinker > 80 g/d	No	0	0	1	0	0	0	0	0	0	0	1	20.7967	5		304	HIV1		Isentress + Truvada		2N+1II	1
1427	55	1995	Follow-up		HIV&HEP	HCV&HBV	30	IVDU	M	C3	AIDS	ON_GOING	20	no data	no data	374	2.57	12					49	30.7	84.12	Smoker 21 to 30	Drinker <20 g/d ( ~ 2 verres / jour)	Active	0	0	0	0	1	1	0	0	0	0	1	18.5078	7		4	HIV1		Intelence + Isentress + Norvir + Prezista + Truvada		2N+1NN+1IPb+1II	1
1428	53	2005	Follow-up		HIV		10	Heterosexual	M	A2	NoAIDS	ON_GOING	10	no data	no data	40	1.6	468	26	1025	57		76		121.74	Smoker 21 to 30	Occasional	No	0	0	1	1	0	0	0	0	0	1	0	29.0437	5	239	239	HIV1		Eviplera		2N+1NN	1
1429	64	2008	Follow-up		HIV		7	Heterosexual	M	C3	AIDS	ON_GOING	4	TUNISIE	MIDDLE-EAST AND MAGHREB	40	1.6	194	18	539	50	0.36	17	43.5	94.22	No Smoker	No Drinker		0	0	0	0	0	0	0	0	0	0	1	30.2469	5	359	124	HIV1		Tivicay + Viread		1N+1II	1
1430	59	2012	Follow-up		HIV		3	MSM	M	A2	NoAIDS	ON_GOING	3	TCHAD	Eastern Africa and Australia	40	1.6	470	29	438	27	1.07	30	43.1	78.02	No Smoker	No Drinker	No	0	0	0	1	0	0	0	0	0	0	0	22.3954	1	427	427	HIV1		Triumeq		2N+1II	1
1431	73	2002	Follow-up		HIV		18	MSM	M	A3	NoAIDS	ON_GOING	16	FRANCE	FRANCE	20	1.3	324	18	918	51	0.35	20.5	35	15.87	No Smoker	No Drinker	No	1	0	1	1	0	0	0	0	1	1	1	28.075	2	79	79	HIV1		Isentress + Névirapine (Viramune)		1NN+1II	1
1432	70	1994	Follow-up		HIV		25	MSM	M	B2	NoAIDS	ON_GOING	23	FRANCE	FRANCE	20	1.3	540	22.3	1210	50.5	0.45	89	39.6	100.55				0	0	1	0	0	0	0	0	0	1	1	22.5306	3		251	HIV1		Lamivudine (Epivir) + Norvir + Reyataz		1N+1IPb	1
1433	52	1989	Follow-up		HIV		28	Heterosexual	F	B3	NoAIDS	naive		FRANCE	FRANCE	1140	3.1	492.3	30.7	582.1	36.3	0.85	20.87	1.31	147.47	No Smoker	Drinker <20 g/d ( ~ 2 verres / jour)	No	0	0	0	0	0	0	0	0	0	0	0	30.1103	3		365	HIV1					1
1434	61	1993	Follow-up		HIV		23	Heterosexual	F	C3	AIDS	ON_GOING	17	FRANCE	FRANCE	3309	3.5	23.1	2.9	415	52	0.06		33.5	85.57	No Smoker	No Drinker		0	1	0	0	0	1	0	0	0	0	0	23.3355	5	889	11	HIV1		Stribild		2N+1II	1
1435	56	2012	Follow-up		HIV		3	Heterosexual	M	A3	NoAIDS	ON_GOING	3	FRANCE	FRANCE	20	1.3	505	27.4	906.7	49.2	0.56	31	39.3	61.34	Smoker 11 to 20	Drinker <20 g/d ( ~ 2 verres / jour)	No	0	0	0	0	0	0	0	0	0	0	0	20.6758	3	132.9	132.9	HIV1		Norvir + Prezista + Truvada		2N+1IPb	1
1436	56	1999	Follow-up		HIV		16	Unknown	F	A2	NoAIDS	ON_GOING	12	FRANCE	FRANCE	40	1.6	556	44.2	386	30.6	1.44	40	48.2	103.92	Ex-Smoker	No Drinker	No	0	0	0	0	0	0	0	0	0	0	0	24.7768	4	802.2	200	HIV1		Lamivudine (EPIVIR) + Névirapine (Viramune) + Viread		2N+1NN	1
1437	56	2014	Follow-up		HIV		1	MSM	M	A2	NoAIDS	ON_GOING	1	no data	no data	40	1.6	481	20.6	1256	53.9	0.38	39.7	42	79.18	No Smoker	Occasional	No	0	0	0	0	0	0	0	1	0	0	0	25.0762	3	420	326	HIV1		Stribild		2N+1II	1
1438	58	2001	Follow-up		HIV		30	Bisexual	M	C3	AIDS	ON_GOING	26	FRANCE	FRANCE	20	1.3	342	20	938	54	0.36	76	46	106.76	No Smoker	Drinker <20 g/d ( ~ 2 verres / jour)	No	1	0	0	0	0	0	0	0	0	1	0	24.187	13		49	HIV1		Celsentri + Isentress + Viread		1N+1II+1IE	1
1439	57	2001	Follow-up		HIV		21	MSM	M	A3	NoAIDS	ON_GOING	20	FRANCE	FRANCE	20	1.3	1316	42	992	31	1.33	16	46	81.51	No Smoker	No Drinker		1	0	0	0	0	1	0	0	0	0	0	22.6474	9		66	HIV1		Truvada + Viramune		2N+1NN
1440	57	2001	Follow-up		HIV		16	Heterosexual	F	A1	NoAIDS	ON_GOING	16	PORTUGAL	Others Area	20	1.3	678	40				14		113.9	Smoker <=10	No Drinker	No	0	0	0	0	0	0	1	0	0	0	0	27.3399	3	678	678	HIV1		Trizivir		3N
1441	54	2001	Follow-up		HIV&HEP	HCV	24	IVDU	M	C3	AIDS	ON_GOING	24	FRANCE	FRANCE	20	1.3	242	27	336	37	0.72	56	45	69.15	Ex-Smoker	No Drinker	Former	0	0	0	0	0	0	0	0	1	0	0	21.4692	5		100	HIV1		Celsentri + Tivicay		1II+1IE
1442	59	2001	Follow-up		HIV		29	Bisexual	M	A2	NoAIDS	ON_GOING	18	FRANCE	FRANCE	20	1.3	510	27	999	54	0.51			76.94			no data	0	1	0	0	0	0	0	0	0	1	0	27.0169	3		401	HIV1		Truvada + Viramune		2N+1NN
1443	56	2006	Follow-up		HIV		20	Heterosexual	M	C2	AIDS	ON_GOING	7	MAURITANIE	WESTERN AND CENTRAL AFRICA	20	1.3	288	14	821	40	0.35	12		71.37				0	0	0	0	0	0	0	0	0	0	0	22.571	2		210	HIV1		Eviplera		2N+1NN
1444	62	2006	Follow-up		HIV		9	Heterosexual	M	A3	NoAIDS	ON_GOING	6	MALI	WESTERN AND CENTRAL AFRICA	236	2.4	75	5	1124	79	0.07	21		34.41			no data	0	0	0	0	0	0	0	0	0	0	0	19.4874	10	54	23	HIV1		Norvir + Reyataz + Tivicay		1IPb+1II	1
1445	52	2009	Follow-up		HIV		6	Heterosexual	M	A2	NoAIDS	ON_GOING	5	FRANCE	FRANCE	20	1.3	730	37	619	32	1.18	35	37	70.09	No Smoker	No Drinker		0	0	0	0	0	0	0	0	0	1	0	22.4986	6	365	365	HIV1		Emtriva + Tivicay		1N+1II	2
1446	51	1996	Follow-up		HIV		19	Heterosexual	F	B3	NoAIDS	ON_GOING	17	Réunion	Eastern Africa and Australia	29342	4.5	120	6	1530	74	0.08	53.2		82.47	No Smoker	Occasional	No	0	0	0	0	0	0	0	0	0	0	0	23.2335	10	320	10	HIV1		Norvir + Reyataz + Triumeq		1IPb	1
1447	62	1999	Follow-up		HIV		16	Heterosexual	F	A3	NoAIDS	ON_GOING	16	SENEGAL	WESTERN AND CENTRAL AFRICA	20	1.3	507	27	534	29	0.95	95.5	41.8	71.93	No Smoker	No Drinker	No	1	1	0	0	0	0	0	0	0	0	0	34.6021	16	260	1	HIV2		Isentress + Truvada		2N+1II	1
1448	56	1998	Follow-up		HIV&HEP	HCV	30	IVDU	F	B2	NoAIDS	ON_GOING	17	MAROC	MIDDLE-EAST AND MAGHREB	20	1.3	1038	24	2120	49	0.49	80	40	111.18	Smoker <=10			0	0	0	0	0	0	0	0	0	0	0	21.3039	8		286	HIV1		Norvir + Reyataz + Truvada		2N+1IPb	1
1449	50	2007	Follow-up		HIV		19	Unknown	F	A3	NoAIDS	ON_GOING	19	COTE D'IVOIRE	WESTERN AND CENTRAL AFRICA	45959	4.7	330	13	1500	62	0.22			65.89	No Smoker	No Drinker		0	0	0	0	0	0	0	0	0	0	0	26.2188	7	137	137	HIV2		Norvir + Prezista + Reyataz + Tivicay + Triumeq		2IPb+1II	1
1450	65	2009	Follow-up		HIV		8	Heterosexual	F	C3	AIDS	ON_GOING	7	CONGO (REPUBLIQUE DU)	WESTERN AND CENTRAL AFRICA	20	1.3	200	25	270	34	0.74		39	99.24				1	0	0	0	0	0	0	0	0	0	0	28.9062	3		0	HIV1		Truvada + Viramune		2N+1NN	1
1451	56	2007	Follow-up		HIV		23	Heterosexual	F	A3	NoAIDS	ON_GOING	21	REPUBLIQUE CENTRAFRICAINE	WESTERN AND CENTRAL AFRICA	20	1.3	400	15	1530	56	0.26	100.3		89.63	No Smoker	Occasional	No	1	0	0	0	0	0	0	0	0	0	0	25.5588	11		47	HIV1		Norvir + Prezista + MK-0518 + TMC 125		1NN+1IPb+1II	1
1452	57	2008	Follow-up		HIV&HEP	HBV	7	MSM	M	C3	AIDS	ON_GOING	7	FRANCE	FRANCE	20	1.3	570	19	1380	46	0.41	152.8	30	80.17	Smoker 11 to 20	No Drinker	No	1	0	0	0	0	0	0	0	1	0	0	19.0311	12	21	21	HIV1		Intelence + Isentress + Lamivudine (Epivir)		1N+1NN+1II
1453	53	2011	Follow-up		HIV		4	MSM	M	A3	NoAIDS	ON_GOING	2	no data	no data	20	1.3	1150	35	1290	39	0.89		39	75.65			no data	0	0	0	0	0	0	0	0	0	0	0	29.9383	2	1044	420	HIV1		Atripla		2N+1NN
1454	59	2013	Follow-up		HIV&HEP		2	Unknown	M	C3	AIDS	ON_GOING	2	no data	no data	47	1.67	420	23	870	48	0.48		35	66.75	No Smoker			0	0	0	0	0	0	0	0	0	0	0	29.9136	8	110	110	HIV1		Triumeq		2N+1II	2
1455	56	2013	Follow-up		HIV		2	Unknown	M	C3	AIDS	ON_GOING	2	FRANCE	FRANCE	20	1.3	120	9	910	69	0.13		41	71.63	Smoker 11 to 20	Drinker <20 g/d ( ~ 2 verres / jour)	No	0	0	0	0	0	0	0	0	0	0	0	20.0155	12	40	40	HIV1		Celsentri + Norvir + Prezista + Truvada		2N+1IPb+1IE	1
1456	50	1997	Follow-up		HIV&HEP	HCV	29	IVDU	M	B2	NoAIDS	ON_GOING	15	no data	no data	20	1.3	960	46	400	19	2.4	38	38.8	114.44	Smoker 21 to 30	Ex-Drinker		0	0	0	0	1	0	0	0	0	0	1	19.152	2		307	HIV1		Isentress + Kivexa		2N+1II
1457	52	2004	Dead	Undetermined	HIV&HEP	HBV	11	Heterosexual	M	C3	AIDS	STOP	11	FRANCE	FRANCE	45	1.7	161.9	8.9	1036	57	0.16	35	44.3	80.79	No Smoker	Occasional	No	1	0	1	0	0	0	0	0	0	0	0	30.3871	3	60	56.7	HIV1		Prezista + Stribild		2N+1IPb+1II	1
1458	55	2000	Follow-up		HIV&HEP	HCV	29	IVDU	F	A3	NoAIDS	ON_GOING	12	FRANCE	FRANCE	20	1.3	505.7	23.1	1357.2	62	0.37	34	31.6	69.77	No Smoker	Drinker > 80 g/d	Substituted	0	0	0	0	0	0	0	0	0	0	0	20.3125	2		199.5	HIV1		Triumeq		2N+1II	1
1459	54	2009	Follow-up		HIV		7	MSM	M	C3	AIDS	ON_GOING	6	no data	no data	80	1.9	740.7	30	1086.4	44	0.68	12	41	113.52	Ex-Smoker	Drinker <20 g/d ( ~ 2 verres / jour)	No	0	0	0	0	0	0	0	0	0	0	0	30.1896	4	86	86	HIV1		Triumeq		2N+1II	1
1460	57	2011	Follow-up		HIV		29	Bisexual	M	A2	NoAIDS	ON_GOING	13	FRANCE	FRANCE	0		500.3	31	548.8	34	0.91	22	50	66.5	No Smoker	Drinker <20 g/d ( ~ 2 verres / jour)	No	0	0	0	0	0	0	0	0	0	0	0	31.3146	2		437.4	HIV1		GSK2619619 ( Triumeq )		2N+1II
1461	56	1996	Follow-up		HIV		19	MSM	M	A3	NoAIDS	ON_GOING	12	no data	no data	20	1.3	519	28.97	698	38.97	0.74	17.5		107.51			no data	0	0	0	0	0	0	0	0	0	0	0	24.6914	3		178	HIV1		Eviplera		2N+1NN	1
1462	50	2002	Follow-up		HIV		13	Heterosexual	F	C3	AIDS	ON_GOING	13	no data	no data	20	1.3	470	32.72	648	45.12	0.72	42	45	113.93	No Smoker	No Drinker	No	0	0	0	0	0	0	0	0	0	0	0	29.5306	6	177	116	HIV1		Norvir + Reyataz + Tivicay		1IPb+1II	1
1463	69	2013	Follow-up		HIV		2	Transfusion	F	A2	NoAIDS	ON_GOING	2	CONGO (RDC, ex Zaïre)	WESTERN AND CENTRAL AFRICA	20	1.3	378	22.36	537	31.77	0.7	20	39.6	43.18	No Smoker	No Drinker	No	1	0	0	0	0	0	0	0	0	0	0	29.7578	4	281	270	HIV1		Isentress + Kivexa		2N+1II	1
1464	58	1994	Follow-up		HIV		21	Heterosexual	M	A2	NoAIDS	ON_GOING	1	FRANCE	FRANCE	20	1.3	624	39.27	671	42.24	0.93	38.7	44	103.53			no data	0	0	0	0	0	0	0	0	0	0	0	21.2245	6		417	HIV1		Edurant + Eviplera		2N+2NN	1
1465	53	2007	Follow-up		HIV		8	MSM	M	A3	NoAIDS	ON_GOING	7	FRANCE	FRANCE	0	0	532	33.51	722	45.51	0.74	20	42	81.11	Smoker 11 to 20	Occasional	No	0	0	0	1	0	0	0	0	0	0	0	20.5714	10	178	163	HIV1		Kivexa + Viramune		2N+1NN	1
1466	51	2008	Follow-up		HIV		7	Heterosexual	M	A2	NoAIDS	ON_GOING	5	FRANCE	FRANCE	0	0	649	42.06	511	33.16	1.27	32.8		78.13	Smoker 21 to 30	Drinker > 80 g/d	Active	0	0	0	0	0	0	0	0	0	0	0	26.3656	2	359	347	HIV1		Stribild		2N+1II	2
1467	53	1997	Follow-up		HIV		24	Heterosexual	F	A2	NoAIDS	ON_GOING	18	FRANCE	FRANCE	40	1.6	759	36	928	44	0.82	29.8		61.99			no data	0	0	0	0	0	0	1	0	0	0	0	19.1327	4		400	HIV1		Isentress + Norvir + Reyataz + Viread		1N+1IPb+1II	2
1468	53	1997	Follow-up		HIV&HEP	HCV	31	Heterosexual	M	B3	NoAIDS	ON_GOING	24	FRANCE	FRANCE	40	1.6	339	19	750	42	0.45	28.9	41	76.25	Smoker 11 to 20	Drinker 20 to 50 g/d	Former	0	0	1	0	0	0	0	0	0	0	0	17.8698	7		46	HIV1		Norvir + Prezista + Truvada		2N+1IPb	2
1469	55	1999	Follow-up		HIV		16	MSM	M	A3	NoAIDS	ON_GOING	16	FRANCE	FRANCE	40	1.6	487	29	454	27	1.07	10.9		86.41	No Smoker	Drinker <20 g/d ( ~ 2 verres / jour)	No	0	0	0	1	0	0	0	0	0	0	0	25.0593	2	19	19	HIV1		Kivexa + Névirapine (Viramune)		2N+1NN	1
1470	56	2000	Follow-up		HIV&HEP	HCV	30	IVDU	F	C2	AIDS	ON_GOING	17	FRANCE	FRANCE	40	1.6	858	23.1	1826	49.2	0.47	38	43	86.94	Smoker 11 to 20	Drinker 20 to 50 g/d	Former	0	1	0	0	1	0	1	0	0	0	1	19.721	8		289	HIV1		Epivir + Isentress + Viread		2N+1II	1
1471	59	2001	Follow-up		HIV		14	MSM	M	B3	NoAIDS	ON_GOING	14	FRANCE	FRANCE	77	1.89	252	42	174	29	1.45	32.7		79.75	Smoker 21 to 30	Drinker <20 g/d ( ~ 2 verres / jour)	No	1	0	0	0	0	0	1	0	0	0	1	23.1481	2	151	151	HIV1		Norvir + Prezista		1IPb	1
1472	54	2002	Follow-up		HIV		13	Heterosexual	F	C3	AIDS	ON_GOING	13	TUNISIE	MIDDLE-EAST AND MAGHREB	40	1.6	255	27	388	41	0.66	20.9		113.9	No Smoker	No Drinker	No	0	0	0	1	0	0	0	0	0	0	0	22.8624	4	6	6	HIV1		Norvir + Prezista + Truvada		2N+1IPb	1
1473	52	2010	Follow-up		HIV		18	Heterosexual	F	C1	AIDS	ON_GOING	12	COTE D'IVOIRE	WESTERN AND CENTRAL AFRICA	40	1.6	800					37.5	41.1	36.77			no data	1	1	0	0	0	0	0	0	1	0	0	24.4261	3		800	HIV1		Celsentri + Isentress + Ziagen		1N+1II+1IE
1474	59	2002	Follow-up		HIV&HEP	HCV	27	IVDU	M	C3	AIDS	ON_GOING	22	FRANCE	FRANCE	640000	5.81	137	9.8	882	63	0.16	40.6	39.7	109.13	Smoker 21 to 30	Drinker <20 g/d ( ~ 2 verres / jour)	Former	0	0	0	0	1	0	0	0	0	0	1	23.1837	9		8	HIV1		Aptivus + Intelence + Norvir + Tivicay + Truvada		2N+1NN+1IPb+1II	1
1475	56	2004	Follow-up		HIV		11	MSM	M	B3	NoAIDS	ON_GOING	11	SENEGAL	WESTERN AND CENTRAL AFRICA	40	1.6	160	11	799	55	0.2	41.3	42	76.66	No Smoker	No Drinker	No	0	0	0	0	0	0	0	0	0	0	0	20.5151	2	239	160	HIV1		Eviplera		2N+1NN	1
1476	67	2005	Follow-up		HIV		18	MSM	M	A2	NoAIDS	ON_GOING	17	FRANCE	FRANCE	40	1.6	207	10	1363	66	0.15	9		57.53	Ex-Smoker	Drinker <20 g/d ( ~ 2 verres / jour)	No	1	0	0	1	0	0	0	0	0	1	0	25.0593	8		207	HIV1		Triumeq		2N+1II	1
1477	69	2006	Follow-up		HIV		9	Heterosexual	M	C2	AIDS	ON_GOING	6	FRANCE	FRANCE	40	1.6	868	31	1372	49	0.63	30.4	30.6	84.16	No Smoker	No Drinker	No	0	0	0	1	0	1	0	0	0	0	0	26.8923	3	1041	322	HIV1		Atripla		2N+1NN	1
1478	50	2005	Follow-up		HIV&HEP	HCV	29	IVDU	M	B3	NoAIDS	ON_GOING	19	FRANCE	FRANCE	33000	4.52	520	26	1280	64	0.41	28.9	34.9	133.35	Smoker 11 to 20	Ex-Drinker	Substituted	0	0	0	0	0	0	0	0	0	0	0	18.0427	3		180	HIV1		Kivexa + Norvir + Prezista		2N+1IPb	1
1479	57	2014	Follow-up		HIV		1	MSM	M	A2	NoAIDS	ON_GOING	1	SUISSE	Others Area	150000	5.18	512	16	2272	71		62.1					no data	1	0	0	0	0	0	0	0	0	0	0	29.0612	1	255	255	HIV1		Triumeq		2N+1II	1
1480	57	1994	Follow-up		HIV		30	Transfusion	F	B3	NoAIDS	ON_GOING	18	FRANCE	FRANCE	31739	4.5	305	24.2	731	58	0.42	4	38.8	99.3	Smoker 11 to 20	No Drinker	No	0	0	0	0	0	0	0	0	0	0	1	15.887	2		145	HIV1		Eviplera		2N+1NN	1
1481	60	2004	Follow-up		HIV		11	Heterosexual	M	A3	NoAIDS	ON_GOING	11	REPUBLIQUE CENTRAFRICAINE	WESTERN AND CENTRAL AFRICA	115	2.1	276	28	424	43				73.66	No Smoker	Ex-Drinker	No	0	0	0	1	0	0	0	0	0	0	0	23.597	1	101	101	HIV1		Triumeq		2N+1II
1482	63	1994	Follow-up		HIV		23	Heterosexual	F	B2	NoAIDS	ON_GOING	20	no data	no data	40	1.6	519					94	36	66.89	No Smoker	No Drinker	No	0	0	0	1	0	0	0	0	1	0	1	20.1697	6		262	HIV1		Kalétra + Truvada		2N+1IPb	1
1483	83	1996	Follow-up		HIV		20	Heterosexual	M	B1	NoAIDS	ON_GOING	19	no data	no data	40	1.6	711		612					78.61	No Smoker	No Drinker	No	0	0	0	1	0	0	0	0	0	1	1	26.2346	8		525	HIV1		Stribild		2N+1II	1
1484	54	2005	Follow-up		HIV		10	Unknown	M	A2	NoAIDS	ON_GOING	10	FRANCE	FRANCE	40	1.6	801	27	1128	38				62.53	No Smoker	No Drinker	No	0	0	0	1	0	0	0	0	0	0	0	26.9896	5	304	304	HIV1		Kalétra + Truvada		2N+1IPb	2
1485	55	2000	Follow-up		HIV&HEP	HBV	21	MSM	M	A2	NoAIDS	ON_GOING	17	FRANCE	FRANCE	40	1.6	333		1109		0.3		44	89.84	Smoker <=10	Ex-Drinker		0	0	0	0	0	0	0	0	0	0	0	22.6474	7		273	HIV1		Stribild		2N+1II
1486	50	2011	elsewhere		HIV		25	MSM	M	A2	NoAIDS	ON_GOING	9	FRANCE	FRANCE	20	1.3	490	38.1	590	45.6	0.83	180.5		73.11				0	0	1	0	0	0	0	0	0	0	0	24.6914	2		304	HIV1		Reyataz + Truvada		2N+1IP	2
1487	92	2003	Follow-up		HIV&HEP	HBV	13	Heterosexual	M	A3	NoAIDS	ON_GOING	11	FRANCE	FRANCE	113.9	2.1	975.1	24.1	902.3	22.3	1.08	162.8	24.5	69.79	No Smoker	Drinker <20 g/d ( ~ 2 verres / jour)	No	0	0	0	0	0	0	0	0	0	0	0	18.3768	7	394	17.2	HIV1		Edurant + Kivexa		2N+1NN	1
1488	62	2007	Follow-up		HIV		26	Transfusion	F	A2	NoAIDS	ON_GOING	19	FRANCE	FRANCE	370	2.6	716.8	30.8	842.5	36.2	0.85	54.3	43	68.78	Ex-Smoker	No Drinker	No	0	0	0	1	0	0	0	0	0	0	0	20.3125	4		367.7	HIV1		Prezista + Viread + Ziagen		2N+1IP	1
1489	51	1986	Follow-up		HIV&HEP	HCV	30	Hémophile	M	B3	NoAIDS	ON_GOING	25	no data	no data	40	1.6	599	39.8	344	22.8		17	51	120	No Smoker	No Drinker	No	1	1	0	1	0	0	1	0	0	1	1	26.1752	12	313.2	70	HIV1		Kivexa + Viramune		2N+1NN	2
1490	56	1987	Follow-up		HIV		29	Bisexual	M	C3	AIDS	ON_GOING	24	no data	no data	40	1.6	573	26.6	469	21.8	1.22		45	77.52	No Smoker	Drinker <20 g/d ( ~ 2 verres / jour)	No	1	1	1	1	0	0	0	0	0	0	0	21.6333	10		6	HIV1		Epivir + Viramune + Ziagen		2N+1NN	1
1491	54	2006	Follow-up		HIV		13	Heterosexual	M	A3	NoAIDS	ON_GOING	8	FRANCE	FRANCE	40	1.6	585	28	554	26.5	1.06	22.9	41.1	118.28	Smoker 11 to 20	Occasional	No	0	0	0	0	0	0	0	0	0	0	0	25.8806	3		224.7	HIV1		Kivexa + Norvir + Prezista		2N+1IPb	2
1492	57	2014	Follow-up		HIV		18	Unknown	M	A2	NoAIDS	ON_GOING	10	no data	no data	40	1.6	480	29.3	851	51.9	0.56			75.45				0	0	0	0	0	0	0	0	0	0	0	19.5963	3		445	HIV1		Edurant + Tivicay		1NN+1II	1
1493	79	2000	Follow-up		HIV		19	Heterosexual	F	C2	AIDS	ON_GOING	19	ALGÉRIE	MIDDLE-EAST AND MAGHREB	20	1.3	755		1120		0.67	19	37	68.51	No Smoker	Drinker <20 g/d ( ~ 2 verres / jour)	No	0	0	0	1	0	0	0	0	0	1	1	31.245	15	460	286	HIV1		Kivexa + Viramune		2N+1NN	1
1494	58	2001	Follow-up		HIV		19	MSM	M	A2	NoAIDS	ON_GOING	18	FRANCE	FRANCE	33	1.52	535	31	821	47	0.65	7		94.38	No Smoker	Ex-Drinker	No	0	0	0	0	0	0	0	0	0	0	0	35.9862	8		279	HIV1		Isentress + Norvir + Prezista		1IPb+1II	1
1495	56	2008	Follow-up		HIV		22	MSM	M	A3	NoAIDS	ON_GOING	16	ITALIE	Others Area	20	1.3	280	11	1590	64	0.18	26		112.21				0	0	0	0	0	0	0	0	0	0	0	23.2872	2		191	HIV1		Eviplera		2N+1NN
1496	65	2007	Follow-up		HIV		13	Unknown	F	A2	NoAIDS	ON_GOING	8	FRANCE	FRANCE	20	1.3	523	15	1803	54	0.29						no data	0	0	0	0	0	0	0	0	0	0	0		3		202	HIV1		Kivexa + Norvir + Reyataz		2N+1IPb
1497	60	2014	Follow-up		HIV		1	MSM	M	A2	NoAIDS	ON_GOING	1	FRANCE	FRANCE	36435	4.56	600	44	643	48	0.93						no data	0	0	0	0	0	0	0	0	0	0	0	27.1731	1	428	428	HIV1		Atripla		2N+1NN
1498	53	1995	Follow-up		HIV&HEP	HCV	23	MSM	M	B3	NoAIDS	ON_GOING	18	FRANCE	FRANCE	20	1.3	470	24	870	44	0.54	80.8	47	64.75	Smoker 11 to 20	No Drinker	Substituted	0	1	0	0	1	0	0	0	0	0	1	26.4721	13		47	HIV1		Isentress + Kivexa		2N+1II
1499	60	1990	Follow-up		HIV		26	MSM	M	C3	AIDS	ON_GOING	25	no data	no data	20	1.3	470	31	550		0.85			107.33	No Smoker	Drinker <20 g/d ( ~ 2 verres / jour)	No	0	0	0	0	0	1	0	0	0	0	0	21.2585	2		16	HIV1		Atripla		2N+1NN	1
1500	60	1990	Follow-up		HIV		26	MSM	M	C3	AIDS	ON_GOING	25	no data	no data	20	1.3	470	31	550	36	0.85			107.33	No Smoker	Drinker <20 g/d ( ~ 2 verres / jour)	No	0	0	0	0	0	1	0	0	0	0	0	21.2585	2		16	HIV1		Atripla		2N+1NN	1
1501	56	2007	Follow-up		HIV		13	Unknown	M	A3	NoAIDS	ON_GOING	10	COTE D'IVOIRE	WESTERN AND CENTRAL AFRICA	20	1.3	1160	30	1820	47	0.64	80.5		83.97			no data	0	0	0	0	0	0	0	0	0	0	0	25.3515	5	502	204	HIV1		Kivexa + Névirapine (Viramune)		2N+1NN	1
1502	73	2008	Follow-up		HIV		7	Heterosexual	F	C2	AIDS	ON_GOING	7	no data	no data	20	1.3	408	37	428	38.8	0.95	54	44	53.24	No Smoker	Occasional		0	0	0	0	0	0	1	0	0	0	0	17.1629	3	256	243	HIV1		Triumeq		2N+1II	1
1503	72	2009	Follow-up		HIV&HEP	HBV	14	MSM	M	A3	NoAIDS	ON_GOING	14	FRANCE	FRANCE	40	1.6	460	30.8	603	40.4	0.76	42		71.71	No Smoker	Drinker <20 g/d ( ~ 2 verres / jour)	No	0	0	0	0	0	0	0	0	0	0	0	23.3234	2		56	HIV1		Intelence + Truvada		2N+1NN	1
1504	57	1994	Dead	Other	HIV&HEP	HCV	21	MSM	M	B3	NoAIDS	STOP	21	Nouvelle-Calédonie	ASIA AND PACIFIC	20	1.3	635.5	43	589.7	39.9	1.08	37	45.3	79.47	Smoker 21 to 30	Drinker <20 g/d ( ~ 2 verres / jour)	Active	0	0	0	0	0	0	0	0	0	0	0	18.1154	6	31	1	HIV1		Truvada + Viramune		2N+1NN	1
1505	50	2007	Follow-up		HIV		11	Heterosexual	M	C2	AIDS	ON_GOING	8	FRANCE	FRANCE	86	1.9	749.3	27.7	977	36.1	0.77	48	41.2	96.66	Smoker 11 to 20	Drinker > 80 g/d	Former	0	0	0	0	0	0	0	0	0	0	0	18.9619	9		288.9	HIV1		Norvir + Prezista + Truvada		2N+1IPb	1
1506	57	2008	Follow-up		HIV		4	Hémophile	F	A2	NoAIDS	ON_GOING	3	FRANCE	FRANCE	20	1.3	728	34.8	984	47	0.74	58.4	46	74.69	Smoker 11 to 20	Drinker <20 g/d ( ~ 2 verres / jour)	Active	0	0	0	0	0	0	0	0	0	0	0	23.9224	9		342.6	HIV1		Norvir + Prezista + Truvada		2N+1IPb	1
1507	52	2000	Follow-up		HIV&HEP	HCV	26	IVDU	M	A2	NoAIDS	ON_GOING	17	no data	no data	0		772.9	27.1	1625.6	57	0.48	32	48.1	115.94	Smoker 21 to 30	Occasional	Substituted	0	0	0	0	0	0	0	0	0	0	0	20.8307	4		435	HIV1		Trizivir		3N	2
1508	57	2000	Follow-up		HIV&HEP	HBV	29	MSM	M	C3	AIDS	ON_GOING	22	FRANCE	FRANCE	20	1.3	743.2	22	1891.7	56	0.39	29.3	45	70.18	Smoker 11 to 20	Occasional	No	0	0	0	0	0	0	0	0	0	0	0	25.6971	11		33.8	HIV1		Celsentri + Norvir + Prezista + Truvada		2N+1IPb+1IE	1
1509	51	2007	Follow-up		HIV		8	MSM	M	A1	NoAIDS	ON_GOING	1	FRANCE	FRANCE	0		976.8	33	1243.2	42	0.79	16	46	106.34				0	0	0	0	0	0	0	0	0	0	0	19.4444	2	743.5	652	HIV1		Stribild		2N+1II	1
1510	57	2011	Follow-up		HIV		4	Heterosexual	F	A3	NoAIDS	ON_GOING	4	GUINEE	WESTERN AND CENTRAL AFRICA	0		265.2	20	835.4	63	0.32	33	2.31	31.82	No Smoker	No Drinker	No	0	0	0	0	0	0	0	0	0	0	0	21.4844	10	165.2	165.2	HIV1		Epivir + Isentress + Ziagen		2N+1II	1
1511	76	2007	Follow-up		HIV		8	MSM	M	A2	NoAIDS	ON_GOING	8	FRANCE	FRANCE	0		247.3	36.1	260	38	0.95	16	48	60.73	No Smoker	Drinker <20 g/d ( ~ 2 verres / jour)	No	1	0	0	1	0	0	0	0	0	0	0	24.5675	8	237.8	206.2	HIV1		Atripla + Sustiva		2N+2NN	1
1512	53	2009	Follow-up		HIV&HEP	HCV	29	IVDU	F	A3	NoAIDS	ON_GOING	9	FRANCE	FRANCE	33	1.5	36.9	13	130.6	46	0.28	11	36.3	106.25	Smoker >30	No Drinker	Former	0	0	0	0	0	1	0	0	0	1	0	18.5901	5		22.6	HIV1		Norvir + Prezista		1IPb	1
1513	54	2006	Follow-up		HIV&HEP	HCV	9	MSM	M	A3	NoAIDS	ON_GOING	8	no data	no data	20	1.3	712	34.9	918	45	0.77	33	41	67.08	No Smoker	Occasional	No	0	0	0	0	0	0	0	0	0	0	0	23.0954	10	691	199	HIV1		Isentress + Truvada		2N+1II	1
1514	51	2012	Follow-up		HIV		3	Heterosexual	M	A2	NoAIDS	ON_GOING	3	FRANCE	FRANCE	20	1.3	679	24.69	818	29.74	0.83	25		95.35	No Smoker	Drinker <20 g/d ( ~ 2 verres / jour)	No	0	0	0	0	0	0	0	0	0	0	0	25.1808	6	264	264	HIV1		Norvir + Prezista + Truvada		2N+1IPb	1
1515	53	1996	Follow-up		HIV&HEP	HCV	19	Heterosexual	M	C2	AIDS	ON_GOING	19	no data	no data	244	2.38	965	26.35	2126	58.05	0.45	62	47	83.75	Ex-Smoker	No Drinker	Former	0	1	0	0	0	0	0	0	0	1	0	21.8776	10	493	457	HIV1		Isentress + Norvir + Reyataz + Truvada		2N+1IPb+1II	1
1516	52	2005	Follow-up		HIV		10	MSM	M	B2	NoAIDS	ON_GOING	10	no data	no data	20	1.3	513	18.84	1362	50.03	0.37	40		95.75	Ex-Smoker	No Drinker	No	0	0	0	0	0	0	0	0	0	0	1	22.1453	6	322	273	HIV1		Kivexa + Norvir + Prezista		2N+1IPb	1
1517	51	2005	Follow-up		HIV		13	Bisexual	M	A2	NoAIDS	ON_GOING	13	no data	no data	20	1.3	454	19.76	1200	52.24	0.37	29		126.41	Smoker 11 to 20	No Drinker	Former	0	0	0	0	0	0	0	0	0	0	1	21.1463	4		283	HIV1		Stribild		2N+1II	1
1518	66	2013	Follow-up		HIV		2	MSM	M	C3	AIDS	ON_GOING	2	no data	no data	20	1.3	230	11.12	1293	62.52	0.17			64.4	No Smoker	No Drinker	No	0	0	0	0	0	1	0	0	0	0	0	20.7612	7	162	83	HIV1		Isentress + Kivexa		2N+1II	1
1519	55	1991	Follow-up		HIV		30	Heterosexual	M	C3	AIDS	ON_GOING	20	FRANCE	FRANCE	0	0	461	15.77	1323	45.23	0.35	22.4	42	99.84	No Smoker	Occasional	No	0	0	0	0	0	1	0	0	0	0	0	26.4266	8		21	HIV1		Intelence + Isentress		1NN+1II	0
1520	79	1995	Follow-up		HIV		20	MSM	M	C3	AIDS	ON_GOING	20	FRANCE	FRANCE	20	1.3	615	20.71	1560	52.56	0.39	27.7	35.4	38.42	No Smoker	Occasional	No	0	0	0	0	0	0	1	0	1	0	0	18.9273	13	65	30	HIV1		Intelence + Isentress + Norvir + Prezista		1NN+1IPb+1II	1
1521	64	1996	Follow-up		HIV		19	MSM	M	A2	NoAIDS	ON_GOING	19	FRANCE	FRANCE	20	1.3	790	53	343	23	2.3	47	40	79.46	No Smoker	Drinker 20 to 50 g/d	No	0	0	0	0	0	0	0	0	0	0	0	23.3556	4	658	279	HIV1		Triumeq		2N+1II	0
1522	53	1999	Follow-up		HIV		16	Heterosexual	F	A2	NoAIDS	ON_GOING	16	REPUBLIQUE CENTRAFRICAINE	WESTERN AND CENTRAL AFRICA	0	0	843	35.39	867	36.41	0.97		40.5	75.53	No Smoker	No Drinker	No	1	0	0	0	0	0	0	0	0	0	0	27.7344	3	366	261	HIV1		Stribild		2N+1II	1
1523	66	1994	Follow-up		HIV		21	Heterosexual	F	A3	NoAIDS	ON_GOING	7	FRANCE	FRANCE	427	2.63	505	35.4	419	29.41	1.21	29.9		58.59	No Smoker	Drinker <20 g/d ( ~ 2 verres / jour)		1	1	0	0	0	0	0	0	0	0	0	34.6746	4		115	HIV1		Kivexa + Norvir + Prezista		2N+1IPb	1
1524	63	1996	Follow-up		HIV&HEP	HCV	23	Transfusion	F	C3	AIDS	ON_GOING	19	no data	no data	40	1.6	302	12	1713	68	0.18	23	45	62.58	No Smoker	Drinker <20 g/d ( ~ 2 verres / jour)	No	1	0	0	1	0	1	0	0	0	0	1	18.7328	6		34	HIV1		Isentress + Kivexa		2N+1II	1
1525	50	2001	Follow-up		HIV&HEP	HBV	15	MSM	M	C3	AIDS	ON_GOING	12	FRANCE	FRANCE	40	1.6	462	22	861	41	0.54		18	50.57			no data	0	0	0	0	0	1	0	0	0	0	0	25.6055	7		50	HIV1		Intelence + Isentress + Norvir + Prezista		1NN+1IPb+1II	1
1526	60	2001	Follow-up		HIV		29	Heterosexual	F	A2	NoAIDS	ON_GOING	1	FRANCE	FRANCE	30000	4.48	456	19	1392	58	0.33	57.8		62.15	Ex-Smoker	Drinker <20 g/d ( ~ 2 verres / jour)	no data	0	0	0	0	0	1	0	0	0	0	0	18.7328	3		361	HIV1		Eviplera		2N+1NN	1
1527	53	2002	Follow-up		HIV&HEP	HCV	24	Heterosexual	M	C2	AIDS	ON_GOING	16	SENEGAL	WESTERN AND CENTRAL AFRICA	40	1.6	800	25	1664	52	0.48		46	115.94	No Smoker		no data	1	1	0	0	0	0	0	0	0	0	0	19.4622	3		242	HIV1		Reyataz + Truvada		2N+1IP
1528	55	2002	LFU		HIV&HEP	HCV	26	IVDU	M	A3	NoAIDS	naive		FRANCE	FRANCE	59	1.8	340										no data	0	0	0	0	0	0	0	0	0	0	0	25.3906			340	HIV1
1529	53	2011	Follow-up		HIV		20	MSM	M	A1	NoAIDS	ON_GOING	12	FRANCE	FRANCE	40	1.6	1041.3	30.6	1429.3	42	0.73	43.1		100.66	Smoker 11 to 20	No Drinker	no data	0	0	0	1	0	0	0	0	0	0	1	22.5306	5		713	HIV1		Kivexa + Viramune		2N+1NN	1
1530	57	2005	Follow-up		HIV&HEP	HCV	11	IVDU	M	B2	NoAIDS	ON_GOING	10	no data	no data	40	1.6	396	22	1008	56	0.39		43	110.33	Smoker 11 to 20	Drinker 20 to 50 g/d	no data	0	0	0	0	0	0	0	0	0	0	0	16.1415	4		297	HIV1		Celsentri + Isentress + Norvir + Prezista		1IPb+1II+1IE
1531	60	2005	Follow-up		HIV		25	MSM	M	A2	NoAIDS	ON_GOING	18	no data	no data	20	1.3	544	34	656	41	0.83	42.8	47	78.37	No Smoker	No Drinker	no data	0	0	0	1	0	0	0	1	0	1	0	21.0938	15		370	HIV1		Epivir + Intelence + Isentress		1N+1NN+1II	1
1532	50	2006	Follow-up		HIV&HEP	HCV	9	MSM	M	A2	NoAIDS	ON_GOING	9	FRANCE	FRANCE	40	1.6	1102	29	1786	47	0.62	23		95.27	No Smoker	Drinker <20 g/d ( ~ 2 verres / jour)	no data	0	0	1	0	0	0	0	0	0	0	0	22.2041	5	1176	352	HIV1		Isentress + Norvir + Prezista		1IPb+1II	1
1533	74	2006	Follow-up		HIV&HEP	HCV	9	MSM	M	A3	NoAIDS	ON_GOING	9	FRANCE	FRANCE	40	1.6	297	27	561	51	0.53	33.8		61.06	Smoker 11 to 20	Occasional	No	1	0	0	0	0	0	0	0	0	1	1	27.4145	9	155	155	HIV1		Isentress + Sustiva		1NN+1II	1
1534	64	2001	Follow-up		HIV&HEP	HBV	32	Heterosexual	M	C2	AIDS	ON_GOING	17	FRANCE	FRANCE	40	1.6	495	44.6	354	31.9	1.4	7	45.7	88.59	Ex-Smoker	Drinker <20 g/d ( ~ 2 verres / jour)	Former	1	0	0	1	0	1	1	0	0	0	0	21.8776	1		338	HIV1		Triumeq		2N+1II	1
1535	54	2001	Follow-up		HIV&HEP	HCV&HBV	18	IVDU	M	A3	NoAIDS	ON_GOING	16	no data	no data	40	1.6	399	21.6	1062	57.4	0.38		35	101.78	Smoker 21 to 30	No Drinker	Active	0	0	0	1	0	0	0	0	0	0	0	27.4406	3		103	HIV1		Eviplera		2N+1NN	1
1536	51	2002	Follow-up		HIV		27	Heterosexual	M	C1	AIDS	ON_GOING	20	no data	no data	40	1.6	1085	53.1	415	20.3	2.61	38	44.4	133.73	Smoker 21 to 30	Drinker 20 to 50 g/d	No	1	0	0	1	0	0	0	0	0	1	1	20.3704	1		576	HIV1		Eviplera		2N+1NN	1
1537	73	2001	Follow-up		HIV		14	Heterosexual	M	C2	AIDS	ON_GOING	14	ALGÉRIE	MIDDLE-EAST AND MAGHREB	40	1.6	453	20.8	897	41.2	0.51	10	43.8	66.29	Ex-Smoker	Drinker <20 g/d ( ~ 2 verres / jour)	No	1	1	0	1	0	0	0	0	0	1	0	26.3656	18	405	244	HIV1		Isentress + Kivexa		2N+1II	1
1538	64	2007	Follow-up		HIV&HEP	HBV	27	MSM	M	C2	AIDS	ON_GOING	16	FRANCE	FRANCE	40	1.6	1291	50.4	687	26.8	1.88	40	44.8	67.9	No Smoker	Drinker <20 g/d ( ~ 2 verres / jour)	No	1	0	0	0	0	1	0	0	0	1	1	23.939	10		477	HIV1		Kivexa + Norvir + Prezista		2N+1IPb	1
1539	71	1991	Follow-up		HIV		25	MSM	M	C2	AIDS	ON_GOING	23	no data	no data	20	1.3	951	41.7	734	32.2				72.8	No Smoker	Drinker <20 g/d ( ~ 2 verres / jour)	No	1	0	0	1	0	1	0	0	0	0	0	24.7843	4		351	HIV1		Norvir + Prezista		1IPb
1540	67	1988	Follow-up		HIV		27	MSM	M	B3	NoAIDS	ON_GOING	26	no data	no data	20	1.3	476						43	93.33	Ex-Smoker	Drinker <20 g/d ( ~ 2 verres / jour)		0	0	0	1	0	0	0	0	0	0	0	27.7008	8	693	206	HIV1		Norvir + Prezista		1IPb
1541	59	1991	Follow-up		HIV		24	MSM	M	B2	NoAIDS	ON_GOING	18	no data	no data	25	1.4	562		1242			34	50.6	122.61	Smoker 11 to 20	Drinker 20 to 50 g/d	No	1	0	0	1	0	0	0	0	0	1	1	28.4091	9	942	370	HIV1		Truvada + Viramune		2N+1NN
1542	65	1997	Follow-up		HIV		18	Heterosexual	M	B2	NoAIDS	ON_GOING	10	no data	no data	40	1.6	324		1828				44.6	123.28	No Smoker	No Drinker	No	1	0	0	1	0	0	0	0	0	0	1	24.1633	3	597	256	HIV1		Triumeq		2N+1II	1
1543	53	2006	Follow-up		HIV&HEP	HCV	25	Unknown	M	A3	NoAIDS	ON_GOING	19	FRANCE	FRANCE	40	1.6	225	33	273	40				79.41	No Smoker	No Drinker	No	0	0	0	0	1	0	0	0	0	0	0	21.5648	3		143	HIV1		Kalétra + Tivicay + Truvada		2N+1IPb+1II	2
1544	58	2007	Follow-up		HIV		8	Bisexual	M	C3	AIDS	ON_GOING	7	FRANCE	FRANCE	40	1.6	244	16.92	593	41.14	0.41		33.3	89.19	No Smoker	Drinker > 80 g/d	No	1	0	0	0	0	1	0	1	0	0	0	22.7204		98	0.8	HIV1		Intelence + Isentress		1NN+1II	2
1545	54	2013	Follow-up		HIV		30	MSM	M	A2	NoAIDS	ON_GOING	18	FRANCE	FRANCE	40	1.6	639	39.3	642	39.5	1	12			No Smoker	No Drinker	No	0	0	0	0	0	0	0	0	0	0	0	22.1453			240	HIV1		Stribild		2N+1IIb	1
1546	57	1998	Follow-up		HIV		27	MSM	M	B2	NoAIDS	ON_GOING	17	FRANCE	FRANCE	40	1.6	1131.9	49	485.1	21	2.33		44	77.52	Smoker 11 to 20	Drinker <20 g/d ( ~ 2 verres / jour)	No	0	0	0	1	0	0	0	0	0	0	0	24.3025	5		256.5	HIV1		Isentress + Viramune		1NN+1II	1
1547	54	2007	Follow-up		HIV		8	Heterosexual	M	C3	AIDS	ON_GOING	8	HAÏTI	CARAÏBES	38	1.6	200.2	16.2	729.1	59	0.27	23	42.3		No Smoker	Drinker <20 g/d ( ~ 2 verres / jour)	No	0	0	0	0	0	0	0	0	0	0	0	24.858	4	23	23	HIV1		Kivexa + Norvir + Prezista		2N+1IPb	1
1548	51	1994	Follow-up		HIV		21	Heterosexual	F	B3	NoAIDS	ON_GOING	20	GUINEE	WESTERN AND CENTRAL AFRICA	40	1.6	599	39.7	319	21.1	1.88	40.1	43	68.73	No Smoker	No Drinker	No	0	0	0	0	0	0	0	0	0	0	0	27.5482	7	270	61	HIV1		Intelence + Norvir + Prezista		1NN+1IPb	1
1549	54	1997	Follow-up		HIV&HEP	HCV	21	IVDU	M	B3	NoAIDS	ON_GOING	21	no data	no data	40	1.6	835	34	1053	42.9	0.79		40	112.18	Smoker >30	Drinker <20 g/d ( ~ 2 verres / jour)	Former	0	0	0	0	0	0	0	0	0	0	0	18.9388	4	308	6	HIV1		Isentress + Truvada		2N+1II	1
1550	51	2003	Follow-up		HIV&HEP	HCV	12	IVDU	M	A2	NoAIDS	ON_GOING	5	GEORGIE	MIDDLE-EAST AND MAGHREB	40	1.6	545	33.3	595	36.4	0.92	19	44.1	122.15	Ex-Smoker	Occasional	Former	0	0	0	0	0	0	0	0	0	0	0	30.1592	3	485	236.8	HIV1		Kivexa + Reyataz		2N+1IP	1
1551	66	2007	Follow-up		HIV		8	Heterosexual	M	C3	AIDS	ON_GOING	8	FRANCE	FRANCE	40	1.6	448	20.6	1205	55.4	0.37	27.9	44	42.01	Smoker >30	No Drinker	No	1	0	0	1	0	1	0	0	1	0	0	21.7776	8	16	16	HIV1		Kivexa + Sustiva		2N+1NN	1
1552	53	2006	Follow-up		HIV		16	Unknown	F	C3	AIDS	ON_GOING	13	no data	no data	40	1.6	497	29.4	530	31.4	0.94		40.2	97.71	No Smoker	No Drinker		1	0	0	1	0	0	0	0	0	0	0	28.4053	7	49	10.9	HIV1		Epivir + Norvir + Reyataz		1N+1IPb	1
1553	54	2005	Follow-up		HIV&HEP	HCV	22	MSM	M	B3	NoAIDS	ON_GOING	22	FRANCE	FRANCE	39	1.59	436	32	641	47	0.68	17	45		Smoker 11 to 20	Drinker <20 g/d ( ~ 2 verres / jour)	No	0	0	0	0	0	0	0	0	0	0	0	24.2215	1		27	HIV1		Intelence + Norvir + Prezista		1NN+1IPb
1554	57	2011	Follow-up		HIV		4	Heterosexual	F	A1	NoAIDS	ON_GOING	4	no data	no data	20	1.3	851	31	1024	37	0.83			88.04	No Smoker	Drinker <20 g/d ( ~ 2 verres / jour)		0	0	0	0	0	0	0	0	0	0	0	26.4463	3	843	558	HIV1		Kivexa + Norvir + Prezista		2N+1IPb	1
1555	54	2008	Follow-up		HIV		28	MSM	M	A2	NoAIDS	ON_GOING	11	FRANCE	FRANCE	20	1.3	688	33	741	35	0.93	9		96.51	Ex-Smoker	No Drinker		0	0	0	0	0	0	0	0	0	0	0	23.7812	4		444	HIV1		Kivexa + Norvir + Reyataz		2N+1IPb
1556	55	1994	Follow-up		HIV		28	Bisexual	M	B3	NoAIDS	ON_GOING	21	no data	no data	20	1.3	1465	29	2408	48	0.61			117.04	Smoker 11 to 20	Drinker <20 g/d ( ~ 2 verres / jour)	No	0	0	0	0	0	0	0	0	0	0	1	20.6758	7		69	HIV1		Isentress + Norvir + Prezista + Viread		1N+1IPb+1II
1557	51	1992	Follow-up		HIV&HEP	HCV	23	IVDU	M	C3	AIDS	ON_GOING	18	MAROC	MIDDLE-EAST AND MAGHREB	20	1.3	374	17	1056	48	0.35	17.5	43	73.59	Smoker 11 to 20	No Drinker	Substituted	0	0	0	0	1	1	0	0	0	1	1	23.5666	7		77	HIV1		Eviplera		2N+1NN	1
1558	50	2002	Follow-up		HIV		13	Heterosexual	M	C3	AIDS	ON_GOING	5	COTE D'IVOIRE	WESTERN AND CENTRAL AFRICA	1194	3.1	534	23	905	39	0.59		45	48.15				0	1	0	0	0	0	0	0	0	0	0	25.763	7	424	21	HIV2		Celsentri + Kivexa + Norvir + Prezista + Tivicay		2N+1IPb+1II+1IE	1
1559	70	2011	Follow-up		HIV		4	Unknown	M	C3	AIDS	ON_GOING	4	no data	no data	58	1.8	70	11	307	47	0.23		36	73.24				1	0	0	0	0	1	0	0	0	0	0	31.6001	8	22	15	HIV1		Norvir + Reyataz + Triumeq		1IPb
1560	70	2007	Follow-up		HIV		8	MSM	M	A2	NoAIDS	ON_GOING	6	no data	no data	50	1.7	750	32	990	43	0.76		46	94.46	Smoker <=10	No Drinker		1	0	0	0	0	0	0	0	0	0	0	27.4406	5	851	238	HIV1		Lamivudine (Epivir) + Tivicay		1N+1II	1
1561	76	2014	Follow-up		HIV		1	Unknown	M	A2	NoAIDS	ON_GOING	1	FRANCE	FRANCE	400	2.6	476	30.3	547	34.8	0.87			67.87			no data	0	0	0	0	0	0	0	0	0	1	0	24.1588	3	380	380	HIV1		Isentress + Truvada		2N+1II	1
1562	63	2009	Follow-up		HIV		17	Heterosexual	M	A2	NoAIDS	ON_GOING	17	FRANCE	FRANCE	20	1.3	690	29	1094	46	0.63	16		128.63	No Smoker	Drinker <20 g/d ( ~ 2 verres / jour)	No	0	0	0	0	0	0	0	0	0	1	0	40.9005	4		207	HIV1		Invirase + Norvir + Viramune + Viread		1N+1NN+1IPb	1
1563	59	1998	Follow-up		HIV&HEP	HBV	17	Heterosexual	M	A2	NoAIDS	ON_GOING	16	HAÏTI	CARAÏBES	20	1.3	606.8	29.2	828	39.8	0.73			90.07	No Smoker	Occasional	No	0	0	0	0	0	0	0	0	0	0	0	23.7812	2	296	282.7	HIV1		Atripla		2N+1NN	1
1564	68	1998	Follow-up		HIV		20	Heterosexual	M	B3	NoAIDS	ON_GOING	16	FRANCE	FRANCE	68	1.8	666.8	30.2	651	29.5	1.02	51.3		69.42	No Smoker	Occasional	No	0	0	0	0	0	0	0	0	0	0	0	22.0522	3		53	HIV1		Kivexa + Norvir + Prezista		2N+1IPb	1
1565	53	2004	Follow-up		HIV&HEP	HCV	31	IVDU	F	C3	AIDS	ON_GOING	14	FRANCE	FRANCE	20	1.3	750.5	31.4	736	30.8	1.02	55.5	41.4	85.68	Ex-Smoker	No Drinker	Former	0	0	0	0	0	0	0	0	0	0	0	20.4491	4		131	HIV1		Stribild		2N+1II	1
1566	72	2008	Follow-up		HIV		7	Heterosexual	F	A1	NoAIDS	ON_GOING	2	FRANCE	FRANCE	20	1.3	1175.9	34.8	1430	42.3	0.82	36		77.22	No Smoker	Occasional	No	1	0	0	0	0	0	0	0	0	0	1	28.8889	1	996.4	702.6	HIV1		Triumeq		2N+1II	1
1567	70	2000	Follow-up		HIV		28	Heterosexual	M	C3	AIDS	ON_GOING	19	no data	no data	35	1.5	223.6	18.3	623.2	51	0.36	24	43	119.71	Ex-Smoker	Drinker <20 g/d ( ~ 2 verres / jour)	No	0	0	0	1	0	0	0	0	0	0	0	24.7245	2		91	HIV1		Triumeq		2N+1II
1568	56	2000	Follow-up		HIV&HEP	HBV	19	MSM	M	C3	AIDS	ON_GOING	19	FRANCE	FRANCE	44	1.6	424.4	27	817.4	52	0.52	34	42	61.36	No Smoker	Drinker 20 to 50 g/d	No	0	1	0	0	1	0	0	0	0	0	1	20.0796	11	135	135	HIV1		Norvir + Prezista + Truvada		2N+1IPb	1
1569	57	2014	Follow-up		HIV&HEP	HBV	9	Heterosexual	F	A2	NoAIDS	ON_GOING	2	BURKINA FASO	WESTERN AND CENTRAL AFRICA	0		492.8	36	533.9	39	0.92			5.86	No Smoker	No Drinker	No	1	0	0	0	0	0	0	0	1	0	0	25.3902	4		455.7	HIV1		Lamivudine (Epivir) + Névirapine (Viramune) + Ziagen		2N+1NN	1
1570	57	1999	Follow-up		HIV&HEP	HCV	28	Hémophile	M	C3	AIDS	ON_GOING	16	no data	no data	20	1.3	373	26.49	845	60.01	0.44	35	45	106.32	No Smoker	Drinker <20 g/d ( ~ 2 verres / jour)	No	0	0	0	0	0	0	0	0	0	0	0	22.9071	4		30	HIV1		Intelence + Isentress + Viread		1N+1NN+1II	2
1571	50	2010	Follow-up		HIV&HEP		5	MSM	M	C3	AIDS	ON_GOING	5	FRANCE	FRANCE	20	1.3	9		256		0.03	18	45	151.62	Ex-Smoker	No Drinker	No	0	0	0	0	0	0	0	0	0	0	0	18.9388	3	9	9	HIV1		Kivexa + Névirapine (Viramune)		2N+1NN	1
1572	52	1996	Follow-up		HIV&HEP	HCV	31	Hémophile	M	B3	NoAIDS	ON_GOING	23	no data	no data	20	1.3	294	19.97	883	59.98	0.33	17	41.4	242.09	Smoker 21 to 30	No Drinker	No	0	0	0	0	0	0	0	0	0	0	0	16.3265	10		98	HIV1		Edurant + Norvir + Prezista		1NN+1IPb	2
1573	54	1997	Follow-up		HIV		19	Heterosexual	M	B3	NoAIDS	ON_GOING	18	no data	no data	20	1.3	372	18.13	844	41.15	0.44	15	44	82.79	Smoker >30	No Drinker	Former	0	0	0	0	0	0	0	0	0	0	0	29.321	10		39	HIV1		Reyataz + Tivicay + Viread		1N+1IP+1II	1
1574	51	2008	Follow-up		HIV		7	Heterosexual	M	C3	AIDS	ON_GOING	7	COTE D'IVOIRE	WESTERN AND CENTRAL AFRICA	20	1.3	229	12.2	777	41.41	0.29			95.75			no data	0	0	0	0	0	0	0	0	0	0	0	26.7949	3	29	29	HIV1		Kivexa + Viramune		2N+1NN	1
1575	53	2012	Follow-up		HIV		3	Heterosexual	F	B3	NoAIDS	ON_GOING	3	FRANCE	FRANCE	20	1.3	346	23.5	498	33.83	0.69	35		55.45				0	0	0	0	0	0	0	0	0	0	0	33.305	1	127	127	HIV1		Stribild		2N+1II	1
1576	75	2004	Follow-up		HIV		18	Heterosexual	M	B2	NoAIDS	ON_GOING	8	no data	no data	20	1.3	514	26.46	974	50.15	0.52	25	54.4	77.66	Ex-Smoker	Drinker 20 to 50 g/d	No	1	0	0	0	0	0	0	0	0	0	0	38.1042	5		312	HIV1		Intelence + Kivexa		2N+1NN	1
1577	57	2001	Follow-up		HIV&HEP	HBV	32	MSM	M	C3	AIDS	ON_GOING	14	no data	no data	20	1.3	188	12				33		73.36	Ex-Smoker	Drinker <20 g/d ( ~ 2 verres / jour)	Active	0	0	0	0	0	0	0	0	0	0	0	24.0213	6		81	HIV1		Intelence + Truvada		2N+1NN	1
1578	66	2003	Follow-up		HIV&HEP	HCV	12	Heterosexual	F	A3	NoAIDS	ON_GOING	12	CAMEROUN	WESTERN AND CENTRAL AFRICA	0	0	528	35.9	749	50.91	0.7	31.9	41	52.43	No Smoker	No Drinker	No	1	1	0	0	0	0	0	0	0	0	0	22.8516	12	300	115	HIV1		Emtriva + Isentress + Viread		2N+1II	1
1579	59	2007	Follow-up		HIV		27	MSM	M	A3	NoAIDS	ON_GOING	21	FRANCE	FRANCE	48	1.68	541	33.86	763	47.75	0.71	49	43.6	98.43	No Smoker	Drinker <20 g/d ( ~ 2 verres / jour)		1	0	0	1	0	0	0	1	0	0	0	27.5134	8		189	HIV1		Celsentri + Norvir + Prezista + Truvada		2N+1IPb+1IE	1
1580	65	2006	Follow-up		HIV		9	MSM	M	A2	NoAIDS	ON_GOING	9	GUYANA	SOUTH AMERICA	0	0	684	18.9	1480	40.9	0.46	29.5	45.8	77.21	No Smoker	Occasional	No	0	0	0	1	0	0	0	0	0	0	0	21.7593	3	257	255	HIV1		Kivexa + Viramune		2N+1NN	1
1581	50	2010	Follow-up		HIV		9	Heterosexual	F	A2	NoAIDS	ON_GOING	7	CAMEROUN	WESTERN AND CENTRAL AFRICA	0	0	1004	41.53	832	34.39	1.21	32.2		76.71	No Smoker	No Drinker	No	1	0	0	0	0	0	0	0	0	0	0	26.6389	4	539	279	HIV1		Kivexa + Sustiva		2N+1NN	1
1582	62	2013	Follow-up		HIV		2	MSM	M	A3	NoAIDS	ON_GOING	2	FRANCE	FRANCE	24	1.38	1085	43.76	837	33.76	1.3	33.1		78.95	No Smoker	Drinker <20 g/d ( ~ 2 verres / jour)	No	0	0	0	0	0	0	0	0	0	1	0	24.6914	8	531	531	HIV1		Celsentri + Isentress		1II+1IE	1
1583	50	2014	elsewhere		HIV&HEP	HCV	14	IVDU	F	A2	NoAIDS	ON_GOING	16	FRANCE	FRANCE	37644	4.58	297	16.09	1310	70.98	0.23				Smoker <=10	Drinker <20 g/d ( ~ 2 verres / jour)	Former	0	0	0	0	0	0	0	0	0	0	0		3		297	HIV1		Norvir + Prezista + Truvada		2N+1IPb	1
1584	58	1996	Follow-up		HIV		23	Heterosexual	M	B3	NoAIDS	ON_GOING	21	FRANCE	FRANCE	40	1.6	1046	29	1155	32	0.91	38.2		67.73	Ex-Smoker	Drinker <20 g/d ( ~ 2 verres / jour)	No	1	0	0	1	0	0	0	0	0	0	0	27.7575	5		125	HIV1		Edurant + Tivicay		1NN+1II	2
1585	69	2009	Follow-up		HIV		24	Transfusion	M	B2	NoAIDS	ON_GOING	20	FRANCE	FRANCE	40	1.6	462	33	658	47	0.7	40.1	43	130.87	Smoker 21 to 30	Drinker <20 g/d ( ~ 2 verres / jour)	no data	1	0	0	1	0	0	0	0	0	0	1	20.8086	9		407	HIV1		Norvir + Prezista		1IPb	1
1586	69	2007	Follow-up		HIV&HEP	HBV	9	Bisexual	M	B3	NoAIDS	ON_GOING	8	FRANCE	FRANCE	40	1.6	208	13	672	42	0.31	43.9	40	58.99	No Smoker	No Drinker	No	0	0	0	1	0	1	1	0	0	0	0	23.8895	3		34	HIV1		Triumeq		2N+1II	1
1587	54	2004	Follow-up		HIV&HEP	HCV&HBV	30	IVDU	M	A3	NoAIDS	ON_GOING	24	no data	no data	20	1.3	387.8	39.8	293.3	30.1				85.74	Smoker <=10	Drinker <20 g/d ( ~ 2 verres / jour)	Former	0	0	0	0	0	0	0	0	0	0	0	23.2912	6		101.3	HIV1		Tivicay + Truvada		2N+1II	1
1588	56	1995	Follow-up		HIV		30	MSM	M	C3	AIDS	ON_GOING	25	no data	no data	50	1.7	261	17.1	659	43.3	0.4	10	49	71.37	Smoker >30	Drinker <20 g/d ( ~ 2 verres / jour)	No	1	1	1	1	0	1	0	0	0	0	1	23.3556	23		40	HIV1		Celsentri + Invirase + Kivexa + Norvir + GSK1349572 (Dolutégravir)		2N+1IPb+1II+1IE	1
1589	68	2001	Follow-up		HIV&HEP	HBV	26	MSM	M	C2	AIDS	ON_GOING	26	no data	no data	40	1.6	474	21.1	1332	59.3	0.36	17	46	71.28	Ex-Smoker	No Drinker	No	1	0	0	1	0	0	0	0	0	0	0	20.588	10	427	282	HIV1		kivexa + Viramune		2N+1NN	1
1590	52	2001	Follow-up		HIV&HEP	HCV	29	IVDU	F	B3	NoAIDS	ON_GOING	22	FRANCE	FRANCE	41	1.6	1092	37.4	1343	46	0.81	15	46.4	100.8	Smoker 11 to 20	Occasional	Active	1	0	0	0	1	0	0	0	0	0	0	23.4469	3		129	HIV1		Norvir + Reyataz + Truvada		2N+1IPb	1
1591	56	2001	Follow-up		HIV&HEP	HBV	27	MSM	M	C3	AIDS	ON_GOING	21	no data	no data	40	1.6	564	34.3	538	32.8	1.05	58	41	102.63	No Smoker	Drinker <20 g/d ( ~ 2 verres / jour)	No	0	0	0	1	0	0	0	0	0	0	0	23.7654	2		195	HIV1		Kivexa + Névirapine (Viramune)		2N+1NN	1
1592	59	2011	Follow-up		HIV		13	Bisexual	M	B3	NoAIDS	ON_GOING	13	FRANCE	FRANCE	40	1.6	602	35	488	28.4	1.23	24	44.7	108.75	No Smoker	Drinker <20 g/d ( ~ 2 verres / jour)	No	0	0	1	0	0	0	0	0	0	0	1	22.1403	24	16	16	HIV1		Kivexa + Viramune		2N+1NN	1
1593	59	1989	Follow-up		HIV&HEP	HCV	31	Heterosexual	M	C3	AIDS	ON_GOING	25	no data	no data	40	1.6	80						34.8	80.03	Smoker 11 to 20	No Drinker	Former	0	1	0	1	0	0	1	0	0	1	1	17.11	3		9	HIV1		Emtriva + Tivicay + Viread		2N+1II	1
1594	58	1994	Follow-up		HIV		26	Heterosexual	F	C2	AIDS	ON_GOING	21	no data	no data	20	1.3	670					64	46.2	83.77	Smoker 11 to 20	No Drinker	No	0	0	0	1	0	0	0	0	0	0	0	20.5191	9		291	HIV1		Norvir + Prezista + Viread + Ziagen		2N+1IPb
1595	61	1997	Follow-up		HIV		26	Unknown	F	A2	NoAIDS	ON_GOING	20	no data	no data	20	1.3	787	30				156	38.1	67.56	Ex-Smoker	Drinker 20 to 50 g/d	No	0	0	0	1	0	0	1	0	1	0	0	19.5312	3		404	HIV1		Norvir + Prezista		1IPb	1
1596	55	2003	Follow-up		HIV		19	Bisexual	M	A3	NoAIDS	ON_GOING	11	no data	no data	20	1.3	875	35	1262	51			39.9	81.82	Smoker 11 to 20	Drinker > 80 g/d	No	0	0	0	0	0	0	0	0	0	0	1	20.2812	6		58	HIV1		Norvir + Reyataz + Truvada		2N+1IPb	2
1597	59	2003	Follow-up		HIV		12	MSM	M	A2	NoAIDS	ON_GOING	5	no data	no data	20	1.3	614	33	995	53				76.66	Smoker 11 to 20	Drinker <20 g/d ( ~ 2 verres / jour)	No	0	0	0	0	0	0	0	0	0	0	0	20.7612	2	607	366	HIV1		Stribild		2N+1II	1
1598	70	2001	Follow-up		HIV&HEP	HCV	19	Transfusion	F	B2	NoAIDS	ON_GOING	18	ALGÉRIE	MIDDLE-EAST AND MAGHREB	40	1.6	339		693		0.49		42.8	80.35				1	1	0	0	1	0	1	0	1	1	0	14.2687	9		339	HIV1		Triumeq		2N+1II	1
1599	52	2009	Follow-up		HIV		7	Heterosexual	F	A2	NoAIDS	ON_GOING	6	CAMEROUN	WESTERN AND CENTRAL AFRICA	50	1.7	821	37	1026	47	0.8	65	45	100.8	No Smoker	No Drinker	No	1	0	0	0	0	0	0	0	0	0	0	38.6667	7		310	HIV1		Triumeq		2N+1II	1
1600	50	2006	Follow-up		HIV		9	MSM	M	B2	NoAIDS	ON_GOING	7	FRANCE	FRANCE	40	1.6	448	45	360	36			54.1	82.84	Ex-Smoker	No Drinker	No	0	0	0	1	0	0	0	0	0	0	1	28.5289	4	401	265	HIV1		Tivicay + Truvada		2N+1II	1
1601	82	2012	Follow-up		HIV		3	Bisexual	M	A2	NoAIDS	ON_GOING	3	FRANCE	FRANCE	20	1.3	746	37.7	711	35.9	1.05		43	65.3	Ex-Smoker	Drinker <20 g/d ( ~ 2 verres / jour)	No	1	1	0	1	0	0	0	0	0	0	0	27.0416	7	334	327	HIV1		Edurant + Kivexa		2N+1NN	1
1602	54	1999	Follow-up		HIV&HEP	HCV&HBV	19	IVDU	M	C3	AIDS	ON_GOING	17	no data	no data	40	1.6	98						36.8	93.37	Smoker 11 to 20	Drinker <20 g/d ( ~ 2 verres / jour)	Substituted	0	0	0	0	1	0	0	0	0	1	1	20.6193	13		40	HIV1		Isentress + Norvir + Reyataz + Truvada		2N+1IPb+1II	2
1603	57	1986	Follow-up		HIV		29	Bisexual	M	C2	AIDS	ON_GOING	20	FRANCE	FRANCE	20	1.3	564.1	42	402.9	30	1.4	36	33	135.77	Smoker 21 to 30			0	0	0	1	0	0	0	0	0	0	1	20.8999	14	1510	238	HIV1		Kivexa + Norvir + Telzir		2N+1IPb	1
1604	50	1999	Follow-up		HIV		16	Bisexual	M	A2	NoAIDS	ON_GOING	16	FRANCE	FRANCE	20	1.3	801	45	783.2	44	1.02	20	37	118.8	Smoker 11 to 20	No Drinker		0	1	0	1	0	0	0	0	0	0	1	22.8928	6	372	321.6	HIV1		Eviplera		2N+1NN	1
1605	86	2001	Follow-up		HIV		14	Heterosexual	F	C3	AIDS	ON_GOING	14	FRANCE	FRANCE	40	1.6	337	27	536.6	43	0.63	34	43	31.54	No Smoker	No Drinker	No	1	0	0	1	0	0	1	0	1	0	1	21.6713	9	78	78	HIV1		Epivir + Viramune + Ziagen		2N+1NN	1
1606	60	2007	Follow-up		HIV&HEP	HCV	8	IVDU	M	A3	NoAIDS	ON_GOING	8	FRANCE	FRANCE	20	1.3	470	30.4	640	40.7	0.73	46.1	34.8	74.55	Ex-Smoker	No Drinker		0	0	0	0	0	0	0	0	0	0	0	18.3768	4	280	200	HIV1		Kivexa + Norvir + Telzir		2N+1IPb	1
1607	74	2005	Follow-up		HIV		10	Heterosexual	F	A3	NoAIDS	ON_GOING	10	FRANCE	FRANCE	37	1.6	315.9	20.7	711.2	46.6	0.44	25	50.4	52.17	No Smoker	No Drinker	No	0	0	0	1	0	0	0	0	0	0	0	22.5895	4	80	30	HIV1		Truvada + Viramune		2N+1NN	1
1608	50	2009	Follow-up		HIV		6	Heterosexual	M	C3	AIDS	ON_GOING	6	HAÏTI	CARAÏBES	65	1.8	536.9	29.6	885.2	48.8	0.61	35.9	37.4	88.83	No Smoker	Occasional	No	0	0	0	0	0	0	0	0	0	0	0	23.7387	4	40.2	40.2	HIV1		Norvir + Prezista + Truvada		2N+1IPb	1
1609	64	1988	Follow-up		HIV		28	MSM	M	C3	AIDS	ON_GOING	24	no data	no data	40	1.6	369	19.2	1284	66.8	0.29	29.6		80.19	No Smoker	Drinker <20 g/d ( ~ 2 verres / jour)	No	1	1	1	1	0	0	0	0	0	0	0	20.6852	5		30	HIV1		Edurant + Tivicay		1NN+1II	2
1610	66	1986	Follow-up		HIV		29	Bisexual	M	B3	NoAIDS	ON_GOING	24	no data	no data	40	1.6	484	21.7	861	38.5	0.56	35	37	92.78	Ex-Smoker	Drinker <20 g/d ( ~ 2 verres / jour)	No	1	0	0	1	0	0	0	0	0	0	0	21.551	7	342	113	HIV1		Edurant + Tivicay		1NN+1II	1
1611	79	1992	Follow-up		HIV		23	Bisexual	M	B3	NoAIDS	ON_GOING	23	FRANCE	FRANCE	40	1.6	497	32.9	621	41.1	0.8	25.9	44.1	100.09	No Smoker	Occasional	No	1	0	0	0	0	0	0	0	0	0	0	24.623	4	110	110	HIV1		Kivexa + Tivicay		2N+1II	1
1612	70	1995	Follow-up		HIV		24	Unknown	M	B3	NoAIDS	ON_GOING	23	no data	no data	40	1.6	445	25.1	794	44.7	0.56	25	38.4	106.68	Ex-Smoker			0	1	0	1	0	0	0	0	0	0	0	26.8519	6		135	HIV1		Intelence + Truvada		2N+1NN	1
1613	54	2000	Follow-up		HIV		15	MSM	M	A2	NoAIDS	ON_GOING	15	no data	no data	40	1.6	507	41.4	383	31.3	1.32	31	41.3	108.89	No Smoker	No Drinker	No	0	0	0	1	0	0	0	0	0	0	0	20.7564	3	207.4	207.4	HIV1		Isentress + Reyataz		1IP+1II	1
1614	52	2001	Follow-up		HIV		14	Heterosexual	M	B3	NoAIDS	ON_GOING	13	FRANCE	FRANCE	40	1.6	639	37.3	556	32.4	1.15	21.8		111.97	Ex-Smoker	Occasional	Former	0	0	0	1	0	0	0	0	0	0	0	23.939	6	245	169	HIV1		Kivexa + Sustiva		2N+1NN	1
1615	58	2009	Follow-up		HIV		6	Unknown	M	A2	NoAIDS	ON_GOING	5	FRANCE	FRANCE	40	1.6	659	43.2	589	38.6	1.12		46	90.7	Smoker 11 to 20	Drinker <20 g/d ( ~ 2 verres / jour)	No	0	0	0	0	0	0	0	0	0	0	0	27.1669	5	402	345	HIV1		Kivexa + Reyataz		2N+1IP	1
1616	51	2013	Follow-up		HIV		2	MSM	M	A2	NoAIDS	ON_GOING	2	no data	no data	40	1.6	756	35.3	728	33.9	1.04	25.1	35.7		No Smoker	Occasional		0	0	0	0	0	0	0	0	0	0	0	21.4619	5	369	369	HIV1		Tivicay + Truvada		2N+1II	1
1617	51	2001	Follow-up		HIV		18	Heterosexual	M	C3	AIDS	ON_GOING	18	SRI LANKA	ASIA AND PACIFIC	20	1.3	291		1127		0.26	35	47	93.14	No Smoker	Drinker > 80 g/d	No	0	0	0	0	0	0	0	0	0	0	0	25.4327	5	166	16	HIV1		Triumeq		2N+1II	1
1618	51	2010	Follow-up		HIV		9	Heterosexual	M	A1	NoAIDS	ON_GOING	9	TURQUIE	MIDDLE-EAST AND MAGHREB	249	2.4	564	21	1750	64	0.32	22		104.69	Smoker 21 to 30	No Drinker		0	0	0	0	0	0	0	0	0	0	0	22.68	1		514	HIV1		Norvir + Reyataz + Truvada		2N+1IPb
1619	72	1987	Follow-up		HIV&HEP	HCV	29	MSM	M	C3	AIDS	ON_GOING	28	no data	no data	20	1.3	540	36					46	83.66				1	0	0	0	0	0	0	0	0	0	1	19.3792	16		161	HIV1		Intelence + Norvir + Prezista		1NN+1IPb	2
1620	53	2001	Follow-up		HIV&HEP	HBV	16	Heterosexual	M	A3	NoAIDS	ON_GOING	3	MAURITANIE	WESTERN AND CENTRAL AFRICA	20	1.3	147	20.3	386		0.38	84.5	43	69.32			No	0	0	0	0	0	0	0	0	0	0	0	29.3878	9		147	HIV1		Norvir + Reyataz + Truvada		2N+1IPb	1
1621	53	1998	Follow-up		HIV		25	MSM	M	B3	NoAIDS	ON_GOING	21	no data	no data	20	1.3	440	22	990	49	0.44		47	73.89	Ex-Smoker	Drinker <20 g/d ( ~ 2 verres / jour)	No	0	0	0	0	0	0	0	0	0	0	0	21.9713	9		225	HIV1		Isentress + Norvir + Prezista		1IPb+1II
1622	61	2005	Follow-up		HIV		14	Heterosexual	M	A3	NoAIDS	ON_GOING	14	TOGO	WESTERN AND CENTRAL AFRICA	20	1.3	272	13.8	1016	51.6	0.27			7.32	No Smoker			1	0	0	0	0	0	0	0	1	0	0	24.4898	19		113	HIV1		Epivir + Isentress + Ziagen		2N+1II	1
1623	58	2007	Follow-up		HIV		8	Unknown	F	A3	NoAIDS	ON_GOING	8	COTE D'IVOIRE	WESTERN AND CENTRAL AFRICA	20	1.3	612	36	658	38	0.93	28.6		87.38	No Smoker	No Drinker		0	0	0	0	0	0	0	0	0	0	0	21.3039	4	272	1	HIV1		Norvir + Prezista		1IPb	1
1624	79	2013	Follow-up		HIV		25	MSM	M	C3	AIDS	ON_GOING	19	FRANCE	FRANCE	20	1.3	780	25	1460	48	0.53	109.1		16.09			no data	0	0	0	0	0	0	0	0	0	0	0		18		49	HIV1		Celsentri + Norvir + Prezista		1IPb+1IE
1625	60	2013	Follow-up		HIV&HEP		18	Heterosexual	F		NoAIDS	ON_GOING	10	GABON	WESTERN AND CENTRAL AFRICA	20	1.3	884	34	702	27	1.26	99.1	39	57.69				1	0	0	0	0	0	0	0	0	0	0	30.0041	3		760	HIV1		Truvada + Viramune		2N+1NN
1626	60	2013	Follow-up		HIV&HEP		18	Heterosexual	F		NoAIDS	ON_GOING	10	GABON	WESTERN AND CENTRAL AFRICA	20	1.3	884	34	702	27	1.26	99.1	47	57.69				1	0	0	0	0	0	0	0	0	0	0	30.0041	3		760	HIV1		Truvada + Viramune		2N+1NN
1627	64	2009	Follow-up		HIV&HEP	HBV	16	Heterosexual	M	A1	NoAIDS	ON_GOING	11	FRANCE	FRANCE	20	1.3	1008	36	980	35	1.03						no data	0	0	0	0	0	0	0	0	0	0	0		1		524	HIV1		Atripla		2N+1NN
1628	68	1992	Follow-up		HIV		23	Heterosexual	F	B2	NoAIDS	ON_GOING	16	FRANCE	FRANCE	20	1.3	794.7	26.1	1288	42.3	0.62	47.1	42.25	88.39	No Smoker	No Drinker	No	0	0	0	1	0	0	0	0	0	0	0	28.8415	2	373	359	HIV1		Eviplera		2N+1NN	1
1629	63	1995	Follow-up		HIV		23	MSM	M	B3	NoAIDS	ON_GOING	20	FRANCE	FRANCE	20	1.3	645.9	25.4	832	32.7	0.78	45.8	41	42.66	Ex-Smoker	Drinker <20 g/d ( ~ 2 verres / jour)	Former	0	0	1	1	0	1	0	0	0	0	0	24.8591	7		99	HIV1		Intelence + Isentress + Norvir + Prezista		1NN+1IPb+1II	1
1630	50	1997	Follow-up		HIV&HEP	HCV	25	IVDU	F	A3	NoAIDS	ON_GOING	18	FRANCE	FRANCE	20	1.3	1212.8	37.9	1345	42	0.9	90.5	43.5	87.89	Smoker 11 to 20	Occasional	Active	0	0	0	0	0	0	0	0	0	0	0	17.1875	7	528	8	HIV1		Kalétra + Kivexa		2N+1IPb	1
1631	85	1999	Dead	Undetermined	HIV		16	Heterosexual	M	A2	NoAIDS	STOP	16	FRANCE	FRANCE	20	1.3	652.7	27.3	1145	47.9	0.57	56	40.1	56.95	Ex-Smoker	Drinker 20 to 50 g/d	No	0	1	1	0	0	0	0	0	1	0	1	19.7232	11	318	275	HIV1		Norvir + Prezista + Truvada		2N+1IPb	1
1632	83	2000	Dead	Undetermined	HIV		14	Heterosexual	M	B2	NoAIDS	STOP	14	FRANCE	FRANCE	20	1.3	665.8	47.9	487	35	1.37		44.6	71.65	No Smoker	Drinker <20 g/d ( ~ 2 verres / jour)	No	0	0	0	0	0	0	0	0	1	0	0	17.6471	5	352	347.9	HIV1		Kivexa + Sustiva		2N+1NN	1
1633	55	2002	Follow-up		HIV		28	Heterosexual	M	C3	AIDS	ON_GOING	19	FRANCE	FRANCE	20	1.3	379	18.7	840	41.4	0.45	36	42.1	137.55	No Smoker	No Drinker	No	0	0	0	0	0	1	0	0	0	0	0	22.3403	5		13	HIV1		Kalétra + Kivexa		2N+1IPb	2
1634	56	2006	Follow-up		HIV		17	Heterosexual	M	A3	NoAIDS	ON_GOING	9	FRANCE	FRANCE	20	1.3	601.4	38.5	612	39.2	0.98	31	46.7	126.02	Smoker <=10	Drinker <20 g/d ( ~ 2 verres / jour)	No	0	0	0	0	0	0	0	0	0	0	0	23.8754	1		1.2	HIV1		Atripla		2N+1NN	1
1635	52	2000	Follow-up		HIV		22	Bisexual	M	B3	NoAIDS	ON_GOING	21	no data	no data	20	1.3	716	20.6				37	50	109.24	Ex-Smoker	Drinker <20 g/d ( ~ 2 verres / jour)	No	0	0	0	1	0	0	0	0	0	0	0	22.8571	2		63	HIV1		Isentress + Truvada		2N+1II
1636	53	2001	Follow-up		HIV		14	MSM	M	A3	NoAIDS	ON_GOING	14	no data	no data	74	1.9	348.8	21	797.3	48	0.44	43	40	167.04	Smoker >30	Drinker > 80 g/d	No	1	0	0	0	0	0	0	0	0	0	0	21.7181	3	128.1	128.1	HIV1		Tivicay + Viread + Ziagen		2N+1II	1
1637	51	2002	Follow-up		HIV		13	Heterosexual	M	A2	NoAIDS	ON_GOING	13	no data	no data	20	1.3	375	27	722.3	52	0.52	47		96.9	Smoker <=10	Drinker <20 g/d ( ~ 2 verres / jour)	No	0	0	0	0	0	0	0	0	0	0	0	22.8202	6	232.7	228.8	HIV1		Isentress + Viramune + Viread		1N+1NN+1II	2
1638	51	2002	Follow-up		HIV		15	Heterosexual	M	C3	AIDS	ON_GOING	15	no data	no data	248	2.4	309.2	19	716	44	0.43	8	44	83.16	No Smoker	No Drinker	No	0	0	0	0	0	0	0	0	0	0	0	19.0311	5	30	30	HIV1		Kivexa + Norvir + Reyataz		2N+1IPb
1639	56	2002	Follow-up		HIV		14	Heterosexual	F	A3	NoAIDS	ON_GOING	14	COTE D'IVOIRE	WESTERN AND CENTRAL AFRICA	0		279.8	25	167.9	15	1.67	40	39	72.13	No Smoker	No Drinker	No	0	0	0	0	0	0	0	0	0	0	1	21.5139	1	186	86	HIV1		Triumeq		2N+1II
1640	55	2007	Follow-up		HIV		8	MSM	M	A3	NoAIDS	ON_GOING	7	FRANCE	FRANCE	20	1.3	760.3	48	459.4	29	1.65	58	40	79.47				0	0	0	0	0	0	0	0	0	0	0	21.5451	3	381	291.8	HIV1		Norvir + Prezista		1IPb	1
1641	71	2000	Follow-up		HIV		25	Bisexual	M	C2	AIDS	ON_GOING	24	no data	no data	20	1.3	263.5	17	914.5	59	0.29		44	92.5	Smoker 11 to 20	No Drinker		0	0	1	1	0	0	0	0	0	0	1	26.2976	3	429.6	240	HIV1		Epivir + Isentress + Reyataz		1N+1IP+1II	1
1642	51	2006	Follow-up		HIV		8	Heterosexual	F	B2	NoAIDS	ON_GOING	8	no data	no data	34	1.5	340	20.11	1119	66.21	0.3		45	127.08	No Smoker	No Drinker	no data	0	0	0	0	0	0	0	0	0	0	0	21.9076	1	496	318	HIV1		Atripla		2N+1NN	1
1643	64	2008	Follow-up		HIV		9	Heterosexual	M	C3	AIDS	ON_GOING	7	KENYA	Eastern Africa and Australia	20	1.3	29	2.26	1030	80.4	0.02	36		72.35	No Smoker	Occasional	No	1	1	0	0	0	0	0	0	1	0	0	32.112	11		18	HIV1		Norvir + Prezista + Truvada		2N+1IPb	1
1644	56	1990	Follow-up		HIV		25	Heterosexual	M	B2	NoAIDS	ON_GOING	5	no data	no data	20	1.3	629	32.33	1054	54.19	0.59	40	38	92.8	Smoker 21 to 30	No Drinker	Former	0	0	0	0	0	0	0	0	0	0	1	28.634	2	638	319	HIV1		E/C/F TAF		2N+1II	1
1645	54	2011	Follow-up		HIV&HEP	HBV	5	Bisexual	M	A2	NoAIDS	ON_GOING	5	FRANCE	FRANCE	20	1.3	370	21.76	818	48.11	0.45	44.8	43	8.16	No Smoker	Occasional	No	1	1	0	0	0	0	0	0	1	0	0	28.7105	23	429	271	HIV1		Intelence + Isentress + Norvir + Prezista		1NN+1IPb+1II	1
1646	50	2008	Follow-up		HIV		7	MSM	M	A3	NoAIDS	ON_GOING	5	no data	no data	20	1.3	403	16.86	1179	49.33	0.34	30	43	94.96	Smoker 21 to 30	Drinker <20 g/d ( ~ 2 verres / jour)	No	1	0	0	0	0	0	0	0	0	1	1	19.9446	7	550.3	171	HIV1		Quad TAF ( GS 9350)		2N+1II	1
1647	58	2002	Follow-up		HIV		22	MSM	M	C2	AIDS	ON_GOING	12	no data	no data	20	1.3	599	31.62	1012	53.43	0.59	39		105.56	No Smoker	Drinker <20 g/d ( ~ 2 verres / jour)	No	1	0	0	1	0	1	1	0	0	0	1	21.9525	8		232	HIV1		Kivexa + Viramune		2N+1NN	1
1648	58	2004	Follow-up		HIV		11	Heterosexual	M	B2	NoAIDS	ON_GOING	11	no data	no data	20	1.3	803	28.83	1308	46.96	0.61	29		82.18	Smoker <=10	Ex-Drinker	No	0	0	0	0	0	1	0	0	0	0	0	23.5294	4	331	242	HIV1		Celsentri + Norvir + Prezista		1IPb+1IE	1
1649	53	1991	Follow-up		HIV		29	Transfusion	M	B3	NoAIDS	ON_GOING	24	FRANCE	FRANCE	0	0	492	32.62	514	34.08	0.96	23.2	41.6	99.84	No Smoker	No Drinker	no data	1	0	0	0	0	0	0	0	0	0	0	23.147	9		126	HIV1		Isentress + Viramune		1NN+1II	1
1650	59	1993	Follow-up		HIV		22	MSM	M	C2	AIDS	ON_GOING	14	FRANCE	FRANCE	0	0	762	39.59	661	34.33	1.15	38.3	48.7	90.06	No Smoker	Occasional	No	0	0	0	0	0	0	0	0	0	0	0	19.4444	2		215	HIV1		Intelence + Isentress		1NN+1II	1
1651	58	1996	Follow-up		HIV		21	Heterosexual	F	A3	NoAIDS	ON_GOING	19	FRANCE	FRANCE	0	0	281	35.41	172	21.6	1.63	36.4	42	71.09	No Smoker	Drinker <20 g/d ( ~ 2 verres / jour)	no data	0	0	0	0	0	1	1	0	0	0	0	18.8649	8		81	HIV1		Intelence + Norvir + Prezista + Tivicay		1NN+1IPb+1II	2
1652	69	1998	Follow-up		HIV&HEP	HBV	28	Transfusion	M	A2	NoAIDS	ON_GOING	17	FRANCE	FRANCE	20	1.3	615	23.83	1396	54.06	0.44	20.3	38.7	86.02	Smoker >30	Occasional	No	0	0	0	0	0	0	0	0	0	0	0	25.9516	8		298	HIV1		Intelence + Truvada		2N+1NN	1
1653	52	2000	Follow-up		HIV		23	MSM	M	A2	NoAIDS	ON_GOING	20	FRANCE	FRANCE	0	0	757	31.75	1124	47.15	0.67	21.6	41.8	88.95	No Smoker	No Drinker	No	0	0	0	1	0	0	0	0	0	0	0	23.222	6		270.83	HIV1		Kivexa + Norvir + Reyataz		2N+1IPb	1
1654	59	2012	Follow-up		HIV		3	MSM	M	A3	NoAIDS	ON_GOING	3	FRANCE	FRANCE	23	1.36	436	24.32	618	34.44	0.71	30.3	43	84.05	No Smoker	Drinker <20 g/d ( ~ 2 verres / jour)	No	1	0	0	0	0	0	0	0	0	0	0	34.2857	3	31	31	HIV1		Tivicay + Truvada		2N+1II	1
1655	65	2004	Follow-up		HIV		11	MSM	M	A3	NoAIDS	ON_GOING	11	ALGÉRIE	MIDDLE-EAST AND MAGHREB	20	1.3	373	49	137	18	2.72	12.7	41	70.8	No Smoker	Occasional	No	0	0	0	1	0	0	0	0	0	0	0	22.46	2	319	153	HIV1		Triumeq		2N+1II	1
1656	63	2014	Follow-up		HIV		2	MSM	M	A1	NoAIDS	ON_GOING	1	FRANCE	FRANCE	20	1.3	720	29.61	909	37.38	0.79	19.5		98.96				0	0	0	0	0	0	0	0	0	0	0	28.5156	7	609	555	HIV1		Isentress + Kivexa		2N+1II	1
1657	61	1996	Follow-up		HIV&HEP	HCV	28	MSM	M	A3	NoAIDS	ON_GOING	21	ITALIE	Others Area	40	1.6	275	21	471	36	0.58	14	44.3	120.36	Smoker 11 to 20	Drinker 20 to 50 g/d	Former	0	0	0	1	1	0	0	0	0	0	0	21.4109	5		32	HIV1		Norvir + Prezista + Viread + Ziagen		2N+1IPb	1
1658	70	1996	Follow-up		HIV&HEP	HCV	22	Heterosexual	M	C2	AIDS	ON_GOING	18	FRANCE	FRANCE	40	1.6	615	37				46.8	38	49.95	Smoker 11 to 20		no data	0	0	0	1	0	0	1	0	1	0	1	24.4898	12		374	HIV1		Norvir + Prezista		1IPb	1
1659	70	1996	Follow-up		HIV&HEP	HCV	22	Heterosexual	M	C2	AIDS	ON_GOING	18	FRANCE	FRANCE	40	1.6	615	37	732	44	0.84	46.8	38	49.95	Smoker 11 to 20		no data	0	0	0	1	0	0	1	0	1	0	1	24.4898	12		374	HIV1		Norvir + Prezista		1IPb	1
1660	66	1999	Follow-up		HIV		20	Heterosexual	M	A1	NoAIDS	ON_GOING	8	ALGÉRIE	MIDDLE-EAST AND MAGHREB	20	1.3	864	27	1600	50	0.54	22		85.89	Smoker 21 to 30	No Drinker	No	0	0	1	0	0	0	0	0	0	1	0	24.1588	7		521	HIV1		Kivexa + Viramune		2N+1NN	1
1661	52	1999	Follow-up		HIV		19	Heterosexual	F	A3	NoAIDS	ON_GOING	19	FRANCE	FRANCE	40	1.6	717	31	786	34	0.91	40.1	39	102.85	Ex-Smoker	Occasional	no data	1	0	0	0	0	0	0	0	0	0	0	21.0938	7		40	HIV1		Atripla		2N+1NN	1
1662	55	1999	Follow-up		HIV&HEP	HCV	19	Heterosexual	M	A3	NoAIDS	ON_GOING	16	FRANCE	FRANCE	40	1.6	830	37	830	37	1	20.9	43.3	88.82	Smoker <=10	Occasional	No	0	0	0	1	0	0	0	0	1	0	0	20.6575	4		23	HIV1		Combivir + Isentress		2N+1II	2
1663	50	2000	Follow-up		HIV		23	Heterosexual	F	B3	NoAIDS	ON_GOING	15	ITALIE	Others Area	40	1.6	165	21	439	56	0.38	71		83.85	Smoker 11 to 20	Drinker <20 g/d ( ~ 2 verres / jour)	No	0	0	0	1	0	0	0	0	0	0	0	26.6728	7		108	HIV1		Kivexa + Norvir + Prezista		2N+1IPb	1
1664	66	2001	Follow-up		HIV		22	Heterosexual	M	B3	NoAIDS	ON_GOING	20	FRANCE	FRANCE	40	1.6	520							97.76			no data	1	0	0	0	0	0	0	0	0	0	0		4		405	HIV1		Invirase + Norvir + Viramune + Ziagen		1N+1NN+1IPb
1665	52	2001	Follow-up		HIV&HEP	HCV	27	Heterosexual	M	A2	NoAIDS	ON_GOING	18	FRANCE	FRANCE	40	1.6	820					39.6	39.1	101.79	No Smoker	No Drinker	no data	1	0	0	0	1	0	1	0	0	0	0	20.1995	3		399	HIV1		Kivexa + Tivicay		2N+1II	2
1666	64	2002	Follow-up		HIV		27	Heterosexual	M	A1	NoAIDS	ON_GOING	19	no data	no data	40	1.6	2009	57	776	22	2.59	29.4	43	69.91	Smoker 11 to 20	Drinker <20 g/d ( ~ 2 verres / jour)	No	1	0	0	1	0	0	0	0	0	1	1	24.5932	4		972	HIV1		Stribild		2N+1II	2
1667	56	2011	Follow-up		HIV		4	MSM	M	C3	AIDS	ON_GOING	4	FRANCE	FRANCE	40	1.6	37	6.2	378	63	0.1	30.7	32	84.44			no data	0	0	0	0	0	0	0	0	0	0	0	19.6052	1	37	37	HIV1		Eviplera		2N+1NN	1
1668	53	2006	elsewhere		HIV		28	MSM	M	A3	NoAIDS	ON_GOING	24	FRANCE	FRANCE	73	1.9	882	29.53	1294	44.29	0.68	11.7	31.3	73.22	Smoker >30	Drinker 20 to 50 g/d	No	0	0	0	1	1	0	0	0	0	1	1	22.4082	10		118	HIV1		Isentress + Norvir + Prezista + Truvada		2N+1IPb+1II	1
1669	54	2009	Follow-up		HIV&HEP	HCV	28	Other	M	A3	NoAIDS	ON_GOING	6	no data	no data	40	1.6	182.1	22	322.8	39	0.56	19.4		89.49	No Smoker	No Drinker	no data	1	0	0	0	0	1	0	0	0	1	0	24.5693	8		182.1	HIV1		Isentress + Kivexa		2N+1II	2
1670	60	2013	Follow-up		HIV		2	MSM	M	A2	NoAIDS	ON_GOING	1	no data	no data	40	1.6	360	24	975	65		37.9	37.8				no data	0	0	1	0	0	1	0	0	0	0	0	25.8946	4	338	338	HIV1		Eviplera		2N+1NN	1
1671	62	2010	Follow-up		HIV		5	Heterosexual	F	A2	NoAIDS	ON_GOING	5	ITALIE	Others Area	8200	3.91	312	24	936	72	0.33	27.7		97.92	No Smoker	No Drinker	No	0	0	0	0	0	0	0	0	0	0	0	23.3355	14	378	286	HIV1		Kivexa + Tivicay		2N+1II	1
1672	50	2011	Follow-up		HIV&HEP	HCV	16	IVDU	F	A2	NoAIDS	ON_GOING	13	no data	no data	40	1.6	1254	38	1221	37	1.03	10.7	41	94.08	Ex-Smoker	Ex-Drinker	Former	0	0	0	0	0	0	0	0	0	0	0	21.1073	5		315	HIV1		Triumeq		2N+1II
1673	64	2001	Follow-up		HIV&HEP	HBV	25	MSM	M	B2	NoAIDS	ON_GOING	19	no data	no data	40	1.6	514	32.9	810	51.7	0.63	9	39	104.84	No Smoker	No Drinker	No	0	0	0	1	0	0	0	0	0	0	0	24.3911	6	407	276	HIV1		Norvir + Prezista + Truvada		2N+1IPb	1
1674	73	2012	Follow-up		HIV		3	Heterosexual	M	C2	AIDS	ON_GOING	3	FRANCE	FRANCE	40	1.6	423	42	369	36.7	1.15	31	37.3	26.2	Ex-Smoker	No Drinker	No	1	1	0	1	0	1	0	0	0	1	0	24.4352	1	390	390	HIV1		Epivir + Viramune + Ziagen		2N+1NN	1
1675	67	1988	Follow-up		HIV		29	MSM	M	B3	NoAIDS	ON_GOING	22	no data	no data	40	1.6	530					160	41.1	82.41	No Smoker	No Drinker	No	0	1	1	1	1	0	0	0	1	0	1	27.7323	4		58	HIV1		Stribild		2N+1II	1
1676	70	1994	Follow-up		HIV&HEP	HBV	23	Bisexual	M	C3	AIDS	ON_GOING	20	no data	no data	20	1.3	619						41.7	41.76	No Smoker	Drinker <20 g/d ( ~ 2 verres / jour)	No	1	0	0	1	0	1	1	0	1	1	0	19.8352	9		183	HIV1		Intelence + Isentress + Norvir + Prezista + Viread		1N+1NN+1IPb+1II
1677	66	1997	Follow-up		HIV&HEP	HBV	25	Heterosexual	M	B2	NoAIDS	ON_GOING	18	CONGO (RDC, ex Zaïre)	WESTERN AND CENTRAL AFRICA	40	1.6	629					64	44.2	92.83	Ex-Smoker	Occasional		1	1	0	1	0	0	1	0	0	0	1	19.3213	4		257	HIV1		Triumeq		2N+1II
1678	52	1999	Follow-up		HIV		16	Heterosexual	M	A2	NoAIDS	ON_GOING	16	no data	no data	40	1.6	867					40	38.7	64.91	Ex-Smoker	Drinker <20 g/d ( ~ 2 verres / jour)	No	0	1	0	1	1	0	0	0	0	0	0	30.1896	8	420	240	HIV1		Triumeq		2N+1II
1679	68	2005	Follow-up		HIV		10	Bisexual	M	A3	NoAIDS	ON_GOING	8	ALGÉRIE	MIDDLE-EAST AND MAGHREB	20	1.3	297	23	724	56	0.41	63	49.4	95.92	No Smoker	No Drinker		0	1	1	1	0	0	0	0	1	0	0	21.9713	3	390	113	HIV1		Kalétra		1IPb	1
1680	56	1994	Follow-up		HIV		21	MSM	M	A2	NoAIDS	ON_GOING	18	no data	no data	40	1.6	1034					21		90.41	Ex-Smoker	No Drinker	No	0	0	0	1	0	0	1	0	0	1	0	24.1633	9	729	494	HIV1		Stribild		2N+1II	1
1681	81	1995	Follow-up		HIV		20	MSM	M	A2	NoAIDS	ON_GOING	16	no data	no data	40	1.6	533		564					54.99	No Smoker	Occasional	No	0	1	0	1	0	0	0	0	0	0	0	24.2202	4	268	217	HIV1		Emtriva + Isentress + Norvir + Prezista		1N+1IPb+1II
1682	52	2001	Follow-up		HIV		14	MSM	M	A2	NoAIDS	ON_GOING	10	no data	no data	20	1.3	651	27	1039	43		108	39	73.33	No Smoker	Occasional	No	0	0	0	0	0	0	1	0	0	0	0	24.4646	2	576	277	HIV1		Eviplera		2N+1NN	1
1683	62	2004	Follow-up		HIV		11	Heterosexual	M	A2	NoAIDS	ON_GOING	10	no data	no data	40	1.6	751	28	1046	39				108.37	No Smoker	No Drinker	No	0	0	0	1	0	0	0	0	0	0	0	29.4076	3	259	259	HIV1		Isentress + Truvada		2N+1II	1
1684	72	2005	Follow-up		HIV		10	Unknown	M	B3	NoAIDS	ON_GOING	10	no data	no data	40	1.6	445	30	623	42		49		82.77	No Smoker	Occasional	No	1	0	0	1	0	0	0	0	0	0	0	24.3911	2	184	184	HIV1		Edurant + Kivexa		2N+1NN	1
1685	58	2006	Follow-up		HIV		21	Bisexual	M	B3	NoAIDS	ON_GOING	20	FRANCE	FRANCE	40	1.6	724	24	1388	46		122		89.74	No Smoker	Occasional	No	1	0	0	1	0	0	0	0	0	0	0	25.3934	4		257	HIV1		Norvir + Telzir + Truvada		2N+1IPb	1
1686	72	2007	Dead		HIV&HEP	HCV	10	Heterosexual	F	C2	AIDS	STOP	10	CAMEROUN	WESTERN AND CENTRAL AFRICA	40	1.6	352	21	938	56			28.3	102.47	No Smoker	Drinker <20 g/d ( ~ 2 verres / jour)	No	1	0	0	1	1	1	0	0	0	0	1	24.8016	3		261	HIV1		Kalétra + Truvada		2N+1IPb	1
1687	50	2000	Follow-up		HIV		25	Heterosexual	F	B2	NoAIDS	ON_GOING	19	FRANCE	FRANCE	40	1.6	1012	32.25	1318	42.03	0.77			106.49	No Smoker		No	0	0	0	0	0	0	0	0	0	0	0	25.6369			279	HIV1		Intelence + Tivicay		1NN+1II	2
1688	51	2010	Follow-up		HIV		5	Heterosexual	M	A3	NoAIDS	ON_GOING	5	FRANCE	FRANCE	40	1.6	1637	59.84	507	18.55	3.23	29.8		88.02	Smoker 11 to 20		No	0	0	0	1	0	0	0	0	0	0	0	23.7118		1203.3	1.4	HIV1		Atripla		2N+1NN	1
1689	69	2013	Follow-up		HIV		2	Heterosexual	M	A2	NoAIDS	ON_GOING	2	FRANCE	FRANCE	40	1.6	528	42.96	335	27.32	1.58	16			No Smoker	No Drinker	No	1	0	1	1	0	1	0	0	0	0	0	29.3031		489	486	HIV1		Stribild		2N+1IIb	2
1690	68	1997	Follow-up		HIV		19	Heterosexual	M	C3	AIDS	ON_GOING	19	FRANCE	FRANCE	20	1.3	421.9	36	433.6	37	0.97	29	32	64.01	Ex-Smoker	Drinker 20 to 50 g/d	No	0	0	0	1	0	1	0	0	0	1	0	28.3951	8		41	HIV1		Celsentri + Norvir + Prezista + Tivicay		1IPb+1II+1IE	1
1691	53	2004	Follow-up		HIV&HEP	HBV	26	MSM	M	B2	NoAIDS	ON_GOING	18	FRANCE	FRANCE	20	1.3	630	36	805	46	0.78	31	38	88.02	Smoker 21 to 30	Drinker <20 g/d ( ~ 2 verres / jour)	No	0	0	0	0	0	0	0	0	0	0	0	23.8754	6		270	HIV1		Kivexa + Norvir + Prezista + Viread		3N+1IPb	1
1692	50	2001	Follow-up		HIV		14	Heterosexual	F	C3	AIDS	ON_GOING	14	FRANCE	FRANCE	37	1.6	513.9	26.5	552.7	28.5	0.93	21	37.6	73.21	No Smoker	No Drinker	No	0	0	0	1	0	1	0	0	0	0	1	19.2277	5	3	3	HIV1		Norvir + Reyataz + Truvada		2N+1IPb	1
1693	54	2002	Follow-up		HIV		13	Heterosexual	M	B3	NoAIDS	ON_GOING	13	HAÏTI	CARAÏBES	37	1.6	591.7	17.4	2237.7	65.8	0.26	36.7	42.1	90.37	No Smoker	Occasional	No	0	0	0	0	0	0	0	0	0	0	0	20.3074	3	350	121	HIV1		Norvir + Prezista + Truvada		2N+1IPb	1
1694	68	2009	Follow-up		HIV		6	Heterosexual	F	A3	NoAIDS	ON_GOING	6	FRANCE	FRANCE	20	1.3	470.7	32.7	487.9	33.9	0.96	33.1	42.1	54.21	No Smoker	Occasional	No	1	0	0	0	0	0	0	0	0	0	0	23.0469	5	168.3	168.3	HIV1		Atripla		2N+1NN	1
1695	53	2013	Follow-up		HIV&HEP	HCV	21	IVDU	M	C3	AIDS	ON_GOING	21	FRANCE	FRANCE	20	1.3	227	26.42	275	32.01	0.82	15	41	94.21	Smoker 21 to 30	Ex-Drinker	Substituted	0	0	0	0	0	1	0	0	0	0	0	19.7531	6		58	HIV1		Isentress + Truvada		2N+1II	2
1696	58	2001	Dead	Other	HIV&HEP	HCV	13	Heterosexual	F	C2	AIDS	STOP	13	no data	no data	40	1.6	807		469		1.72	18.9		93.02	Smoker 21 to 30	Drinker <20 g/d ( ~ 2 verres / jour)	No	0	0	0	0	0	1	0	0	0	1	0	20.0692	7	296	296	HIV1		Isentress + Truvada		2N+1II	2
1697	57	1994	Follow-up		HIV		21	Heterosexual	M	A2	NoAIDS	ON_GOING	19	no data	no data	40	1.6	851	32.8	1233	47.6	0.69	15	43.3	92.49	No Smoker	No Drinker	No	0	0	0	0	0	0	0	0	0	0	0	26.4236	5	410	368	HIV1		Kivexa + Sustiva		2N+1NN	1
1698	55	2000	Follow-up		HIV		15	MSM	M	B3	NoAIDS	ON_GOING	15	no data	no data	40	1.6	832	29.4	1442	50.9	0.58	42	43.2	109.9	No Smoker	Drinker <20 g/d ( ~ 2 verres / jour)	No	1	1	0	0	0	0	0	0	0	0	0	26.0299	7	135	135	HIV1		Eviplera		2N+1NN	1
1699	55	2001	Follow-up		HIV		18	Heterosexual	F	A2	NoAIDS	ON_GOING	17	REPUBLIQUE CENTRAFRICAINE	WESTERN AND CENTRAL AFRICA	20	1.3	607	33	659	36	0.92	20		64.24	No Smoker	No Drinker	No	0	0	0	0	0	0	0	0	0	0	0	25.3444	5	304	304	HIV1		Stribild		2N+1II	1
1700	51	1993	Follow-up		HIV&HEP	HCV	22	Heterosexual	F	B2	NoAIDS	ON_GOING	9	no data	no data	20	1.3	1305		2233		0.58			78.57				1	0	0	0	0	0	0	0	0	0	0	25.9107	1		228	HIV1		Triumeq		2N+1II
1701	69	1988	Follow-up		HIV&HEP	HCV	30	Bisexual	M	B3	NoAIDS	ON_GOING	24	FRANCE	FRANCE	40	1.6	303.5	22.5	682.6	50.6	0.44	14.8	45	60.78	Smoker 21 to 30	No Drinker	Former	0	1	0	0	1	1	0	0	0	0	1	23.5883	11		70	HIV1		Isentress + Truvada		2N+1II	1
1702	52	1995	Follow-up		HIV&HEP	HBV	20	MSM	M	C3	AIDS	ON_GOING	9	FRANCE	FRANCE	40	1.6	600	26.4	876	38.6	0.68	25.4	49.1	47.88	Ex-Smoker	Occasional	Former	1	0	0	1	0	1	0	0	1	1	0	18.8092	11	460	14	HIV1		Isentress + Kivexa		2N+1II	1
1703	57	2005	Follow-up		HIV		10	MSM	M	B3	NoAIDS	ON_GOING	10	FRANCE	FRANCE	40	1.6	819	36.1	894	39.4	0.92	10.7	38.8	93.15	Smoker 21 to 30	Drinker <20 g/d ( ~ 2 verres / jour)	No	0	0	0	0	0	0	0	0	0	1	0	22.8395	11	56	56	HIV1		Kivexa + Tivicay		2N+1II	1
1704	56	2002	Follow-up		HIV		23	Bisexual	M	A2	NoAIDS	ON_GOING	11	FRANCE	FRANCE	20	1.3	667	38	474	27	1.41			123.01	No Smoker	Drinker <20 g/d ( ~ 2 verres / jour)	No	0	0	0	0	0	0	0	0	0	0	0	21.9679	2		490	HIV1		Edurant + Isentress		1NN+1II	1
1705	54	2014	Follow-up		HIV		19	MSM	M	A2	NoAIDS	ON_GOING	19	FRANCE	FRANCE	20	1.3	569	20	1707	59	0.33	23	48					0	0	0	0	0	0	0	0	0	1	0	22.46	6		476	HIV1		Norvir + Prezista + Tivicay		1IPb+1II
1706	58	1990	Follow-up		HIV		26	Heterosexual	M	C3	AIDS	ON_GOING	22	CONGO (RDC, ex Zaïre)	WESTERN AND CENTRAL AFRICA	20	1.3	67	3	1284	63	0.05		44	85.25	No Smoker	Drinker <20 g/d ( ~ 2 verres / jour)		0	0	0	0	0	0	0	1	0	0	0	25.5102	7		7	HIV1		Reyataz + Triumeq		1IP	1
1707	53	1996	Follow-up		HIV		19	Heterosexual	F	C3	AIDS	ON_GOING	19	CONGO (RDC, ex Zaïre)	WESTERN AND CENTRAL AFRICA	20	1.3	1372	38					43	59.17				1	0	0	0	0	0	0	0	0	0	0	28.0816	9	90	69	HIV1		Intelence + Isentress		1NN+1II	1
[truncated: 20,136 more rows]
